# Supplementary material for: A cohesin cancer mutation reveals a role for the hinge domain in genome organization and gene expression
Source: PLoS Genet. 2021 Mar 24;17(3):e1009435. doi: 10.1371/journal.pgen.1009435 (PMC7990204; doi:10.1371/journal.pgen.1009435)
Supplement: S1 Table — (XLSX) [file pgen.1009435.s007.xlsx]

## Sheet: R586W cl1 vs WT padj <0.1
Table S1. DESeq2 output of RNAseq data comparing R586W cl1 to WT mESCs.
	baseMean	log2FoldChange	lfcSE	stat	pvalue	padj
Xkr4	29.051	1.65946	0.547194	3.03266	0.00242405	0.008917
Sox17	30.3179	-2.9716	0.6056	-4.90688	9.25388e-07	9.58842e-06
Mrpl15	1640.97	-0.922887	0.231998	-3.97799	6.95009e-05	0.000426871
Lypla1	1407.98	-0.500702	0.171207	-2.92454	0.00344962	0.0119751
Tcea1	2719.63	-0.871641	0.203209	-4.28937	1.79179e-05	0.000131765
Rb1cc1	1262.61	0.54812	0.217324	2.52213	0.0116645	0.0330659
Rrs1	1724.97	-0.369926	0.135059	-2.739	0.00616264	0.0195061
Arfgef1	2400.23	0.965878	0.170723	5.65757	1.53531e-08	2.35084e-07
Slco5a1	282.636	1.23145	0.297522	4.13903	3.48781e-05	0.000234701
Prdm14	108.824	-2.40466	0.537322	-4.47526	7.63176e-06	6.19264e-05
Ncoa2	959.936	0.518214	0.134819	3.84379	0.000121149	0.000690792
Msc	77.747	-1.07474	0.333841	-3.21933	0.0012849	0.00521821
Kcnb2	2.83525	5.31276	1.88299	2.82146	0.00478061	0.0157963
Rdh10	525.351	2.55722	0.341556	7.48697	7.04833e-14	2.49107e-12
Stau2	232.984	1.27845	0.23613	5.41419	6.15654e-08	8.2959e-07
Tmem70	490.39	0.52942	0.179049	2.95683	0.00310816	0.0109756
Jph1	183.049	-0.603619	0.297477	-2.02913	0.0424451	0.0956649
Pi15	16.5091	6.46591	1.61304	4.00853	6.1098e-05	0.000380679
Mcm3	5545.39	-0.71171	0.184759	-3.85209	0.000117112	0.000670106
Paqr8	106.733	1.08633	0.39013	2.78453	0.00536054	0.0173868
Tram2	169.245	0.616034	0.254229	2.42314	0.0153868	0.0414945
Kcnq5	26.0425	1.48736	0.660965	2.25028	0.0244311	0.0610324
Smap1	541.173	0.460472	0.199056	2.31328	0.0207074	0.0532424
Fam135a	968.455	0.723346	0.256497	2.82009	0.00480104	0.0158415
Lmbrd1	352.878	1.20314	0.233248	5.15821	2.49324e-07	2.9671e-06
Ptp4a1	78.3415	1.21259	0.37081	3.2701	0.00107509	0.00448496
Bag2	324.875	1.1949	0.241805	4.94157	7.74941e-07	8.2004e-06
Zfp451	1004.9	-0.621852	0.133793	-4.64788	3.35369e-06	2.95843e-05
Dst	12359.1	0.756607	0.186441	4.05816	4.94607e-05	0.000316715
Imp4	1760.88	-0.448017	0.157918	-2.83702	0.00455362	0.015147
Ptpn18	31.3697	1.38769	0.443486	3.12905	0.00175371	0.00682302
Fam168b	2447.94	0.540337	0.196241	2.75344	0.00589734	0.0188079
Plekhb2	760.489	2.80667	0.24004	11.6925	1.39253e-31	3.74362e-29
Hs6st1	2171.3	0.693756	0.14413	4.81341	1.48379e-06	1.45704e-05
Uggt1	3640.27	0.402635	0.133776	3.00976	0.00261452	0.00948153
Lman2l	457.934	0.490325	0.217132	2.25818	0.0239343	0.0600517
Cnnm3	547.073	-0.427515	0.131899	-3.24122	0.00119018	0.00489044
Sema4c	334.576	1.31646	0.239063	5.50675	3.65522e-08	5.13641e-07
Fam178b	141.445	-0.756506	0.268368	-2.81892	0.0048186	0.0158931
Tmem131	3978.22	-0.84751	0.129074	-6.56605	5.1667e-11	1.21562e-09
Coa5	1912.14	0.334217	0.129804	2.57478	0.0100304	0.0291542
Unc50	355.553	0.442068	0.148672	2.97345	0.00294476	0.0104821
Eif5b	7212.43	-0.204011	0.0960484	-2.12404	0.0336669	0.0796456
Aff3	215.457	-1.13019	0.337556	-3.34815	0.000813535	0.00355669
Chst10	101.426	-1.27163	0.273664	-4.64669	3.37302e-06	2.97388e-05
Pdcl3	1020.9	0.400443	0.175041	2.28771	0.0221546	0.0563977
Npas2	6.95323	4.84687	1.38376	3.50268	0.000460605	0.00217993
Tbc1d8	206.002	1.2392	0.294797	4.20357	2.62734e-05	0.000185315
Rnf149	1039.5	0.365026	0.155021	2.35469	0.0185381	0.0485944
Map4k4	8140.13	0.764902	0.198622	3.85105	0.000117615	0.000672745
Il1r2	9.91351	2.29622	1.07922	2.12766	0.0333655	0.0790238
Il1r1	38.3565	2.2755	0.574288	3.96231	7.42287e-05	0.000453025
Il1rl1	25.6783	7.99359	2.88712	2.76871	0.00562794	0.0180789
Il18rap	24.2006	7.30882	1.41097	5.18001	2.21873e-07	2.66947e-06
Slc9a2	5.34943	2.48538	1.18475	2.09781	0.035922	0.084035
Mrps9	588.854	-0.699671	0.189002	-3.70192	0.00021397	0.00113483
Tgfbrap1	376.668	0.898874	0.192162	4.6777	2.90116e-06	2.6112e-05
Fhl2	322.933	4.24583	0.429046	9.896	4.33273e-23	5.18631e-21
Nck2	502.088	1.10322	0.308307	3.57831	0.000345817	0.00170609
Ercc5	895.546	0.898194	0.209281	4.29182	1.77218e-05	0.000130435
Gulp1	98.0433	1.74391	0.417949	4.17254	3.01216e-05	0.000207374
Col3a1	712.237	5.71561	0.700187	8.16297	3.26888e-16	1.65964e-14
Col5a2	185.458	4.13411	0.87254	4.73802	2.15815e-06	2.01431e-05
Wdr75	2939.38	-0.715393	0.18068	-3.95944	7.51249e-05	0.000457812
Slc40a1	257.157	1.45662	0.309829	4.70137	2.5842e-06	2.36618e-05
Nabp1	961.748	1.22562	0.153086	8.00612	1.18382e-15	5.46859e-14
Stat4	137.31	-0.886278	0.341443	-2.59568	0.00944031	0.0277142
Stat1	293.607	0.428125	0.210625	2.03264	0.0420892	0.0950717
Gls	2071.83	0.447096	0.219657	2.03543	0.0418078	0.0945663
Nab1	384.442	1.21281	0.319557	3.79527	0.000147482	0.000823511
Mfsd6	114.568	2.32662	0.412183	5.64463	1.65537e-08	2.50406e-07
Hibch	213.551	-0.788592	0.270005	-2.92065	0.00349297	0.0121
1700019D03Rik	256.397	-1.00888	0.342554	-2.94516	0.00322784	0.0113251
Pms1	384.301	-1.02702	0.271297	-3.78558	0.000153349	0.000851599
Osgepl1	196.901	-0.744792	0.205363	-3.62671	0.000287054	0.0014538
Asnsd1	1468.57	-0.384473	0.169397	-2.26965	0.0232288	0.0586134
Hecw2	238.18	1.84997	0.356454	5.18992	2.10384e-07	2.54807e-06
Gtf3c3	1138.16	-0.574942	0.164762	-3.48953	0.000483878	0.00227107
Ankrd44	255.277	1.04472	0.333969	3.12819	0.00175885	0.00683716
Sf3b1	8701.36	-0.353162	0.157007	-2.24934	0.024491	0.061112
Coq10b	383.493	1.37212	0.227294	6.03678	1.5722e-09	2.86791e-08
Hspd1	20234.2	-0.762276	0.20452	-3.72715	0.000193658	0.00104295
Hspe1	4392.01	-0.661124	0.248006	-2.66576	0.00768135	0.0234269
Plcl1	19.2333	2.52604	0.857888	2.94449	0.00323488	0.0113328
Satb2	115.944	1.5369	0.409091	3.75688	0.000172048	0.000942987
9130024F11Rik	36.6978	1.36818	0.470581	2.90743	0.00364411	0.0125361
4930558J18Rik	49.1404	-0.76775	0.310924	-2.46925	0.0135396	0.0373861
Spats2l	129.432	0.902687	0.402521	2.24258	0.0249236	0.0619464
Kctd18	238.838	0.426816	0.193072	2.21066	0.0270596	0.0664199
Sgol2	1923.47	-0.473782	0.187783	-2.52303	0.0116347	0.0329928
Aox1	23.4872	1.99122	0.583785	3.41088	0.000647545	0.00291173
Clk1	950.058	-0.36099	0.128219	-2.81542	0.00487138	0.0160252
Nif3l1	664.763	-0.611924	0.189706	-3.22565	0.00125688	0.00512982
Orc2	2578.43	-0.682442	0.168553	-4.04883	5.14746e-05	0.00032731
Cflar	436.377	1.74845	0.390811	4.4739	7.68043e-06	6.21784e-05
Casp8	113.942	2.55261	0.31376	8.13555	4.10072e-16	2.02553e-14
Fzd7	1960.76	-0.536881	0.186822	-2.87376	0.00405619	0.013749
Sumo1	2163.51	-0.370525	0.184676	-2.00635	0.0448191	0.0999576
Nop58	5487.35	-0.570602	0.161296	-3.5376	0.000403783	0.00194697
Bmpr2	744.574	1.14538	0.263815	4.34162	1.41439e-05	0.000106986
Wdr12	1894.47	-0.86004	0.2313	-3.71829	0.00020058	0.00107423
Nbeal1	1061.91	0.638711	0.206717	3.08979	0.00200296	0.00761569
Cyp20a1	324.039	0.516334	0.198109	2.60632	0.00915215	0.0269939
Abi2	985.115	-0.430202	0.140636	-3.05898	0.00222095	0.00830023
Cd28	46.381	6.53482	0.98898	6.60764	3.90505e-11	9.4175e-10
Pard3b	69.6126	2.51524	0.47757	5.26675	1.3886e-07	1.73962e-06
Ino80d	1777.96	-0.558673	0.219121	-2.54961	0.0107843	0.0310048
Ndufs1	1807.87	-0.53148	0.191687	-2.77264	0.00556032	0.0179178
Adam23	1463.94	-1.37522	0.249247	-5.51751	3.4383e-08	4.87335e-07
Fastkd2	738.287	-0.636339	0.15582	-4.08381	4.43042e-05	0.000288426
Klf7	278.968	0.917895	0.261566	3.50923	0.000449398	0.0021312
Fzd5	1990.02	-1.44408	0.186808	-7.73027	1.07319e-14	4.2769e-13
Plekhm3	390.788	0.623374	0.172298	3.618	0.000296887	0.00149759
Idh1	845.048	0.394915	0.156962	2.51598	0.0118701	0.0335964
Acadl	539.187	1.01566	0.286632	3.54344	0.000394947	0.00191054
Lancl1	448.971	-0.364356	0.178939	-2.0362	0.0417301	0.0944428
Ikzf2	138.822	2.74606	0.411322	6.67619	2.45239e-11	6.09344e-10
Bard1	1065.13	-0.64083	0.137518	-4.65999	3.16232e-06	2.81383e-05
Abca12	13.802	2.16706	0.830545	2.6092	0.00907544	0.0268062
Atic	6072.37	-0.615524	0.158122	-3.89273	9.91235e-05	0.000577862
Fn1	27087.1	1.67663	0.237787	7.05097	1.7767e-12	5.20287e-11
Mreg	1004.93	-0.928374	0.192026	-4.83463	1.33395e-06	1.33225e-05
Pecr	230.096	-1.41173	0.290517	-4.85938	1.17753e-06	1.18906e-05
Xrcc5	2438.83	-1.08961	0.219749	-4.95842	7.10685e-07	7.58758e-06
Tns1	339.244	1.43892	0.332599	4.32628	1.51648e-05	0.000113452
Cxcr2	7.95312	3.26603	1.51514	2.15559	0.0311158	0.0746224
Arpc2	3989.16	0.864433	0.179645	4.81189	1.49512e-06	1.46642e-05
Tmbim1	1076.92	2.34547	0.266336	8.80642	1.29204e-18	9.01621e-17
Ctdsp1	1151.62	0.613062	0.176288	3.47762	0.000505896	0.00236089
Usp37	1688.58	-0.525485	0.116795	-4.4992	6.821e-06	5.59008e-05
Rqcd1	2684.21	-0.300808	0.119233	-2.52285	0.0116407	0.0330042
Zfp142	845.011	-0.375809	0.147663	-2.54504	0.0109264	0.0313146
Bcs1l	276.194	-0.41124	0.162728	-2.52716	0.011499	0.0327058
Stk36	141.998	1.10678	0.344511	3.21261	0.00131535	0.00532315
Ttll4	1587.41	-0.548434	0.13391	-4.09556	4.21156e-05	0.000276151
Wnt6	142.594	3.71467	0.841395	4.4149	1.01057e-05	7.96636e-05
Wnt10a	17.7143	2.60949	0.757994	3.44262	0.000576106	0.00264267
Cdk5r2	69.3028	-1.08624	0.393105	-2.76324	0.00572313	0.0183415
Cnppd1	462.296	0.546122	0.241656	2.25992	0.0238263	0.0598449
Zfand2b	140.435	-0.582091	0.222145	-2.62032	0.00878469	0.0261215
Tuba4a	2114.24	-0.700965	0.227289	-3.08403	0.00204219	0.00774153
Dnajb2	210.536	0.715043	0.298943	2.3919	0.0167612	0.0445778
Ptprn	714.423	1.49495	0.278144	5.37475	7.66892e-08	1.0053e-06
Speg	567.69	1.47776	0.240832	6.13607	8.45889e-10	1.61487e-08
Chpf	937.367	0.679977	0.185903	3.65769	0.000254502	0.00131244
Stk11ip	753.433	-0.43939	0.150017	-2.92894	0.00340121	0.0118271
Pax3	40.7742	4.70461	0.739127	6.3651	1.95168e-10	4.15117e-09
Farsb	2406.68	-0.846598	0.225648	-3.75186	0.00017553	0.000959346
Utp14b	710.72	0.448881	0.174433	2.57337	0.0100715	0.0292529
Ap1s3	223.672	-0.766756	0.228964	-3.34881	0.000811607	0.00355205
Serpine2	661.081	2.4775	0.244272	10.1424	3.58239e-24	4.78149e-22
Irs1	405.997	2.6566	0.360371	7.37186	1.68267e-13	5.61999e-12
Col4a3	12.3585	4.109	1.37654	2.98502	0.00283559	0.0101575
Slc19a3	30.5663	1.19515	0.382107	3.12779	0.00176126	0.00684052
Ccl20	8.09072	6.1567	1.69012	3.64276	0.000269731	0.00137892
Pid1	253.412	1.71317	0.233841	7.32621	2.36749e-13	7.81176e-12
Trip12	18566.1	-0.354241	0.108779	-3.25653	0.00112784	0.00466973
Fbxo36	30.8083	1.17488	0.45032	2.60899	0.00908095	0.0268177
Sp140	29.2886	1.72295	0.644109	2.67494	0.00747428	0.0228933
Cab39	2257.43	0.346839	0.160057	2.16697	0.0302371	0.0728774
Itm2c	1147.24	1.30199	0.181836	7.16025	8.05328e-13	2.49652e-11
Psmd1	6690.48	-0.296869	0.121809	-2.43716	0.0148031	0.0401692
Ncl	57374.8	-0.82313	0.19134	-4.30192	1.69324e-05	0.000125022
Ptma	36818.1	-0.599578	0.276426	-2.16903	0.0300802	0.0725845
Pde6d	365.639	0.373012	0.178044	2.09506	0.0361658	0.0844727
Ecel1	43.7337	1.23326	0.500794	2.46261	0.0137931	0.0379454
Efhd1	194.706	1.09174	0.380709	2.86766	0.00413521	0.0139821
Gigyf2	3121.31	-0.472164	0.121855	-3.8748	0.000106714	0.000617645
Inpp5d	533.351	-0.836019	0.357179	-2.34061	0.0192521	0.0501454
Usp40	479.877	0.530285	0.220667	2.4031	0.0162566	0.0434613
Arl4c	3145.03	2.08534	0.253569	8.22395	1.96901e-16	1.02834e-14
Gbx2	1096.83	-2.36827	0.609439	-3.88599	0.000101914	0.000591817
Cxcr7	107.611	1.58417	0.485159	3.26527	0.00109361	0.00454833
Col6a3	131.456	4.06157	1.30785	3.10554	0.00189932	0.00728072
Lrrfip1	2445.68	2.11698	0.278875	7.59116	3.17063e-14	1.17903e-12
Rbm44	30.3515	-2.30339	0.736281	-3.12841	0.00175755	0.00683474
Ube2f	669.289	0.509938	0.152671	3.34011	0.000837467	0.00363901
Klhl30	48.4479	5.5941	0.747945	7.47929	7.47268e-14	2.61289e-12
Fam132b	134.479	1.4363	0.310728	4.62236	3.79399e-06	3.31298e-05
Ilkap	663.978	-0.269149	0.127785	-2.10627	0.0351811	0.0825136
Traf3ip1	490.961	-0.371684	0.1551	-2.39641	0.0165565	0.0441121
Twist2	20.8983	1.41759	0.642102	2.20774	0.0272626	0.066808
Gpc1	2063.84	1.14822	0.309145	3.7142	0.000203847	0.00108992
Rnpepl1	669.446	1.07845	0.192746	5.59518	2.20398e-08	3.26201e-07
Gpr35	22.5567	2.1721	1.00835	2.15412	0.031231	0.074844
Kif1a	1294.66	1.86755	0.381698	4.89275	9.94358e-07	1.02384e-05
2310007B03Rik	109.754	4.19149	0.60784	6.89571	5.35967e-12	1.45278e-10
Sned1	59.194	-1.53676	0.449637	-3.41779	0.000631329	0.00284976
Pask	797.683	-0.765321	0.126937	-6.02915	1.64826e-09	2.99665e-08
Sept2	6810.65	0.488981	0.146441	3.3391	0.000840503	0.00364737
Farp2	82.6416	0.826999	0.325249	2.54267	0.011001	0.0315008
Stk25	1213.1	0.843209	0.136746	6.16623	6.99395e-10	1.36216e-08
Bok	484.862	0.469046	0.149515	3.13712	0.00170619	0.00665702
Atg4b	776.34	0.319626	0.15312	2.08742	0.03685	0.0858507
Ing5	1548.93	-0.571138	0.119633	-4.77408	1.80526e-06	1.72722e-05
St8sia4	18.6873	1.26282	0.550524	2.29385	0.0217992	0.0556397
Pam	513.605	1.26017	0.307175	4.10244	4.08822e-05	0.000269789
Pign	671.106	0.488528	0.192424	2.53881	0.0111231	0.0317951
Bcl2	110.529	1.06896	0.334806	3.19277	0.00140915	0.00564405
Serpinb7	9.28288	5.71814	1.57905	3.62126	0.000293174	0.00148205
Serpinb2	37.7588	5.30106	1.66099	3.19152	0.00141528	0.00566153
Serpinb8	81.7259	6.09197	0.871558	6.98975	2.75369e-12	7.79927e-11
Dsel	264.176	1.05508	0.317715	3.32083	0.000897499	0.00384988
Mki67ip	1788.53	-0.381516	0.142379	-2.67958	0.00737142	0.0226586
Clasp1	2713.09	0.48515	0.202809	2.39215	0.0167501	0.0445554
Tfcp2l1	3014.16	-0.706823	0.28537	-2.47687	0.0132541	0.0367277
Inhbb	478.033	-4.81342	0.243565	-19.7623	6.28497e-87	2.57668e-83
Ralb	879.814	1.34822	0.276319	4.87922	1.06506e-06	1.08495e-05
Epb4.1l5	1108.5	1.02856	0.153269	6.71085	1.9349e-11	4.88161e-10
Tmem37	117.97	1.57109	0.286728	5.47939	4.26799e-08	5.94149e-07
Insig2	332.078	0.358043	0.159384	2.24641	0.0246775	0.0615039
Ddx18	2781.24	-0.805549	0.183734	-4.38431	1.16352e-05	9.03436e-05
Actr3	5946.55	0.461834	0.152655	3.02535	0.00248349	0.00908739
Slc35f5	301.809	1.07964	0.264453	4.08255	4.45442e-05	0.000289528
Gpr39	23.3482	4.46018	0.812239	5.49121	3.99183e-08	5.57491e-07
Mgat5	153.878	1.16324	0.330584	3.51874	0.000433604	0.00206886
Ccnt2	1816.71	-0.543555	0.158915	-3.42042	0.000625253	0.00282388
Zranb3	536.09	-0.698417	0.296314	-2.35702	0.0184223	0.0483372
Mcm6	5529.14	-0.519626	0.174453	-2.97861	0.00289564	0.0103364
Dars	3037.84	-0.440307	0.153277	-2.87262	0.00407089	0.0137931
Cd55	149.057	2.68447	0.276324	9.71494	2.60407e-22	2.84694e-20
AA986860	95.3709	2.02532	0.519161	3.90114	9.57402e-05	0.000560827
Faim3	2.87336	4.9683	1.6993	2.92373	0.00345869	0.0119989
Il24	117.684	7.0279	0.897645	7.82927	4.90729e-15	2.06345e-13
Mapkapk2	1875.77	1.80497	0.201935	8.93836	3.95002e-19	2.93106e-17
Dyrk3	860.198	-0.443886	0.202576	-2.19121	0.0284364	0.0692395
Eif2d	1904.19	-0.724828	0.218916	-3.31098	0.000929684	0.00396718
Ikbke	151.93	4.62458	0.382072	12.1039	1.00658e-33	3.23665e-31
Srgap2	1404.31	0.558253	0.182396	3.06067	0.00220844	0.0082591
Fam72a	99.4916	-0.882297	0.323315	-2.72891	0.00635439	0.0199981
5430435G22Rik	26.1683	3.49898	0.754785	4.63573	3.55687e-06	3.12422e-05
Pm20d1	90.9638	1.03132	0.300168	3.43581	0.000590791	0.00269796
Nucks1	7920.39	-0.277092	0.130579	-2.12202	0.0338357	0.0799864
Cdk18	617.599	2.0068	0.26342	7.61825	2.57134e-14	9.67142e-13
Klhdc8a	159.762	3.07313	0.343004	8.95947	3.26241e-19	2.46545e-17
Nuak2	235.998	1.30349	0.191435	6.80904	9.82517e-12	2.56975e-10
Tmcc2	424.921	1.41892	0.280577	5.05713	4.25602e-07	4.8177e-06
Dstyk	634.855	0.581062	0.253801	2.28944	0.0220538	0.0561853
Rbbp5	1309.93	-0.567574	0.116844	-4.85754	1.18856e-06	1.19725e-05
Tmem81	61.245	-1.34452	0.292615	-4.59482	4.33118e-06	3.71092e-05
Cntn2	443.633	2.0342	0.465373	4.37112	1.23609e-05	9.51675e-05
Nfasc	195.896	-0.841755	0.245675	-3.4263	0.000611865	0.00277642
Mdm4	1818.36	-0.477074	0.165284	-2.8864	0.00389676	0.013274
Etnk2	111.75	-0.647878	0.260698	-2.48517	0.0129489	0.0360463
Sox13	561.094	-1.27991	0.185869	-6.88607	5.73553e-12	1.54445e-10
Zc3h11a	3542.48	0.384899	0.119682	3.21601	0.00129988	0.00526857
Zbed6	2070.63	0.574793	0.122017	4.71076	2.46791e-06	2.26857e-05
Atp2b4	259.971	1.34828	0.287985	4.68177	2.84411e-06	2.56832e-05
Optc	7.81401	5.42762	1.42529	3.80809	0.000140046	0.000787318
Btg2	1183.65	2.45396	0.240135	10.2191	1.62892e-24	2.24476e-22
Cyb5r1	1131.29	-0.607314	0.206569	-2.94	0.00328214	0.0114714
Klhl12	847.932	-0.711747	0.143713	-4.95255	7.3247e-07	7.80492e-06
Rabif	686.987	-0.428745	0.127813	-3.35447	0.000795183	0.00349135
4931440L10Rik	10.2512	-2.82517	0.932093	-3.031	0.00243745	0.00895025
Kdm5b	8340.92	-0.653117	0.254911	-2.56214	0.0104029	0.0300559
Ube2t	234.618	-0.870941	0.330563	-2.63472	0.00842056	0.0252309
Lgr6	35.3939	1.68848	0.496076	3.40367	0.000664877	0.00297671
Ptpn7	13.7352	-1.44685	0.691969	-2.09091	0.0365358	0.0852034
Arl8a	807.864	1.62768	0.232799	6.99181	2.71364e-12	7.71248e-11
Elf3	383.155	0.52782	0.181355	2.91043	0.00360933	0.0124348
Rnpep	940.531	1.00279	0.197216	5.08473	3.68141e-07	4.23066e-06
Lmod1	274.381	4.01587	0.399054	10.0635	8.01256e-24	1.04284e-21
Shisa4	288.848	3.37574	0.292529	11.5398	8.30781e-31	1.94628e-28
Ipo9	3756.17	-0.325486	0.118872	-2.73811	0.00617928	0.0195437
Csrp1	9148.5	3.57872	0.174206	20.5431	8.87463e-94	4.85117e-90
Phlda3	1592.89	2.21251	0.263462	8.39781	4.54869e-17	2.59007e-15
Lad1	908.025	2.82553	0.34255	8.24851	1.60384e-16	8.59524e-15
Tnnt2	18.1024	3.80495	0.86344	4.40673	1.04942e-05	8.23028e-05
Pkp1	15.5076	4.73458	1.29917	3.6443	0.000268122	0.00137147
Tmem9	734.92	0.807469	0.175097	4.61154	3.99694e-06	3.46254e-05
Cacna1s	16.1653	1.82537	0.748009	2.44031	0.0146746	0.0399153
5730559C18Rik	754.649	1.42047	0.204746	6.9377	3.98535e-12	1.10398e-10
Ddx59	205.803	-0.507243	0.180629	-2.80821	0.00498183	0.0163264
Kif14	1156.7	-0.716565	0.225446	-3.17843	0.00148076	0.00588394
Zfp281	2796.11	-0.68578	0.165011	-4.15596	3.23924e-05	0.000220288
Nr5a2	572.617	-1.62106	0.319232	-5.078	3.81421e-07	4.36273e-06
Nek7	583.317	0.400207	0.144763	2.76457	0.00569982	0.0182847
Lhx9	15.3575	4.84861	1.0037	4.83073	1.36035e-06	1.35449e-05
Aspm	3344.08	-0.491618	0.210837	-2.33174	0.0197142	0.0511539
Cdc73	1523.73	-0.352104	0.14598	-2.41199	0.0158656	0.0425511
Uchl5	1326.98	-0.404757	0.165695	-2.44279	0.0145744	0.0396887
Pla2g4a	71.0693	3.61584	1.40381	2.57574	0.0100025	0.0290835
7530420F21Rik	4.19196	5.43104	1.95983	2.77119	0.00558525	0.0179699
Ptgs2	1219.4	5.06572	1.25044	4.05114	5.09696e-05	0.000324225
Tpr	8817.88	-0.364441	0.12766	-2.85478	0.0043066	0.0144514
Ivns1abp	3567.81	-0.484507	0.174404	-2.77807	0.00546829	0.0176785
Rnf2	1785.03	-0.311064	0.134245	-2.31714	0.0204962	0.0527987
Fam129a	712.96	-0.732098	0.212428	-3.44634	0.000568229	0.00261239
Arpc5	4116.7	1.49548	0.14745	10.1423	3.58634e-24	4.78149e-22
Smg7	3233.64	-0.331545	0.118813	-2.79046	0.00526328	0.0171323
Lamc2	5970.9	3.55578	0.303192	11.7278	9.17908e-32	2.50879e-29
Lamc1	10999.8	-0.399362	0.177743	-2.24685	0.0246496	0.0614609
Dhx9	9846.85	-0.549279	0.21633	-2.53908	0.0111144	0.031781
Npl	99.7455	-2.03427	0.358489	-5.67457	1.39039e-08	2.14441e-07
Rgs16	170.295	2.3563	0.916407	2.57123	0.0101337	0.0294077
Glul	5206.78	-0.670581	0.179309	-3.7398	0.000184167	0.000998066
Ier5	620.877	3.67486	0.269687	13.6264	2.79145e-42	1.76065e-39
Mr1	9.71565	3.77255	1.32452	2.84824	0.00439614	0.0147051
Stx6	649.467	0.542623	0.140059	3.87423	0.000106961	0.000618494
Xpr1	642.192	0.477066	0.193587	2.46435	0.0137261	0.0378057
Qsox1	1004.6	3.2845	0.23393	14.0405	8.80426e-45	7.21906e-42
Tor1aip1	339.73	0.818317	0.194792	4.20099	2.65753e-05	0.000187042
Tor1aip2	2911.85	0.396152	0.128839	3.07478	0.00210658	0.00794703
Soat1	1871.4	1.09585	0.251465	4.35785	1.31347e-05	0.000100324
Fam20b	1065.66	0.711973	0.156986	4.53528	5.75276e-06	4.82062e-05
4930523C07Rik	5.10736	2.65473	1.10598	2.40034	0.01638	0.0437414
Cacybp	4336.23	-0.986212	0.298734	-3.30131	0.000962355	0.00408327
Rabgap1l	337.141	0.748343	0.235943	3.17171	0.00151542	0.00600564
Rc3h1	2116.39	0.551036	0.204536	2.69408	0.00705836	0.0218561
Dars2	834.772	-1.04699	0.242393	-4.3194	1.56455e-05	0.00011657
Prdx6	4741.1	0.46114	0.18676	2.46915	0.0135433	0.03739
Suco	1810.85	0.540387	0.218537	2.47275	0.0134078	0.0370597
Pigc	78.6836	0.899389	0.297051	3.02772	0.00246404	0.00902966
Dnm3os	36.032	5.90241	1.25227	4.71337	2.43656e-06	2.241e-05
Mettl13	568.528	-0.56474	0.176889	-3.19263	0.00140985	0.00564458
Vamp4	196.106	0.465832	0.205168	2.27049	0.0231777	0.0585385
Prrx1	76.4489	5.49926	1.29451	4.24815	2.15546e-05	0.000155853
BC055324	1131.13	-0.485947	0.136972	-3.54777	0.000388506	0.00188383
Mettl18	133.228	-0.494753	0.208507	-2.37284	0.017652	0.0465694
Selp	16.8178	7.38492	1.30131	5.67499	1.387e-08	2.14175e-07
F5	233.81	3.21345	0.463271	6.93645	4.02084e-12	1.11042e-10
Slc19a2	1172.16	0.517098	0.17516	2.95215	0.00315565	0.0111194
Nme7	380.21	-0.384919	0.150411	-2.55912	0.0104936	0.0302969
Atp1b1	1545.28	0.549074	0.220444	2.49076	0.0127469	0.0356021
Sft2d2	978.075	0.814726	0.201272	4.04789	5.16824e-05	0.000328504
Gpr161	112.761	1.43623	0.365046	3.93437	8.34135e-05	0.000497705
Dcaf6	224.816	0.588287	0.188507	3.12077	0.00180377	0.00697476
Mpc2	226.671	0.71896	0.175995	4.08513	4.40529e-05	0.00028713
Mpzl1	1318.15	1.16922	0.134368	8.70164	3.27108e-18	2.1844e-16
Rcsd1	32.3567	1.89391	0.506656	3.73805	0.000185452	0.00100305
Creg1	101.279	0.677547	0.223528	3.03115	0.00243625	0.00894782
Pou2f1	2292.64	-0.449065	0.127995	-3.50845	0.000450731	0.0021369
Gpa33	673.075	0.743489	0.309008	2.40605	0.0161261	0.0431475
Ildr2	101.106	1.93845	0.463037	4.18639	2.83422e-05	0.000197576
Pogk	224.243	2.34063	0.379333	6.1704	6.81178e-10	1.32984e-08
Fam78b	22.7842	1.61447	0.666894	2.42087	0.0154833	0.0416861
Aldh9a1	1410.38	-0.267147	0.128183	-2.08411	0.0371504	0.0863787
Mgst3	303.284	1.55867	0.394862	3.94739	7.9009e-05	0.000476699
Rxrg	20.4984	-3.42465	0.606923	-5.64264	1.6746e-08	2.52407e-07
Rgs5	4.43985	3.55933	1.43824	2.47478	0.0133319	0.0368982
Rgs4	10.4238	3.92556	0.982381	3.99596	6.44327e-05	0.000398677
Hsd17b7	375.394	1.13184	0.188371	6.0086	1.87132e-09	3.36859e-08
Ddr2	110.901	3.32462	1.24299	2.67469	0.00747989	0.0229019
Uhmk1	809.455	0.789456	0.273416	2.88738	0.00388465	0.0132414
Sh2d1b1	3.76827	4.05218	1.83331	2.21031	0.0270837	0.0664531
Dusp12	529.377	-0.657626	0.260269	-2.52672	0.0115134	0.032728
Fcrlb	3.77739	-5.82115	1.5875	-3.66686	0.000245548	0.0012755
Fcgr2b	14.9858	-3.5226	0.73708	-4.77913	1.76052e-06	1.69032e-05
Pcp4l1	41.6273	2.4308	0.538303	4.51568	6.31137e-06	5.21937e-05
Apoa2	56.4653	-1.33128	0.549654	-2.42203	0.0154341	0.0415752
Adamts4	202.964	1.45559	0.325024	4.47841	7.52001e-06	6.11103e-05
B4galt3	596.168	0.598318	0.17068	3.5055	0.000455758	0.00216011
Usp21	596.444	-0.446554	0.184096	-2.42565	0.0152808	0.0412426
Dedd	731.59	-0.451589	0.120709	-3.74115	0.000183181	0.000994039
Pfdn2	940.818	-0.486602	0.208795	-2.33052	0.0197786	0.0512885
Arhgap30	85.4474	-1.48538	0.300151	-4.94878	7.46816e-07	7.94231e-06
Usf1	1426.2	-0.375807	0.173352	-2.16789	0.0301672	0.0727624
F11r	1745.07	1.39355	0.173819	8.01723	1.08158e-15	5.06768e-14
Ncstn	1089.01	0.596667	0.136221	4.38015	1.18599e-05	9.18272e-05
Copa	4977.35	0.384868	0.132268	2.90975	0.00361715	0.0124548
Pex19	1245.01	0.428603	0.180867	2.36971	0.017802	0.0469047
Dcaf8	1994	-0.32405	0.157447	-2.05816	0.0395752	0.0906417
Pea15a	1881.09	2.10559	0.181789	11.5826	5.04784e-31	1.23551e-28
Atp1a2	19.0072	-1.62162	0.522792	-3.10184	0.00192319	0.00735331
Igsf9	941.688	0.624352	0.166584	3.74798	0.000178267	0.000972521
Tagln2	4489.38	1.90418	0.190732	9.98356	1.79896e-23	2.23494e-21
AI607873	8.07741	3.34069	1.55783	2.14444	0.0319973	0.0763679
Ifi204	16.0797	4.02886	1.42715	2.82301	0.00475755	0.015736
Mnda	14.1145	7.17793	2.8162	2.5488	0.0108095	0.03105
Ifi203	4.84552	5.36248	1.92981	2.77876	0.00545667	0.0176522
Ifi202b	24.9784	5.25449	1.29567	4.05542	5.00441e-05	0.000319577
Fmn2	159.785	-0.837301	0.227279	-3.68402	0.000229581	0.00120438
Grem2	56.1271	4.12503	1.28645	3.20651	0.00134355	0.00541748
Exo1	1085	-0.604761	0.162474	-3.72221	0.000197484	0.00106066
Cep170	1241.04	0.951237	0.352692	2.69707	0.00699515	0.0216966
Hmga2-ps1	14.6993	3.5818	0.827364	4.32917	1.49672e-05	0.00011223
Akt3	673.292	0.707589	0.239558	2.95372	0.00313964	0.0110653
Cox20	365.027	-0.487553	0.228354	-2.13508	0.0327549	0.0778813
Hnrnpu	28598.1	-0.542578	0.137086	-3.95794	7.55992e-05	0.000460019
Kif26b	30.2222	1.2483	0.453467	2.7528	0.00590889	0.0188353
Smyd3	246.142	-0.597637	0.228492	-2.61557	0.0089078	0.0264205
Sccpdh	414.045	1.09526	0.290627	3.76862	0.000164152	0.00090424
Ahctf1	6905.04	-0.320696	0.111332	-2.88053	0.00397001	0.0134819
Cdc42bpa	1225.95	0.806928	0.204375	3.94828	7.87146e-05	0.000475448
Adck3	94.1255	-1.34145	0.288303	-4.65292	3.2726e-06	2.89781e-05
Psen2	233.058	0.697576	0.192641	3.62112	0.000293325	0.00148235
Itpkb	735.627	2.54716	0.292728	8.70145	3.2768e-18	2.1844e-16
Parp1	9977.58	-0.969038	0.191134	-5.06995	3.97925e-07	4.53794e-06
Acbd3	1189.74	0.852051	0.220191	3.8696	0.000109012	0.00062916
Lefty2	1937.64	1.27452	0.343145	3.71423	0.000203827	0.00108992
Tmem63a	407.213	0.817616	0.250045	3.26988	0.00107594	0.00448738
Ephx1	131.342	1.87455	0.419885	4.46442	8.02842e-06	6.44435e-05
Nvl	2676.69	-0.541646	0.127726	-4.24068	2.2284e-05	0.000160419
Cnih4	887.504	0.640957	0.192488	3.32986	0.0008689	0.00374483
Wdr26	4549.89	0.624748	0.149903	4.16767	3.07723e-05	0.00021088
Enah	9766.05	-0.457115	0.111359	-4.10488	4.04521e-05	0.000267348
Degs1	1186.79	0.522752	0.158645	3.2951	0.000983862	0.00416263
Capn2	4468.76	2.23283	0.293195	7.61552	2.62636e-14	9.85575e-13
Susd4	265.245	2.13893	0.248693	8.60071	7.92253e-18	5.07506e-16
Tlr5	67.454	1.72748	0.397391	4.34706	1.37973e-05	0.000104605
Disp1	366.196	0.742155	0.210161	3.53136	0.000413436	0.00198476
Brox	770.889	0.623849	0.186938	3.33719	0.000846293	0.00366571
Aida	822.302	0.727154	0.145453	4.99923	5.75595e-07	6.28859e-06
1700056E22Rik	13.6842	2.00364	0.832359	2.40718	0.0160763	0.0430356
Dusp10	215.303	2.42265	0.574581	4.21637	2.48265e-05	0.000176094
Hlx	21.6503	3.17822	0.681731	4.66199	3.13169e-06	2.79112e-05
Marc2	454.658	0.350745	0.17379	2.01821	0.0435692	0.0977818
Rab3gap2	1598.05	-0.442349	0.129277	-3.42171	0.000622289	0.0028136
Bpnt1	750.118	-0.473083	0.144264	-3.27929	0.00104067	0.0043636
Eprs	10807	-0.859441	0.221958	-3.87209	0.000107907	0.000623528
Tgfb2	317.784	3.4552	0.708149	4.8792	1.06517e-06	1.08495e-05
Rrp15	1129.23	-0.563811	0.195072	-2.89026	0.00384919	0.0131369
D1Pas1	301.064	-1.05156	0.376803	-2.79075	0.00525865	0.0171206
Kcnk2	28.1675	1.65453	0.671638	2.46343	0.0137616	0.037878
Ptpn14	6046.18	1.9677	0.229407	8.57736	9.70735e-18	6.09926e-16
Prox1	25.1125	1.75669	0.525286	3.34425	0.000825045	0.0036003
Angel2	834.273	-0.377433	0.135475	-2.786	0.00533634	0.0173308
Mfsd7b	262.293	0.564819	0.189524	2.98019	0.0028807	0.0102876
Nsl1	482.54	-0.416532	0.157137	-2.65076	0.00803102	0.024299
Atf3	386.104	2.25137	0.466384	4.82728	1.38413e-06	1.37565e-05
Nenf	225.205	0.76333	0.213574	3.57407	0.000351476	0.00172985
Tmem206	168.101	0.503068	0.209685	2.39917	0.0164325	0.0438529
Ppp2r5a	1409.13	-0.773791	0.167438	-4.62136	3.81227e-06	3.32362e-05
Dtl	1350.67	-0.79468	0.237084	-3.35189	0.000802606	0.00351923
Ints7	1321.79	-0.666525	0.153873	-4.33167	1.47981e-05	0.000111165
Lpgat1	1796.49	1.22422	0.218658	5.59882	2.15819e-08	3.20001e-07
Nek2	2085.23	-0.605965	0.17705	-3.42256	0.000620337	0.00280555
1700034H15Rik	6.85747	-3.48372	1.17506	-2.96471	0.00302969	0.0107239
Slc30a1	490.443	-0.729417	0.155453	-4.69219	2.70294e-06	2.45435e-05
Rcor3	84.9712	1.28027	0.337314	3.79547	0.000147363	0.000823376
Gm10516	7.99295	2.35585	0.845614	2.78596	0.00533695	0.0173308
Hhat	57.8031	2.27562	0.423183	5.37739	7.55726e-08	9.93041e-07
Sertad4	318.037	1.97164	0.285346	6.90964	4.85901e-12	1.32364e-10
Syt14	239.694	0.559632	0.260128	2.15137	0.0314467	0.0752509
Diexf	901.394	-0.576112	0.174495	-3.30159	0.000961381	0.00408226
Irf6	485.626	1.67508	0.315016	5.31743	1.05243e-07	1.33893e-06
Lamb3	130.5	3.5104	0.462001	7.59824	3.00183e-14	1.12134e-12
Plxna2	121.888	0.89006	0.272299	3.26869	0.00108047	0.00450055
Cd34	118.275	1.90368	0.66708	2.85374	0.00432073	0.014488
A330023F24Rik	4.46812	2.68634	1.27049	2.11441	0.0344802	0.0811248
Cr1l	448.287	0.359344	0.138792	2.58909	0.00962296	0.0281798
H60c	4.31285	2.65523	1.27262	2.08643	0.0369398	0.0860111
Mthfd1l	3025.14	-0.70837	0.32034	-2.2113	0.0270148	0.0663198
1700052N19Rik	509.159	-0.564083	0.246342	-2.28984	0.0220305	0.0561515
Syne1	315.553	2.58017	0.426189	6.05405	1.41249e-09	2.59389e-08
Fbxo5	1230.27	-0.770232	0.262893	-2.92983	0.00339145	0.0117981
Rgs17	63.3149	2.66109	0.629906	4.22458	2.39383e-05	0.000170606
Cnksr3	296.947	-0.507717	0.153817	-3.3008	0.000964104	0.00408853
Ulbp1	159.935	2.55257	0.316442	8.06648	7.23547e-16	3.45932e-14
Pcmt1	996.666	0.458004	0.125802	3.64067	0.000271926	0.00138833
Nup43	882.471	-0.836423	0.214944	-3.89135	9.96881e-05	0.000580122
Ginm1	251.159	1.12062	0.176314	6.35582	2.07317e-10	4.38682e-09
Ppil4	1142.39	-0.480098	0.143825	-3.33807	0.000843625	0.00365728
Zc3h12d	2.13173	3.61136	1.7421	2.073	0.0381726	0.0882302
Tab2	2041.62	0.399539	0.167899	2.37963	0.0173299	0.0458302
Ust	202.203	1.83995	0.351746	5.2309	1.68683e-07	2.08458e-06
Sash1	1242.56	1.25594	0.191286	6.56576	5.17673e-11	1.21624e-09
Samd5	20.0831	1.83376	0.686049	2.67293	0.00751925	0.023001
Stxbp5	313.349	1.05379	0.28151	3.74336	0.000181573	0.000987601
Rab32	103.674	3.48836	0.415387	8.39785	4.5474e-17	2.59007e-15
Shprh	1162.01	-0.515688	0.163397	-3.15604	0.00159927	0.00629989
Utrn	5054.33	0.898159	0.220412	4.07491	4.60317e-05	0.000298016
B230208H11Rik	11.191	1.90694	0.73795	2.5841	0.00976337	0.0284791
Stx11	103.955	3.09341	0.617115	5.01269	5.36756e-07	5.9036e-06
Plagl1	474.211	3.4987	0.358913	9.74802	1.88097e-22	2.12731e-20
Ltv1	1223.37	-0.427216	0.207681	-2.05708	0.0396784	0.090802
Phactr2	243.932	1.34398	0.26405	5.08987	3.58316e-07	4.12727e-06
Fuca2	311.928	1.36016	0.225725	6.02575	1.68332e-09	3.05363e-08
Aig1	78.9509	1.06636	0.375232	2.84188	0.00448484	0.0149516
Hivep2	454.504	1.75974	0.711365	2.47376	0.0133701	0.0369865
Gpr126	82.3305	1.93373	0.598182	3.23268	0.00122636	0.00502024
Cited2	1995.97	1.40251	0.414226	3.38585	0.000709572	0.00315432
Heca	329.914	0.810979	0.234166	3.46326	0.000533673	0.00247293
Abracl	569.005	1.8455	0.216524	8.52331	1.55056e-17	9.55924e-16
Nhsl1	1065.63	1.33332	0.210597	6.33112	2.43387e-10	5.08446e-09
Hebp2	121.306	1.14594	0.326267	3.51226	0.000444306	0.00211316
Perp	2937.82	2.89717	0.196873	14.7159	5.09529e-49	6.42752e-46
Tnfaip3	372.565	2.84577	0.777854	3.65848	0.000253712	0.00130982
Olig3	16.6883	-1.81683	0.665226	-2.73114	0.00631149	0.0198889
Ifngr1	157.454	0.942239	0.267142	3.52711	0.000420122	0.00201156
Map3k5	318.344	0.617425	0.24816	2.48801	0.0128461	0.0358332
Map7	1257.61	-0.590121	0.159312	-3.70418	0.000212078	0.00112516
Bclaf1	6012.32	-0.413225	0.152682	-2.70643	0.00680101	0.0212236
Pde7b	4.33982	4.49976	1.47814	3.04421	0.00233295	0.00864394
Myb	82.8492	-2.10888	0.625154	-3.37337	0.000742528	0.00328125
Sgk1	3037.17	-0.652364	0.274269	-2.37856	0.0173806	0.0459346
E030030I06Rik	21.459	1.59203	0.557718	2.85455	0.00430978	0.0144591
H60b	9.24127	-1.75168	0.768357	-2.27978	0.0226209	0.0573797
Slc2a12	17.9317	4.01647	0.99118	4.05221	5.07357e-05	0.000323112
Eya4	26.7341	1.80809	0.541262	3.34051	0.000836252	0.00363662
Vnn1	92.9372	5.85311	1.17611	4.97665	6.4693e-07	6.9888e-06
Stx7	613.647	1.18657	0.18639	6.36607	1.93938e-10	4.13038e-09
Moxd1	92.9902	1.53689	0.276689	5.55455	2.78322e-08	4.01779e-07
Ctgf	2691.51	2.15164	0.262703	8.19039	2.60389e-16	1.3428e-14
Enpp3	1181.37	-2.1146	0.435402	-4.85667	1.19376e-06	1.20175e-05
Tmem200a	36.7199	2.66354	0.726328	3.66713	0.000245289	0.00127485
L3mbtl3	283.882	0.618753	0.244326	2.53248	0.0113257	0.0322842
Arhgap18	110.43	1.13803	0.267249	4.25831	2.05974e-05	0.000149393
Soga3	252.702	-1.27786	0.259027	-4.9333	8.08499e-07	8.50454e-06
9330159F19Rik	33.565	-1.36761	0.477594	-2.86354	0.00418942	0.0141276
Rnf146	460.867	0.425598	0.173089	2.45885	0.0139384	0.0382939
Rspo3	11.8983	3.56435	0.907169	3.92909	8.52689e-05	0.000507743
Trmt11	310.811	-0.975571	0.261433	-3.73162	0.000190249	0.00102628
Hint3	162.483	0.408854	0.197936	2.06558	0.0388678	0.0894964
Ncoa7	337.28	-0.842579	0.182689	-4.61211	3.98611e-06	3.45864e-05
Rnf217	237.195	2.10589	0.519625	4.0527	5.0629e-05	0.000322684
Clvs2	25.7427	-1.20161	0.49102	-2.44717	0.0143984	0.0393009
Dse	2368.18	0.414909	0.170653	2.4313	0.0150446	0.0407189
Tspyl1	1013.09	0.43125	0.172298	2.50292	0.0123172	0.0345932
Frk	97.1565	5.23543	0.51819	10.1033	5.34114e-24	7.00715e-22
Marcks	2535.47	1.46369	0.186999	7.82723	4.98755e-15	2.09184e-13
Lama4	89.6535	1.57092	0.377291	4.16369	3.13142e-05	0.000213967
Tube1	219.771	-0.713369	0.226079	-3.1554	0.00160279	0.00631077
Traf3ip2	283.453	1.35362	0.241551	5.60387	2.09616e-08	3.12215e-07
G630090E17Rik	2.96376	4.5376	1.71423	2.64702	0.00812049	0.0245069
AI317395	4.50658	3.93413	1.30444	3.01595	0.00256175	0.00932317
Rpf2	1007.39	-0.670532	0.261061	-2.56849	0.0102144	0.0296036
Cdc40	735.601	-0.551171	0.201949	-2.72926	0.00634768	0.0199915
Wasf1	491.215	-0.50312	0.25054	-2.00814	0.0446284	0.0996271
Fig4	713.92	-0.484483	0.179335	-2.70156	0.00690152	0.0214759
Mical1	372.886	-0.603853	0.141332	-4.2726	1.93209e-05	0.00014107
Cd164	2600.59	0.345873	0.141807	2.43904	0.0147263	0.0400359
Cep57l1	223.375	-0.818115	0.226643	-3.60971	0.000306545	0.0015392
Sesn1	168.195	-0.831382	0.317999	-2.61442	0.00893786	0.0264905
Snx3	1643.68	0.350517	0.151718	2.31033	0.0208701	0.0535938
Ostm1	388.206	0.573251	0.224553	2.55285	0.0106844	0.0307608
Sec63	1310.99	0.808589	0.186341	4.3393	1.42934e-05	0.000108017
Pdss2	192.38	-0.468161	0.229887	-2.03648	0.041702	0.0943921
Bend3	2787.24	-0.758165	0.187712	-4.03898	5.36847e-05	0.000339651
1700021F05Rik	300.84	-0.920596	0.305062	-3.01774	0.00254669	0.00928278
Cd24a	1427.31	2.43947	0.202865	12.0251	2.62301e-33	8.116e-31
Qrsl1	289.151	-0.651218	0.243856	-2.67051	0.00757367	0.0231588
Rtn4ip1	320.486	-0.538012	0.207143	-2.59729	0.00939615	0.0276043
Aim1	434.587	2.76492	0.275853	10.0231	1.20598e-23	1.5213e-21
Prep	2398.17	0.418811	0.129422	3.236	0.00121218	0.00497089
Bves	28.516	1.80185	0.465034	3.87466	0.000106773	0.000617645
Grik2	3.00769	3.19631	1.49964	2.13138	0.0330575	0.0784477
Dcbld1	347.372	-0.595899	0.192038	-3.10302	0.00191557	0.00733104
Slc35f1	45.4862	1.5183	0.515393	2.94591	0.00322011	0.01131
Asf1a	910.739	-0.6916	0.25285	-2.73523	0.00623376	0.0196856
Man1a	230.614	1.70407	0.250152	6.81213	9.61618e-12	2.5191e-10
D630037F22Rik	182.88	-0.591877	0.272235	-2.17414	0.0296947	0.071834
Gja1	4734.24	0.459134	0.140038	3.27864	0.00104308	0.00436923
Serinc1	1859.56	0.872018	0.184167	4.73492	2.19141e-06	2.04071e-05
Lims1	1736.96	0.598482	0.174753	3.42474	0.000615386	0.00278854
Ranbp2	8322.12	-0.319463	0.13154	-2.42864	0.0151557	0.0409453
Sh3rf3	77.8419	1.46569	0.34628	4.23269	2.30915e-05	0.000165941
Mcu	527.892	-0.456741	0.221768	-2.05955	0.0394417	0.0904242
Micu1	232.656	0.400254	0.187555	2.13406	0.0328378	0.0780106
Anapc16	412.302	0.559384	0.214433	2.60867	0.00908956	0.0268224
Spock2	178.629	-0.736664	0.214928	-3.42749	0.000609196	0.00276736
Chst3	32.3958	-1.94114	0.433733	-4.47542	7.62603e-06	6.19105e-05
Psap	3718.18	1.00404	0.181675	5.52654	3.26607e-08	4.6453e-07
Cdh23	14.6344	-1.6407	0.584338	-2.80779	0.00498822	0.0163375
4632428N05Rik	91.1849	1.09036	0.404245	2.69727	0.00699106	0.0216887
Unc5b	3309.77	2.18345	0.278814	7.83119	4.83255e-15	2.0425e-13
Gm20611	3.01983	-3.48536	1.54893	-2.25017	0.0244381	0.0610358
Sgpl1	2556.39	0.855958	0.24643	3.47344	0.000513841	0.00239049
Adamts14	156.858	-1.31505	0.29404	-4.47234	7.73693e-06	6.24706e-05
Pald1	1392.39	-1.0509	0.220208	-4.77229	1.82141e-06	1.74165e-05
Ppa1	3117.94	-0.545975	0.194168	-2.81187	0.00492544	0.016171
Sar1a	2225.93	0.335657	0.127262	2.63753	0.00835127	0.0250553
H2afy2	662.798	0.351028	0.14156	2.4797	0.0131491	0.036497
Col13a1	18.1798	-2.43747	0.526526	-4.62934	3.6683e-06	3.21864e-05
Tspan15	145.628	0.56308	0.221649	2.54041	0.0110722	0.0316659
Hkdc1	12.4137	-5.79903	1.21712	-4.76456	1.8927e-06	1.80246e-05
Supv3l1	779.336	-0.573266	0.161465	-3.55041	0.000384635	0.00186782
Srgn	44.0727	-5.54128	0.947481	-5.84844	4.96214e-09	8.31571e-08
Ddx21	13666	-0.832884	0.162636	-5.12114	3.03699e-07	3.55994e-06
Ccar1	3212.47	-0.365513	0.159823	-2.28698	0.0221969	0.0564966
Tet1	13022.5	-1.7258	0.29835	-5.78447	7.27417e-09	1.17295e-07
Dna2	1074.92	-1.54905	0.259275	-5.97456	2.30718e-09	4.10679e-08
Mypn	10.0427	-1.47981	0.686781	-2.15471	0.0311847	0.0747548
Herc4	2086.78	-0.563869	0.19472	-2.89579	0.00378208	0.0129456
Sirt1	1489.3	-1.00868	0.164303	-6.13919	8.29458e-10	1.5872e-08
Reep3	1061.75	1.43957	0.186848	7.70449	1.31371e-14	5.15395e-13
Zfp365	614.505	0.983526	0.304609	3.22881	0.00124307	0.00508229
Rtkn2	277.487	-0.925489	0.263107	-3.51754	0.000435573	0.00207644
Arid5b	1686.9	-0.6736	0.134352	-5.0137	5.33946e-07	5.87663e-06
Rhobtb1	156.525	1.02093	0.503712	2.02682	0.0426808	0.0961037
Slc16a9	53.25	2.61696	0.488891	5.35285	8.65781e-08	1.12504e-06
Bicc1	89.1695	0.983355	0.323416	3.04053	0.00236165	0.00873251
Tfam	1273.37	-0.615931	0.165617	-3.71901	0.000200003	0.00107185
Ube2d1	345.697	0.627373	0.166603	3.76567	0.0001661	0.000913747
Ipmk	1801.28	-0.338111	0.133761	-2.52773	0.0114804	0.0326682
Zwint	2630.54	1.05605	0.151836	6.95521	3.52042e-12	9.88551e-11
Gucd1	324.91	0.701849	0.162815	4.31072	1.62724e-05	0.000120693
Snrpd3	1773.26	-0.493272	0.237349	-2.07825	0.037686	0.0873145
Smarcb1	1381.49	-0.371761	0.138421	-2.68572	0.00723731	0.0223217
Mmp11	431.18	-0.716834	0.156488	-4.58076	4.63286e-06	3.94672e-05
Chchd10	2332.08	-1.66612	0.268147	-6.21344	5.18382e-10	1.03544e-08
Vpreb3	18.632	-1.98668	0.546822	-3.63314	0.000279993	0.00142287
Gm5134	20.4173	-2.4438	0.559228	-4.36996	1.24271e-05	9.54973e-05
Slc5a4b	20.7878	-2.19857	0.626352	-3.51012	0.000447909	0.00212598
Prmt2	484.29	1.63903	0.196015	8.36178	6.1778e-17	3.46951e-15
Dip2a	689.213	1.38072	0.237382	5.81643	6.01178e-09	9.81945e-08
Pcnt	2809.21	-0.606837	0.153859	-3.94411	8.00957e-05	0.000482369
Ybey	168.569	-0.849065	0.207426	-4.09334	4.25211e-05	0.000278254
Col6a1	103.771	3.29446	0.455592	7.23117	4.78837e-13	1.52475e-11
Pofut2	786.125	0.675981	0.196982	3.43168	0.000599848	0.00273323
Adarb1	271.3	-0.766627	0.197952	-3.8728	0.000107593	0.000621928
Pttg1ip	1351.7	1.15178	0.353032	3.26254	0.00110417	0.0045876
Ube2g2	903.045	0.665197	0.145921	4.55862	5.14912e-06	4.34927e-05
Lrrc3	173.393	1.32451	0.309218	4.28342	1.84038e-05	0.000134975
Icosl	270.311	-0.795055	0.305558	-2.60198	0.00926881	0.0272742
Pwp2	2190.53	-0.468907	0.17696	-2.64979	0.00805424	0.0243513
Agpat3	1365.46	1.00446	0.179384	5.59951	2.14961e-08	3.19307e-07
Cstb	804.554	1.97797	0.223121	8.86505	7.64713e-19	5.50023e-17
Pdxk	680.689	-0.482199	0.136988	-3.52001	0.000431523	0.00206032
Ilvbl	216.815	0.666588	0.197869	3.36883	0.000754867	0.00332876
Syde1	269.871	1.13876	0.30431	3.7421	0.000182487	0.000991257
2610008E11Rik	290.014	0.854229	0.206108	4.14457	3.40451e-05	0.00022985
Ppap2c	454.635	1.09814	0.317229	3.46165	0.000536871	0.00248564
Shc2	360.37	0.614957	0.211054	2.91374	0.00357127	0.0123269
Madcam1	35.8782	1.08769	0.526144	2.06728	0.0387076	0.0891776
Bsg	6908.33	0.700793	0.285944	2.45081	0.0142537	0.0389771
Polrmt	796.153	-0.363204	0.142139	-2.55527	0.0106106	0.0305696
Fgf22	11.1701	2.13775	0.717803	2.97819	0.0028996	0.0103461
Fstl3	67.031	3.16903	0.518169	6.11581	9.60661e-10	1.81496e-08
Palm	673.79	0.890608	0.198337	4.49037	7.10997e-06	5.80081e-05
9130017N09Rik	46.9321	1.82606	0.872692	2.09244	0.036399	0.0849569
Ptbp1	10220.2	-0.292207	0.106789	-2.7363	0.00621348	0.0196329
R3hdm4	1070.98	0.497598	0.192116	2.5901	0.00959482	0.0281175
Arid3a	1973.82	2.11935	0.347632	6.09654	1.0839e-09	2.03142e-08
Wdr18	2634.57	-0.492265	0.195065	-2.52359	0.0116163	0.0329464
Grin3b	14.2079	1.65625	0.777084	2.13136	0.0330593	0.0784477
Tmem259	1312.28	0.368678	0.145104	2.54079	0.0110603	0.0316374
Cnn2	9064.68	2.15331	0.215782	9.97908	1.88204e-23	2.32056e-21
Abca7	349.35	0.595306	0.196321	3.03231	0.00242687	0.00892136
Hmha1	123.738	-1.45852	0.275029	-5.30316	1.13814e-07	1.44349e-06
Polr2e	2103.64	-0.620644	0.225169	-2.75634	0.00584517	0.0186781
Sbno2	1814.73	0.938022	0.305779	3.06764	0.00215753	0.00810942
Dos	954.229	1.10539	0.187138	5.90685	3.48706e-09	5.99416e-08
Midn	5041.99	0.558714	0.237509	2.3524	0.0186529	0.0488406
Mum1	963.885	-0.5068	0.16783	-3.01973	0.00253001	0.00923633
Ndufs7	738.954	-0.38746	0.174182	-2.22445	0.026118	0.0645051
Dazap1	3012.43	-0.367124	0.155497	-2.36097	0.0182272	0.0478943
Apc2	191.607	2.24192	0.299923	7.47499	7.72099e-14	2.69397e-12
Reep6	269.29	-0.940798	0.240494	-3.91194	9.15575e-05	0.000538734
Adamtsl5	138.054	3.52034	0.394523	8.92304	4.53647e-19	3.33604e-17
Mex3d	925.572	0.380986	0.167902	2.2691	0.0232622	0.0586708
Atp8b3	52.4087	-0.837271	0.3631	-2.3059	0.0211164	0.0541158
Klf16	1041.15	-0.297431	0.141314	-2.10476	0.0353123	0.0827859
Fam108a	1567.05	0.522353	0.217376	2.403	0.0162613	0.0434669
Btbd2	1247.9	-0.616531	0.122207	-5.04498	4.53573e-07	5.09462e-06
Mob3a	894.613	0.854181	0.24307	3.51414	0.000441179	0.00210072
Lingo3	127.083	-1.1294	0.306362	-3.68649	0.00022737	0.00119546
Lsm7	767.583	-0.659892	0.291061	-2.26719	0.0233784	0.0589003
Lmnb2	1759.66	-0.623449	0.144438	-4.31639	1.58604e-05	0.000117957
Gadd45b	373.239	1.82461	0.232952	7.83257	4.77993e-15	2.02548e-13
Diras1	52.5481	-1.45743	0.399673	-3.64656	0.000265779	0.00136203
Slc39a3	217.049	0.989105	0.359857	2.7486	0.00598498	0.0190209
Thop1	2985.71	-0.836382	0.157172	-5.32146	1.0294e-07	1.31269e-06
Dapk3	1478.75	0.617846	0.136494	4.52656	5.99526e-06	5.00083e-05
Atcay	82.2153	-1.76391	0.358438	-4.92109	8.60629e-07	8.97803e-06
Pip5k1c	1563.42	0.466807	0.208046	2.24377	0.0248473	0.0618037
Hmg20b	610.765	0.74016	0.18093	4.09088	4.29746e-05	0.000280885
Mfsd12	251.67	1.01615	0.217706	4.66754	3.04833e-06	2.72275e-05
4930404N11Rik	170.607	1.01771	0.261416	3.89306	9.89882e-05	0.000577278
Dohh	1549.92	-0.486911	0.160182	-3.03973	0.00236787	0.0087496
Aes	1465.84	-0.477053	0.204876	-2.3285	0.0198854	0.0515329
Ankrd24	152.655	-1.06897	0.258621	-4.13335	3.57507e-05	0.000239687
1190007I07Rik	105.685	-0.899048	0.367968	-2.44328	0.0145545	0.0396411
Hcfc2	120.367	0.556227	0.267223	2.08151	0.0373875	0.0868069
Nfyb	1143.36	-0.463512	0.171591	-2.70126	0.00690771	0.0214884
1700028I16Rik	11.6557	-1.52339	0.651351	-2.33881	0.0193452	0.0503558
Chst11	395.24	1.94653	0.47635	4.08634	4.38234e-05	0.000285977
Slc41a2	36.6944	2.14481	0.694767	3.08709	0.00202129	0.00767826
D10Wsu102e	1518.35	-0.277018	0.127297	-2.17617	0.0295428	0.0715004
Appl2	158.647	-0.489357	0.183844	-2.66181	0.00777229	0.0236515
Nuak1	1815.99	3.00158	0.287968	10.4233	1.94062e-25	2.86705e-23
Ckap4	2916.2	0.709285	0.170006	4.17212	3.0178e-05	0.000207675
Polr3b	2049.11	-0.80931	0.151719	-5.33425	9.59378e-08	1.22913e-06
Rfx4	21.8254	-2.27321	0.60379	-3.76491	0.000166611	0.000915941
Ric8b	535.645	-0.874738	0.127281	-6.87248	6.30962e-12	1.6852e-10
Cry1	610.5	-0.660963	0.193484	-3.41611	0.000635235	0.00285873
Btbd11	459.576	-0.94594	0.321084	-2.94608	0.0032183	0.0113069
Pwp1	2107.08	-0.551907	0.130608	-4.22568	2.38216e-05	0.000170049
Timp3	1021.48	3.23021	0.303012	10.6603	1.56081e-26	2.58543e-24
Nt5dc3	491.734	0.556113	0.267726	2.07718	0.0377854	0.087483
Igf1	15.6955	2.08761	0.819989	2.5459	0.0108998	0.031271
Nup37	783.297	-0.703164	0.257774	-2.72784	0.00637514	0.020051
Dram1	27.4081	-0.974067	0.437363	-2.22713	0.0259383	0.0641185
Sycp3	54.7834	-1.0473	0.382511	-2.73797	0.00618193	0.0195483
Slc5a8	7.79805	3.32997	1.22442	2.71963	0.00653548	0.0205042
Scyl2	1073.19	0.524036	0.188142	2.78532	0.00534744	0.0173511
Actr6	206.046	-0.754799	0.339503	-2.22325	0.0261993	0.0646661
Anks1b	19.5587	1.6653	0.585255	2.84542	0.00443527	0.0148134
Apaf1	1478.14	1.07187	0.212597	5.0418	4.61163e-07	5.17278e-06
Ikbip	321.538	1.08841	0.234995	4.63161	3.62829e-06	3.18524e-05
Tmpo	5563.49	-0.418038	0.124363	-3.36142	0.000775436	0.00341288
Elk3	549.822	2.04482	0.257233	7.94929	1.87578e-15	8.42763e-14
Lta4h	1039.75	-0.313448	0.137672	-2.27677	0.0227999	0.0577445
Hal	113.942	-2.64311	0.516601	-5.11635	3.11505e-07	3.64363e-06
Ntn4	29.2509	3.33034	0.585431	5.68869	1.28018e-08	1.98428e-07
Metap2	6210.39	-0.472606	0.167381	-2.82354	0.00474969	0.0157163
Vezt	375.887	0.968076	0.214963	4.50345	6.686e-06	5.49042e-05
Fgd6	320.889	0.700898	0.252381	2.77714	0.00548397	0.0177135
Nr2c1	312.342	0.654043	0.197171	3.31713	0.000909467	0.00388901
Tmcc3	2351.5	3.01986	0.408662	7.38964	1.47231e-13	4.94761e-12
Cradd	129.275	-1.1779	0.410087	-2.87231	0.00407477	0.0138005
Socs2	832.556	-1.69982	0.26489	-6.41709	1.38907e-10	3.05354e-09
Mrpl42	849.883	-0.581212	0.28124	-2.0666	0.0387716	0.0892955
Eea1	807.137	0.761904	0.263962	2.88642	0.00389657	0.013274
Btg1	580.92	1.37556	0.409059	3.36275	0.000771699	0.00339734
Lum	3.54926	5.22196	1.57017	3.32572	0.000881896	0.00379407
Galnt4	128.679	1.0264	0.306554	3.34818	0.000813447	0.00355669
Kitl	128.738	1.65204	0.429333	3.84792	0.000119125	0.000680672
Tmtc3	1270.72	0.853675	0.175566	4.86241	1.15963e-06	1.17242e-05
4930430F08Rik	128.577	-0.449514	0.215002	-2.09074	0.0365513	0.0852154
Mgat4c	8.82837	4.10841	1.18045	3.48039	0.000500685	0.00234191
Alx1	8.75455	1.79656	0.765488	2.34695	0.0189277	0.0494149
Slc6a15	128.265	-1.03595	0.329915	-3.14004	0.00168922	0.00660033
Tmtc2	45.766	1.7813	0.48804	3.6499	0.000262344	0.00134735
Pawr	1850.84	0.798643	0.228837	3.49001	0.000482999	0.00226889
Nav3	51.3156	6.37982	0.999929	6.38027	1.7678e-10	3.81449e-09
E2f7	1013.42	0.587378	0.160811	3.65259	0.000259607	0.00133667
Bbs10	82.2453	-0.617934	0.253111	-2.44136	0.0146322	0.0398197
Nap1l1	13420.9	-0.473663	0.208838	-2.26808	0.023324	0.0587995
Phlda1	1182.02	2.27975	0.298852	7.62836	2.37758e-14	9.04639e-13
Krr1	1191.35	-0.670389	0.156153	-4.29315	1.7616e-05	0.000129719
Glipr1	59.4871	3.54386	0.611169	5.79848	6.6917e-09	1.08222e-07
Atxn7l3b	2120.39	0.695254	0.199979	3.47664	0.000507741	0.00236681
Tbc1d15	1331.07	-0.42108	0.188907	-2.22903	0.0258117	0.063844
Rab21	775.813	0.749517	0.156151	4.79994	1.58716e-06	1.54468e-05
Ptprb	30.329	3.99922	0.725153	5.51501	3.48761e-08	4.92621e-07
4933412E12Rik	52.1212	1.88891	0.425255	4.44184	8.91944e-06	7.09704e-05
Cct2	13066	-0.421504	0.156842	-2.68744	0.00720028	0.0222159
Frs2	1392.6	0.509906	0.158819	3.21061	0.00132453	0.00535438
Yeats4	901.228	-0.471327	0.150793	-3.12565	0.00177413	0.00688451
Cpsf6	3290.1	-0.494266	0.182992	-2.70102	0.0069127	0.0214984
Mdm2	4611.67	1.74201	0.212843	8.18447	2.73504e-16	1.40162e-14
Slc35e3	513.54	0.450201	0.133965	3.36059	0.000777769	0.00342223
Nup107	2659.93	-0.551724	0.179139	-3.07986	0.002071	0.00782904
Rap1b	3043.36	0.71754	0.218845	3.27877	0.00104262	0.00436842
Mdm1	226.902	-0.710755	0.212626	-3.34275	0.000829535	0.00361412
Dyrk2	557.664	0.585595	0.196344	2.98249	0.00285913	0.0102284
Grip1	320.08	2.26378	0.316239	7.15845	8.1594e-13	2.51989e-11
Helb	1279.29	-1.04363	0.211615	-4.93174	8.15012e-07	8.56755e-06
Irak3	418.465	0.616468	0.170995	3.60518	0.000311937	0.00156102
Tmbim4	476.825	1.20043	0.183273	6.54994	5.75618e-11	1.34275e-09
Hmga2	1491.77	2.57862	0.434986	5.92805	3.06553e-09	5.33669e-08
Msrb3	326.151	3.31678	0.351226	9.44343	3.6077e-21	3.43969e-19
Gns	1570.41	1.19528	0.24813	4.81713	1.45638e-06	1.4319e-05
Rassf3	1368.78	0.778625	0.15111	5.15271	2.56745e-07	3.04436e-06
Xpot	5243.41	-1.03857	0.178684	-5.81233	6.16102e-09	1.00233e-07
Srgap1	425.911	2.62287	0.327345	8.01255	1.12351e-15	5.21939e-14
Tmem5	515.976	0.801023	0.13802	5.80369	6.48712e-09	1.05121e-07
Ppm1h	216.773	1.33118	0.351264	3.78968	0.000150844	0.000839106
Fam19a2	19.3148	5.84039	1.43052	4.08271	4.45132e-05	0.000289442
Lrig3	536.032	1.01154	0.288747	3.50321	0.000459684	0.0021762
Xrcc6bp1	154.893	-1.01717	0.319677	-3.18189	0.0014632	0.00582827
Tsfm	423.337	-0.5315	0.199127	-2.66915	0.00760441	0.0232311
Mettl1	290.629	-0.427374	0.189736	-2.25247	0.0242924	0.0607808
Cyp27b1	13.5627	-1.57811	0.659431	-2.39314	0.0167048	0.0444566
Tspan31	1401.85	0.402111	0.12264	3.2788	0.0010425	0.00436842
Os9	577.185	0.98858	0.190675	5.18463	2.16449e-07	2.60805e-06
B4galnt1	397.133	1.48523	0.215918	6.87866	6.04171e-12	1.62157e-10
Arhgef25	654.797	0.510069	0.215773	2.36391	0.018083	0.0475535
Pip4k2c	1240.96	0.998487	0.212703	4.69428	2.67549e-06	2.43347e-05
Dctn2	1670.11	0.322042	0.135198	2.38201	0.0172184	0.0456053
Mars	4485.63	-0.737697	0.15578	-4.73551	2.1851e-06	2.03599e-05
Gli1	616.6	-0.787456	0.350647	-2.24573	0.0247215	0.0615856
Inhbe	8.55674	-4.10331	1.2605	-3.25531	0.0011327	0.00468479
Inhbc	9.87876	-3.26726	0.819776	-3.98555	6.73232e-05	0.000414738
Shmt2	2733.43	-0.899086	0.241553	-3.7221	0.000197574	0.00106066
Lrp1	3519.19	1.91563	0.321897	5.95106	2.66408e-09	4.69947e-08
Nab2	277.582	1.13511	0.284829	3.98522	6.74187e-05	0.000415015
Prim1	911.847	-0.630121	0.211318	-2.98186	0.00286499	0.0102404
Naca	7722.83	-0.415518	0.192442	-2.15918	0.0308361	0.0740925
Ptges3	6741.82	-0.510498	0.130472	-3.9127	9.12718e-05	0.000537438
Atp5b	22039.8	-0.263893	0.129169	-2.04301	0.0410516	0.0932418
Baz2a	5355.83	-0.393982	0.14314	-2.75242	0.00591574	0.0188483
Rbms2	1345.95	0.79829	0.169342	4.71408	2.42806e-06	2.23519e-05
Gls2	310.544	-0.695669	0.214334	-3.24573	0.00117151	0.00482824
Timeless	1924.22	-0.779198	0.257179	-3.02979	0.00244721	0.00897804
Il23a	198.247	3.20853	0.399216	8.03707	9.20098e-16	4.32341e-14
Pan2	937.61	-0.538577	0.188324	-2.85984	0.00423849	0.0142549
Cnpy2	1085.28	-0.558826	0.203828	-2.74166	0.00611303	0.0193678
Ankrd52	1448.84	0.655055	0.16303	4.01801	5.86928e-05	0.000367228
Rnf41	1095.74	0.573131	0.181405	3.1594	0.00158093	0.00624112
Smarcc2	841.44	0.48998	0.195033	2.51229	0.0119949	0.0338679
Myl6	3842.1	1.27782	0.168786	7.57063	3.71417e-14	1.36873e-12
Pa2g4	8702.12	-0.526609	0.194241	-2.71111	0.00670586	0.0209705
Erbb3	592.218	0.720136	0.167589	4.29703	1.73101e-05	0.000127582
Ikzf4	80.8138	1.22373	0.465961	2.62625	0.00863314	0.0257596
Suox	132.924	0.615423	0.228655	2.69149	0.00711331	0.0220035
Rab5b	1259.29	0.632431	0.18285	3.45875	0.000542683	0.00250901
Pmel	66.4716	-1.54364	0.479259	-3.22088	0.00127796	0.00519399
Dgka	876.133	0.904717	0.153229	5.90435	3.54041e-09	6.07314e-08
Wibg	882.523	-0.438825	0.125817	-3.4878	0.000487015	0.00228514
Tmem198b	103.014	0.696801	0.2922	2.38467	0.0170944	0.0453316
Dnajc14	1142.01	0.486573	0.180784	2.69146	0.00711401	0.0220035
Sarnp	1136	-0.807348	0.262284	-3.07814	0.00208294	0.00787053
Gdf11	60.1609	1.80832	0.414783	4.35969	1.30247e-05	9.95304e-05
Cd63	2973	1.98465	0.248712	7.97969	1.46696e-15	6.68239e-14
Bloc1s1	171.118	0.88732	0.275204	3.22423	0.00126312	0.00515014
Itga7	106.874	1.82806	0.347829	5.25563	1.47517e-07	1.84385e-06
Pisd-ps1	894.624	0.543632	0.252076	2.15662	0.0310353	0.0744839
Eif4enif1	1562.23	-0.282131	0.119238	-2.36612	0.0179756	0.0472959
Drg1	2216.73	-0.345781	0.118837	-2.90971	0.00361762	0.0124548
Pik3ip1	133.47	2.28697	0.365622	6.255	3.97505e-10	8.11792e-09
Limk2	2471.94	1.71516	0.183565	9.34362	9.30957e-21	8.34249e-19
Selm	191.134	1.2632	0.246068	5.13353	2.84355e-07	3.34755e-06
Smtn	1721.2	1.76573	0.30978	5.69994	1.19851e-08	1.87185e-07
Osbp2	17.5734	1.65699	0.724807	2.28612	0.0222475	0.0565988
Dusp18	224.163	1.74475	0.471014	3.70424	0.000212026	0.00112516
Slc35e4	458.603	2.60039	0.422833	6.14992	7.75206e-10	1.49384e-08
Tcn2	295.062	1.9979	0.320346	6.23669	4.46939e-10	9.0876e-09
Pes1	3759.21	-0.535646	0.177614	-3.01578	0.00256322	0.00932643
Gal3st1	43.9441	1.72341	0.507949	3.39287	0.000691634	0.00308461
Rnf215	125.528	0.68818	0.242861	2.83364	0.0046021	0.0152835
Sf3a1	4580.98	-0.508083	0.110849	-4.58356	4.57118e-06	3.90025e-05
Tbc1d10a	508.117	0.353739	0.142313	2.48563	0.0129321	0.0360118
Lif	452.409	2.76561	0.385443	7.17516	7.22247e-13	2.25174e-11
Hormad2	28.3601	-1.34665	0.591564	-2.27642	0.0228207	0.0577715
Nf2	3587.88	-0.551347	0.109247	-5.04679	4.49304e-07	5.06053e-06
Nipsnap1	1081.26	-0.719788	0.268881	-2.67698	0.0074289	0.0228054
Thoc5	1340.3	-0.535278	0.163584	-3.27219	0.00106716	0.00445756
Nefh	907.427	-1.53751	0.232319	-6.61808	3.63904e-11	8.84097e-10
Gas2l1	1319.3	1.34933	0.2898	4.65606	3.22311e-06	2.85861e-05
Rasl10a	73.8018	2.6017	0.33183	7.84045	4.48952e-15	1.92229e-13
Ewsr1	4797.67	-0.442923	0.168823	-2.62359	0.00870076	0.0259378
Kremen1	1016.5	1.67865	0.212799	7.88841	3.06071e-15	1.32434e-13
Ccdc117	986.984	-0.472884	0.126948	-3.72504	0.000195286	0.00105069
Ankrd36	3.10845	-2.91097	1.34558	-2.16335	0.0305139	0.0734141
Mrps24	514.224	-0.491662	0.235369	-2.0889	0.0367167	0.0855523
Urgcp	270.023	1.16156	0.287987	4.03338	5.49814e-05	0.000346651
Aebp1	329.099	2.54866	0.829425	3.0728	0.00212062	0.00799084
Pold2	1395.98	-1.04651	0.219954	-4.75787	1.95647e-06	1.85243e-05
Camk2b	194.313	-1.0724	0.308328	-3.47811	0.000504956	0.00235834
Ddx56	1967.22	-0.451003	0.171383	-2.63156	0.00849948	0.0254209
Tmed4	555.607	0.749565	0.195843	3.82737	0.000129518	0.000734176
Zmiz2	2443.57	-0.489068	0.143109	-3.41746	0.000632088	0.00285083
Myo1g	69.5822	-3.39075	0.532022	-6.37332	1.84982e-10	3.97579e-09
Ccm2	944.098	0.601413	0.169599	3.54608	0.000391011	0.0018943
Nacad	46.7878	1.21266	0.464345	2.61155	0.00901329	0.0266755
Igfbp3	987.136	1.55029	0.317819	4.87789	1.07225e-06	1.09105e-05
Tns3	5968.76	-0.589102	0.168803	-3.48987	0.000483258	0.00226946
Hus1	902.616	-0.924089	0.139659	-6.61677	3.67139e-11	8.8801e-10
Fignl1	1673.76	-0.61533	0.205281	-2.9975	0.00272207	0.00981515
Ddc	196.664	-0.514683	0.220695	-2.3321	0.0196954	0.0511214
Grb10	4683.66	-2.62482	0.310478	-8.45412	2.81202e-17	1.65879e-15
Cobl	2090.93	-1.64681	0.223284	-7.37542	1.63832e-13	5.48303e-12
Egfr	788.739	3.05371	0.318092	9.60008	7.98793e-22	8.13627e-20
Wdr92	528.195	-0.503719	0.212653	-2.36873	0.0178492	0.0470139
Etaa1	818.846	-0.672873	0.166389	-4.04398	5.25509e-05	0.000333728
Meis1	126.927	1.11467	0.35265	3.16083	0.00157319	0.00621657
Spred2	1563.19	-0.637956	0.160269	-3.98053	6.87625e-05	0.00042297
Cep68	1084.01	-0.719403	0.117299	-6.13307	8.62011e-10	1.64089e-08
Slc1a4	737.582	-0.981796	0.324958	-3.0213	0.00251689	0.00919457
Sertad2	1272.94	0.953139	0.201446	4.73149	2.22877e-06	2.07432e-05
Lgalsl	447.332	0.470457	0.179678	2.61833	0.00883609	0.0262553
Ugp2	516.145	0.415261	0.168032	2.47132	0.0134617	0.037196
B3gnt2	760.793	-0.517882	0.196787	-2.63168	0.00849635	0.0254173
Zrsr1	329.515	0.637359	0.216607	2.94246	0.00325612	0.0113999
Cct4	9218.72	-0.519049	0.17569	-2.95434	0.00313343	0.0110553
Xpo1	10589.1	-0.594324	0.184517	-3.22096	0.0012776	0.00519399
Pex13	550.784	-0.523936	0.178071	-2.94229	0.00325794	0.0114014
Rel	50.5663	0.948975	0.41407	2.29182	0.0219159	0.0559027
Papolg	427.432	-0.470348	0.218784	-2.14983	0.031569	0.0754664
Bcl11a	60.542	-1.7655	0.461823	-3.82289	0.000131898	0.000746374
Vrk2	127.415	0.641542	0.241183	2.65998	0.00781451	0.0237447
Efemp1	87.5155	3.88477	0.538981	7.20763	5.69359e-13	1.79862e-11
Pnpt1	901.673	-0.476508	0.234243	-2.03425	0.0419265	0.0948049
Mtif2	700.245	-0.39027	0.15139	-2.57792	0.00993971	0.0289266
1700034F02Rik	7.49073	-2.57911	0.849305	-3.03674	0.00239156	0.00882121
Rtn4	10891.8	1.08766	0.232446	4.6792	2.87994e-06	2.59638e-05
Sptbn1	10321.8	0.436306	0.166255	2.62431	0.00868239	0.0258924
Cpeb4	234.11	1.17881	0.299532	3.93551	8.30215e-05	0.000495981
Rhbdf1	799.013	1.49377	0.143056	10.4419	1.59597e-25	2.40113e-23
Hba-x	14.7577	2.59556	1.06965	2.42654	0.0152435	0.0411485
Sh3pxd2b	959.136	1.35633	0.313779	4.32256	1.54233e-05	0.000115176
Ubtd2	1020.33	0.902891	0.196698	4.59024	4.42728e-06	3.78733e-05
Fbxw11	2056.08	0.448599	0.149522	3.00022	0.00269783	0.00973842
Fgf18	39.1137	1.11733	0.415372	2.68996	0.00714604	0.0220859
Npm1	38214.6	-0.835645	0.215303	-3.88124	0.000103923	0.000602917
Ranbp17	707.495	-1.43435	0.221084	-6.48779	8.71052e-11	1.97571e-09
Gabrp	10.6098	-1.89269	0.915126	-2.06823	0.0386184	0.0890345
Kcnmb1	14.2763	4.30332	1.23291	3.49038	0.000482329	0.00226639
Dock2	15.6469	-1.36902	0.62372	-2.19493	0.0281685	0.0687096
Fam196b	35.9781	-1.41796	0.516585	-2.74487	0.00605344	0.0192124
Wwc1	1934.2	0.637913	0.146727	4.34762	1.37623e-05	0.000104437
Tenm2	1.93199	3.75152	1.79587	2.08897	0.03671	0.0855489
Mat2b	863.412	-0.632559	0.173677	-3.64215	0.000270368	0.00138167
Ccng1	6679.66	1.62023	0.175546	9.22965	2.71512e-20	2.30701e-18
Atp10b	19.3426	6.67971	1.47624	4.5248	6.04537e-06	5.03494e-05
Ccnjl	139.116	0.670634	0.331634	2.02221	0.0431545	0.0970105
Pwwp2a	676.193	-0.619421	0.196369	-3.15438	0.00160842	0.0063253
Adra1b	4.2753	4.06712	1.77272	2.29428	0.0217745	0.0555875
Rnf145	1647.68	-0.525158	0.126517	-4.15089	3.31185e-05	0.000224249
Ebf1	32.6367	-1.04618	0.434195	-2.40946	0.0159763	0.0428027
Thg1l	621.908	-0.679316	0.192954	-3.52062	0.000430547	0.00205846
Nipal4	140.78	3.53267	0.336091	10.5111	7.68308e-26	1.17752e-23
Cyfip2	1053.67	0.690229	0.239957	2.87647	0.00402145	0.0136425
Havcr2	5.18665	3.25597	1.53259	2.12449	0.0336289	0.0795671
Sgcd	16.8341	2.47685	1.06392	2.32805	0.0199097	0.0515686
Trim41	1537.16	0.395061	0.183185	2.15662	0.0310351	0.0744839
Trim7	65.3622	1.04236	0.382572	2.72461	0.0064378	0.0202287
Irgm1	268.372	2.00297	0.342813	5.84275	5.1346e-09	8.55715e-08
Mgat1	585.31	0.853724	0.218491	3.90736	9.3311e-05	0.000547872
Flt4	367.073	2.50506	0.372881	6.71813	1.84074e-11	4.66557e-10
Gfpt2	1121.65	-0.945032	0.226953	-4.164	3.12726e-05	0.000213772
Rnf130	273.054	0.686973	0.211019	3.25551	0.00113189	0.00468263
Tbc1d9b	879.105	0.708953	0.21175	3.34807	0.00081377	0.00355677
Sqstm1	5787.96	1.82365	0.40316	4.5234	6.08533e-06	5.06051e-05
Mgat4b	897.134	1.25677	0.292458	4.29728	1.72907e-05	0.000127496
Adamts2	28.7469	1.18076	0.560266	2.1075	0.0350746	0.0823227
Zfp354c	375.93	-0.581801	0.181591	-3.2039	0.00135579	0.0054601
Zfp454	36.9587	-1.85306	0.411077	-4.50783	6.54934e-06	5.3917e-05
Zfp2	180.385	-0.767154	0.215032	-3.56763	0.000360228	0.00176605
Col23a1	48.606	3.83919	0.603235	6.36434	1.96134e-10	4.16632e-09
Hnrnpab	23312	-0.337617	0.127363	-2.65082	0.00802973	0.024299
Nhp2	4007.97	-0.586594	0.273275	-2.14653	0.0318307	0.0760255
Rmnd5b	670.341	-0.677215	0.20363	-3.32571	0.000881945	0.00379407
N4bp3	772.559	-1.0409	0.178369	-5.83566	5.35774e-09	8.86594e-08
D930048N14Rik	138.042	-1.37102	0.277818	-4.93495	8.01697e-07	8.44925e-06
0610009B22Rik	219.597	-0.735625	0.249751	-2.94544	0.00322498	0.0113181
Sar1b	612.548	0.379041	0.142837	2.65366	0.00796244	0.0241227
Phf15	972.252	-1.21252	0.126482	-9.58654	9.10922e-22	9.10866e-20
Olfr1372-ps1	65.238	3.90272	0.451016	8.65318	5.00844e-18	3.24638e-16
9530068E07Rik	932.773	1.59965	0.212548	7.52608	5.22852e-14	1.89277e-12
Hspa4	14609.6	-0.626721	0.151367	-4.14041	3.46679e-05	0.000233382
Zcchc10	348.687	-1.19617	0.329295	-3.63253	0.00028066	0.00142582
Shroom1	308.438	5.28564	0.457675	11.5489	7.47807e-31	1.77729e-28
Sowaha	17.0822	1.60998	0.660244	2.43847	0.0147496	0.0400793
Sept8	859.605	1.52953	0.197284	7.75296	8.97717e-15	3.62603e-13
Rad50	1656.63	-0.457343	0.145424	-3.14489	0.00166151	0.00650753
Slc22a21	41.3777	1.11729	0.492254	2.26975	0.0232231	0.058608
Slc22a4	11.6755	4.29923	1.43029	3.00584	0.00264847	0.00958347
Pdlim4	30.3665	1.79871	0.589636	3.05054	0.00228432	0.00848868
Acsl6	101.13	1.04064	0.267177	3.89496	9.82164e-05	0.000573185
Gpx3	369.859	1.22875	0.254333	4.83127	1.35662e-06	1.35159e-05
Tnip1	842.838	0.595219	0.216102	2.75435	0.00588097	0.018774
Anxa6	4396.41	1.09975	0.156667	7.01967	2.22395e-12	6.42087e-11
Gm2a	669.887	1.27891	0.428588	2.984	0.00284503	0.0101846
Slc36a1	289.521	0.374417	0.183292	2.04274	0.0410784	0.0932768
Sparc	7501.04	1.38902	0.240297	5.78044	7.45064e-09	1.19787e-07
G3bp1	12559.6	-0.415256	0.139754	-2.97134	0.00296502	0.0105382
Gm12238	10.1559	-1.44692	0.679178	-2.1304	0.0331386	0.0785973
Galnt10	774.449	0.480775	0.222897	2.15694	0.0310103	0.0744457
Hand1	210.28	4.52937	0.515911	8.77935	1.64419e-18	1.13291e-16
Larp1	11492.8	-0.448138	0.159356	-2.81218	0.00492067	0.0161614
Gemin5	3788.48	-0.88254	0.128249	-6.88148	5.92342e-12	1.59243e-10
Mrpl22	375.161	-0.379446	0.177441	-2.13844	0.0324812	0.0773633
Zfp672	77.1925	1.72888	0.315006	5.48841	4.05557e-08	5.65538e-07
Sh3bp5l	1230.21	0.758204	0.221496	3.4231	0.000619109	0.00280308
Zfp39	140.644	-0.7231	0.249664	-2.89629	0.00377609	0.0129278
Hist3h2a	74.9003	2.03181	0.347875	5.84061	5.20087e-09	8.65001e-08
Trim11	435.242	0.411397	0.166433	2.47185	0.0134417	0.0371472
Arf1	6245.51	0.316713	0.101622	3.11658	0.00182964	0.00705484
Wnt3a	33.2359	1.47338	0.677741	2.17395	0.0297087	0.0718478
Wnt9a	389.473	3.1677	0.391569	8.08977	5.97776e-16	2.89172e-14
Mprip	5700.07	1.13851	0.264743	4.30042	1.70477e-05	0.000125817
Pld6	75.5957	-1.28981	0.364776	-3.53589	0.000406404	0.0019573
Cops3	1377.13	-0.523696	0.190374	-2.75088	0.00594353	0.0189185
Nt5m	68.2502	0.840046	0.376159	2.23322	0.0255342	0.0632532
Rai1	1517.91	0.791894	0.184684	4.28782	1.80433e-05	0.000132627
Tom1l2	341.216	1.1061	0.250786	4.41053	1.03119e-05	8.10274e-05
Gid4	1118	-0.544026	0.144391	-3.76773	0.000164739	0.000907173
Drg2	1284.55	-0.337677	0.119368	-2.82888	0.00467112	0.0154876
Flii	2140.49	1.14221	0.164669	6.9364	4.02212e-12	1.11042e-10
Shmt1	1480.27	-1.16859	0.275282	-4.24505	2.1854e-05	0.00015767
Gm16516	36.4745	-1.5599	0.402515	-3.87539	0.000106453	0.000616644
Kcnj12	25.7039	-1.58101	0.579171	-2.72978	0.00633772	0.019964
Slc47a1	62.2812	-2.7267	0.443951	-6.14189	8.15468e-10	1.56408e-08
Fam83g	433.944	1.35818	0.260012	5.22355	1.75529e-07	2.16104e-06
Prpsap2	582.127	-1.00455	0.269367	-3.72928	0.000192025	0.00103518
Ulk2	360.379	1.58445	0.290489	5.45444	4.91275e-08	6.74742e-07
Specc1	1727.2	2.52566	0.286002	8.83091	1.03827e-18	7.33903e-17
Adora2b	27.8241	-1.20082	0.384992	-3.11908	0.00181416	0.00700671
Ncor1	5363.24	-0.600563	0.0923119	-6.50581	7.72774e-11	1.76747e-09
Pigl	391.634	-0.824975	0.249366	-3.30829	0.000938671	0.00399929
Cenpv	349.83	-1.08517	0.283072	-3.83355	0.000126305	0.000718445
Gm1821	537.289	-0.401404	0.197248	-2.03503	0.0418483	0.094645
Trpv2	168.462	0.975918	0.345096	2.82796	0.00468451	0.0155289
Mmgt2	145.139	0.670959	0.208307	3.22101	0.00127739	0.00519399
Trim16	181.254	3.20824	0.356806	8.99155	2.43758e-19	1.85925e-17
Pmp22	440.529	3.60089	0.755227	4.76796	1.86103e-06	1.77436e-05
Hs3st3a1	8.6333	3.22822	1.26507	2.55182	0.0107162	0.0308414
Elac2	1645.87	-0.632173	0.160382	-3.94168	8.0913e-05	0.000485686
Arhgap44	237.389	0.673559	0.293469	2.29516	0.0217239	0.0554819
Map2k4	1974.15	0.639949	0.148055	4.32236	1.5437e-05	0.000115226
Dnahc9	14.3063	4.01983	1.30867	3.07169	0.00212848	0.0080149
Pirt	33.265	-2.91157	0.5449	-5.34331	9.1263e-08	1.17659e-06
Myh3	41.9107	-2.28035	0.488219	-4.67075	3.00107e-06	2.68638e-05
Usp43	204.459	1.43602	0.288843	4.97164	6.63896e-07	7.15794e-06
Stx8	220.701	0.452658	0.205175	2.2062	0.0273701	0.0670314
Ntn1	1384.32	-0.925447	0.401981	-2.30221	0.0213232	0.0545861
Myh10	7824.36	0.81617	0.241823	3.37508	0.000737953	0.00326543
Ndel1	830.694	1.00281	0.310529	3.22937	0.00124062	0.00507353
Rangrf	480.522	-1.02813	0.345659	-2.97441	0.00293551	0.0104583
Pfas	4731.83	-0.948701	0.258427	-3.67105	0.000241553	0.00125753
Aurkb	1125.38	-0.3598	0.157446	-2.28523	0.0222996	0.0567139
2310047M10Rik	145.627	0.821406	0.233924	3.51142	0.000445722	0.00211809
Aloxe3	17.7692	2.05353	0.781713	2.62696	0.00861519	0.0257147
Cntrob	419.732	-0.749258	0.254953	-2.93881	0.0032948	0.0115107
Kcnab3	106.202	1.62184	0.34365	4.71945	2.36479e-06	2.18603e-05
Chd3	1843.03	1.00129	0.259376	3.86038	0.000113209	0.000650493
Tmem88	397.629	1.17241	0.219098	5.35106	8.74392e-08	1.13443e-06
Trp53	4509.63	-0.551672	0.198518	-2.77896	0.00545339	0.017646
Atp1b2	115.78	-2.54945	0.472944	-5.3906	7.0224e-08	9.30213e-07
Fxr2	4260.11	-0.218816	0.103214	-2.12002	0.0340045	0.0802718
Cd68	234.883	1.06123	0.445612	2.38151	0.0172417	0.0456486
Eif4a1	27884.3	-0.544522	0.145918	-3.73171	0.000190183	0.00102626
Senp3	5255.12	-1.00847	0.167876	-6.00724	1.88711e-09	3.39328e-08
Tnfsf13	8.46929	-2.21163	0.723175	-3.05822	0.00222658	0.00831747
Zbtb4	254.209	2.68266	0.443738	6.0456	1.48853e-09	2.72437e-08
Chrnb1	206.329	2.7911	0.31421	8.8829	6.51419e-19	4.706e-17
Plscr3	238.079	1.92826	0.250246	7.70545	1.30388e-14	5.12764e-13
Tnk1	202.182	1.09383	0.312936	3.49539	0.000473366	0.00222939
Kctd11	402.77	3.03031	0.493245	6.14363	8.06541e-10	1.55058e-08
Acap1	106.923	-0.71399	0.265016	-2.69413	0.00705719	0.0218561
2810408A11Rik	51.7412	-0.937793	0.295997	-3.16826	0.00153356	0.00607022
Cldn7	1057.05	2.20371	0.284437	7.74762	9.36301e-15	3.77258e-13
Ctdnep1	644.531	0.462848	0.164335	2.81649	0.00485518	0.015988
Gabarap	939.709	1.19613	0.149741	7.98796	1.37195e-15	6.30212e-14
Dvl2	1568.85	-0.418114	0.139771	-2.99142	0.00277688	0.00997983
Acadvl	566.627	0.710807	0.165987	4.28231	1.84967e-05	0.000135595
Dlg4	221.202	0.664576	0.233128	2.85069	0.00436251	0.0146151
Slc16a11	27.3813	1.50857	0.521683	2.89173	0.00383124	0.013092
Slc16a13	276.041	0.834401	0.268524	3.10736	0.00188764	0.00724572
Alox12	41.3546	0.989074	0.348059	2.84168	0.0044876	0.0149578
Alox12e	4.82812	2.71496	1.26	2.15473	0.0311826	0.0747548
Alox15	25.347	-1.50499	0.670404	-2.2449	0.0247745	0.0616879
Pelp1	3668.44	-0.551559	0.156675	-3.52039	0.000430905	0.00205898
Arrb2	437.205	-0.896393	0.247191	-3.62632	0.000287486	0.00145554
Cxcl16	418.492	3.99743	0.378916	10.5496	5.09954e-26	7.88938e-24
Tm4sf5	10.2358	-1.49735	0.701469	-2.13459	0.0327946	0.0779192
Pld2	359.609	1.96552	0.429464	4.57667	4.72435e-06	4.01958e-05
Mink1	1106.71	-0.333613	0.1435	-2.32482	0.0200816	0.0519347
Kif1c	2969.56	1.06868	0.217636	4.9104	9.08896e-07	9.4395e-06
Nup88	2856.25	-0.442086	0.187006	-2.36402	0.0180779	0.0475476
C1qbp	3059.25	-0.718419	0.207267	-3.46615	0.000527969	0.00244927
Dhx33	1223.87	-0.410326	0.124564	-3.2941	0.000987367	0.00417208
Derl2	676.977	0.463016	0.13291	3.48368	0.000494567	0.00231726
Aipl1	23.4995	1.44368	0.586811	2.46021	0.0138854	0.0381621
Fam64a	519.33	0.501753	0.209281	2.39751	0.0165068	0.0440084
Pitpnm3	17.9288	2.36884	0.749807	3.15927	0.00158163	0.00624241
Slc13a5	18.7202	-1.28651	0.601327	-2.13946	0.0323984	0.0771904
Xaf1	53.8745	1.85488	0.720624	2.574	0.0100531	0.0292048
Tekt1	13.5665	-1.99716	0.683581	-2.92162	0.00348222	0.0120704
Mybbp1a	15508.8	-0.622009	0.157584	-3.94715	7.90871e-05	0.000476995
Ube2g1	1447.9	-0.367121	0.128167	-2.86439	0.00417818	0.0140954
Cyb5d2	104.294	1.01963	0.376988	2.70468	0.00683704	0.0213076
Atp2a3	218.051	-0.657703	0.288269	-2.28155	0.0225156	0.0571969
1200014J11Rik	1202.4	-0.334651	0.113407	-2.95088	0.00316874	0.0111559
Gsg2	535.973	-0.502888	0.1902	-2.644	0.00819327	0.0246897
Tax1bp3	635.209	2.51685	0.260711	9.65379	4.73719e-22	4.97982e-20
Trpv3	6.14318	2.65177	1.1441	2.31777	0.0204618	0.0527432
Aspa	37.8013	1.6428	0.534499	3.07352	0.00211546	0.00797689
E130309D14Rik	143.573	-0.993865	0.298918	-3.32488	0.000884575	0.00380234
Cluh	2025.23	-0.592047	0.171694	-3.44828	0.000564176	0.0025975
Mettl16	1897.68	-0.881435	0.169686	-5.1945	2.05273e-07	2.49353e-06
Sgsm2	621.711	0.597999	0.208766	2.86444	0.00417748	0.0140954
Tsr1	2463.43	-0.398598	0.133551	-2.98461	0.00283942	0.010169
Srr	51.1354	0.714177	0.32528	2.19558	0.0281223	0.0686275
Hic1	76.4551	0.649017	0.317886	2.04166	0.0411848	0.0934665
Rpa1	5016.05	-0.965578	0.223052	-4.32893	1.49837e-05	0.000112302
Smyd4	288.859	-1.01126	0.1954	-5.17533	2.27504e-07	2.73121e-06
Serpinf1	89.0728	-0.623765	0.265351	-2.35071	0.0187375	0.0489996
Mir22hg	111.462	1.99424	0.33083	6.02799	1.66007e-09	3.01479e-08
Prpf8	17789.6	-0.345886	0.137185	-2.52132	0.0116917	0.0331371
Slc43a2	890.013	0.773538	0.177712	4.35276	1.34436e-05	0.000102255
Pitpna	2419.19	0.726111	0.228983	3.17102	0.00151903	0.00601705
Myo1c	7204.56	1.35586	0.251043	5.4009	6.63083e-08	8.85497e-07
Crk	3604.14	0.499606	0.16559	3.01713	0.00255184	0.00929534
Doc2b	11.7781	1.9609	0.91718	2.13797	0.0325195	0.0774227
Rph3al	29.3522	2.97832	0.538946	5.5262	3.27245e-08	4.65034e-07
Fam101b	128.008	2.76828	0.445055	6.22009	4.96867e-10	9.97322e-09
Vps53	652.552	0.538686	0.210515	2.55889	0.0105006	0.0303072
Fam57a	165.553	2.11747	0.821516	2.57751	0.00995141	0.0289504
Gemin4	1899.64	-0.9214	0.190078	-4.84748	1.25042e-06	1.25493e-05
Dbil5	1.62412	-4.21873	1.85378	-2.27575	0.0228609	0.0578543
Rnmtl1	215.483	-0.475957	0.184167	-2.58437	0.0097557	0.0284657
Cpd	1614.7	1.78041	0.238511	7.4647	8.34899e-14	2.89461e-12
Slc6a4	10.5195	2.97645	0.909388	3.27302	0.00106403	0.00444902
Efcab5	10.5382	2.66051	0.923277	2.8816	0.00395667	0.013445
Coro6	64.6664	2.57395	0.4264	6.03647	1.57525e-09	2.87029e-08
Nufip2	5025.25	-0.75722	0.160311	-4.72345	2.31873e-06	2.14951e-05
Myo18a	2918.15	0.477298	0.161124	2.9623	0.0030535	0.0108026
Pipox	421.425	-1.69081	0.672812	-2.51305	0.0119694	0.0338088
Sez6	15.0032	-1.44831	0.659771	-2.19517	0.0281516	0.0686788
Phf12	1729.84	-0.439268	0.192946	-2.27664	0.0228078	0.0577556
Flot2	1309.78	0.966337	0.202983	4.76068	1.92946e-06	1.83109e-05
Traf4	2356.73	0.599929	0.156943	3.82258	0.000132062	0.000746786
Sdf2	514.87	0.534684	0.147027	3.63664	0.000276219	0.00140822
2610507B11Rik	9843.97	-0.391663	0.121647	-3.21966	0.00128344	0.00521357
Slc46a1	298.462	0.724684	0.221454	3.27238	0.00106645	0.00445575
Sarm1	77.1475	-1.48158	0.315083	-4.70218	2.57398e-06	2.35814e-05
Poldip2	1333.82	-0.502646	0.142023	-3.53918	0.000401379	0.00193709
Tnfaip1	1969.18	1.10396	0.183523	6.01539	1.7945e-09	3.23384e-08
Tmem97	1291.02	-0.320842	0.158737	-2.02122	0.0432575	0.097202
Nos2	12.191	3.28489	1.27859	2.56915	0.010195	0.0295645
Lgals9	98.4157	-0.959367	0.309152	-3.10322	0.00191426	0.0073293
Ksr1	177.675	-0.77682	0.193786	-4.00865	6.10667e-05	0.000380628
Wsb1	1895.87	0.838338	0.225295	3.72107	0.000198378	0.00106453
Rab11fip4	513.999	-0.713569	0.247366	-2.88467	0.00391824	0.0133337
Utp6	2644.54	-0.585229	0.144718	-4.04392	5.25653e-05	0.000333728
Suz12	3345.67	-0.440001	0.12206	-3.6048	0.000312392	0.00156234
Crlf3	1030.11	-0.729506	0.120632	-6.04739	1.47213e-09	2.69738e-08
Atad5	1359.18	-0.79499	0.192084	-4.13877	3.49172e-05	0.000234771
Tefm	289.577	-0.776583	0.24315	-3.19384	0.00140393	0.00562498
Adap2	29.5326	-1.85693	0.61154	-3.03649	0.00239353	0.0088265
Rhot1	1220.45	-0.505613	0.121984	-4.14493	3.39921e-05	0.000229587
Rhbdl3	30.5059	1.30233	0.409427	3.18087	0.00146834	0.00584449
Zfp207	4740.48	-0.415924	0.179806	-2.31318	0.0207128	0.0532481
Myo1d	400.696	1.89388	0.407342	4.64936	3.32966e-06	2.94039e-05
Tmem98	179.554	0.83578	0.22746	3.67441	0.000238401	0.00124581
Ccl2	67.939	7.11382	1.53152	4.64493	3.40184e-06	2.99446e-05
Tmem132e	14.7278	2.58234	0.998286	2.58677	0.00968793	0.0283195
Lig3	1820.61	-0.567855	0.152145	-3.73234	0.000189711	0.00102405
Nle1	712.723	-1.01441	0.201619	-5.03133	4.871e-07	5.43399e-06
Slfn9	62.6335	-1.19416	0.582044	-2.05167	0.0402022	0.0916807
Slfn2	16.547	4.24368	0.90696	4.67902	2.88247e-06	2.59724e-05
AI450353	28.9588	-1.51793	0.501934	-3.02417	0.00249314	0.0091139
Ap2b1	8576.04	0.728975	0.2189	3.33017	0.000867944	0.00374268
Rasl10b	167.076	2.22616	0.273368	8.14346	3.84136e-16	1.92056e-14
1700020L24Rik	21.6592	-1.53419	0.618025	-2.48241	0.0130496	0.0362651
Taf15	3015.05	-0.344919	0.167238	-2.06245	0.0391654	0.0899668
E230016K23Rik	4.24748	2.65867	1.1843	2.24493	0.0247727	0.0616879
Hnf1b	20.3228	-2.72943	0.72182	-3.78132	0.000156001	0.000863113
Ddx52	1416.82	-0.250716	0.107521	-2.33179	0.0197115	0.0511539
Synrg	902.466	0.356486	0.171641	2.07692	0.0378085	0.0875118
Dusp14	527.898	2.42265	0.332432	7.28767	3.15358e-13	1.03019e-11
Tada2a	761.964	-0.816968	0.241549	-3.3822	0.000719068	0.00319293
Acaca	2889.12	-0.646815	0.210865	-3.06744	0.00215903	0.00811132
Aatf	1266.95	-0.855342	0.209457	-4.08362	4.43396e-05	0.000288542
Znhit3	316.968	-0.512136	0.200684	-2.55196	0.010712	0.0308347
Bcas3	469.334	-0.359817	0.141559	-2.54181	0.0110279	0.0315633
Tbx2	36.2457	4.54351	0.754606	6.02103	1.73314e-09	3.13706e-08
Brip1	309.772	-0.69562	0.241933	-2.87526	0.00403698	0.0136923
Ints2	1886.53	-0.569468	0.136286	-4.17848	2.93468e-05	0.000202977
Vmp1	1241.13	0.558455	0.123608	4.51797	6.24365e-06	5.18429e-05
Dhx40	1102.13	-0.816116	0.157978	-5.166	2.39154e-07	2.85436e-06
Ypel2	110.647	-0.688742	0.283325	-2.43093	0.0150602	0.0407391
Gdpd1	124.965	0.723038	0.308366	2.34474	0.0190404	0.0496413
Trim37	1829.75	-0.603426	0.169713	-3.55556	0.000377175	0.00183594
Rad51c	182.105	-1.14137	0.373807	-3.05337	0.0022629	0.00843212
Tex14	271.424	-1.40501	0.261113	-5.38084	7.41386e-08	9.76545e-07
Sept4	158.738	4.30754	0.605683	7.11187	1.14482e-12	3.45745e-11
Mtmr4	2140.74	0.80556	0.21359	3.77152	0.000162259	0.000895015
Rnf43	26.8446	2.06055	0.63256	3.25748	0.00112406	0.0046596
Bzrap1	48.0472	-0.878793	0.369166	-2.38048	0.01729	0.0457541
Mks1	224.284	-0.620751	0.299593	-2.07198	0.0382672	0.0883989
Srsf1	12910.8	-0.52689	0.170804	-3.08476	0.00203713	0.00772593
Vezf1	934.116	0.898452	0.162254	5.53732	3.07139e-08	4.39893e-07
Cuedc1	363.935	1.97998	0.221232	8.94976	3.56242e-19	2.67982e-17
Msi2	2163.56	-0.74613	0.278951	-2.67477	0.00747795	0.0229003
Akap1	1875.05	-0.734087	0.148029	-4.95907	7.08301e-07	7.56705e-06
Coil	853.741	-0.739283	0.221624	-3.33575	0.000850701	0.00368285
Dgke	550.842	-0.770868	0.189356	-4.07099	4.68129e-05	0.000302238
Nog	99.251	3.33995	0.495805	6.73641	1.62346e-11	4.14689e-10
Pctp	303.409	0.93923	0.174124	5.39404	6.88891e-08	9.14747e-07
Mmd	390.54	1.82415	0.263557	6.92129	4.47552e-12	1.22733e-10
Utp18	1692.98	-0.665742	0.150979	-4.40951	1.03604e-05	8.13701e-05
Mbtd1	1921.41	-0.834886	0.237188	-3.51994	0.00043165	0.00206032
Spag9	1490.71	1.34548	0.299392	4.49402	6.98902e-06	5.71351e-05
Luc7l3	2368.38	-0.365367	0.154417	-2.3661	0.0179764	0.0472959
Ankrd40	1284.15	0.492692	0.133249	3.69754	0.000217695	0.0011505
Abcc3	27.2463	2.09075	0.501272	4.1709	3.03403e-05	0.000208616
Cacna1g	152.751	2.29098	0.427138	5.36356	8.15963e-08	1.06452e-06
Epn3	97.4217	4.72678	0.494344	9.56171	1.15829e-21	1.1512e-19
Mycbpap	7.2403	2.35515	0.942292	2.49939	0.0124409	0.0348868
Rsad1	84.3014	-0.483431	0.234435	-2.06211	0.0391973	0.089991
Acsf2	154.298	-0.599537	0.249959	-2.39854	0.0164606	0.0439185
Eme1	732.783	-0.66178	0.242732	-2.72638	0.0064033	0.0201318
Col1a1	1333.47	3.80424	0.635493	5.98628	2.14695e-09	3.84364e-08
Samd14	83.9821	2.04437	0.34594	5.90962	3.4289e-09	5.90657e-08
Itga3	12424.1	1.71919	0.199349	8.62402	6.46439e-18	4.17361e-16
Dlx3	97.8797	2.22498	0.585326	3.80127	0.000143955	0.000807085
Kat7	3786.37	-0.385232	0.115784	-3.32715	0.000877387	0.00377744
Spop	1530.8	0.329491	0.163728	2.01243	0.0441744	0.0988165
Nxph3	37.652	-0.894004	0.359955	-2.48366	0.0130041	0.0361571
Phb	3209.78	-0.649687	0.205605	-3.15988	0.00157836	0.006234
B130006D01Rik	11.0474	-1.74883	0.750837	-2.32917	0.0198503	0.0514582
Zfp652	748.733	-0.796974	0.168944	-4.7174	2.38883e-06	2.20329e-05
Phospho1	14.2029	-1.1305	0.520675	-2.17122	0.0299145	0.0722514
B4galnt2	83.0003	-1.02329	0.313778	-3.26119	0.00110947	0.00460729
Atp5g1	1468.31	-0.538416	0.250015	-2.15353	0.0312767	0.0749206
Gm53	43.5146	1.36429	0.554543	2.4602	0.0138858	0.0381621
Hoxb9	83.2426	3.14458	0.478685	6.56921	5.05843e-11	1.19529e-09
Hoxb8	10.3221	2.14877	0.926893	2.31826	0.0204354	0.0526836
Hoxb4	28.3222	2.05032	0.547293	3.74628	0.000179473	0.000977799
Hoxb3	16.8865	1.77994	0.86741	2.05202	0.0401681	0.0916284
Skap1	11.6308	2.57151	0.959102	2.68117	0.00733662	0.0225644
Cbx1	4080.63	-0.795558	0.226414	-3.51373	0.000441869	0.00210279
Copz2	31.2517	2.23541	0.597888	3.73885	0.000184865	0.00100086
Cdk5rap3	1259.94	-0.691894	0.226259	-3.05797	0.00222841	0.00832053
Sp6	303.651	1.33126	0.308943	4.30908	1.63932e-05	0.000121533
Lrrc46	9.03277	-1.58669	0.76992	-2.06085	0.0393169	0.0901942
Tbkbp1	392.409	0.747147	0.203775	3.66653	0.000245868	0.00127674
Kpnb1	25365.6	-0.276434	0.0914228	-3.02369	0.00249712	0.00912644
Gpr179	14.5543	-1.44628	0.677455	-2.13488	0.0327709	0.0779082
Arhgap23	1733.75	1.10261	0.204004	5.40483	6.48714e-08	8.6914e-07
E130012A19Rik	4755.19	-0.936443	0.229799	-4.07505	4.60054e-05	0.000297963
Mllt6	3820.66	-0.922574	0.234588	-3.93274	8.39821e-05	0.000500626
Cisd3	182.793	-0.839778	0.249028	-3.37222	0.000745642	0.00329412
Pcgf2	724.1	-0.5445	0.229908	-2.36834	0.017868	0.0470559
Pip4k2b	1771.92	-0.33086	0.14059	-2.35337	0.018604	0.0487436
Lasp1	11235.1	0.963703	0.216039	4.46079	8.16584e-06	6.54185e-05
B230217C12Rik	44.0026	-1.24886	0.50109	-2.49229	0.0126923	0.0354827
Plxdc1	33.7213	-1.30824	0.417704	-3.13197	0.00173638	0.00676685
Cacnb1	94.4873	-1.01253	0.231732	-4.36942	1.24576e-05	9.56874e-05
Fbxl20	857.816	0.94989	0.172987	5.4911	3.99446e-08	5.57491e-07
Cdk12	3396.56	-0.891289	0.14175	-6.28775	3.22106e-10	6.62763e-09
Stard3	291.346	0.601298	0.210353	2.85851	0.00425634	0.0143062
Erbb2	636.712	0.838261	0.219085	3.82619	0.00013014	0.000737442
Grb7	877.483	-0.625637	0.143772	-4.35158	1.3516e-05	0.00010271
Csf3	2.4192	4.71105	1.71183	2.75206	0.00592222	0.0188616
Med24	1365.37	-0.470468	0.112913	-4.16663	3.09141e-05	0.000211674
Wipf2	1103.78	-0.254567	0.115477	-2.20448	0.0274904	0.0672758
Rara	951.31	-1.13378	0.210556	-5.38471	7.25614e-08	9.57309e-07
Top2a	17577.3	-0.588702	0.235455	-2.50027	0.0124097	0.0348053
Igfbp4	845.277	2.92576	0.392122	7.46135	8.56396e-14	2.96288e-12
Tns4	192.702	3.86973	0.50655	7.63938	2.18272e-14	8.36317e-13
Krt20	187.293	4.11748	0.460389	8.9435	3.77052e-19	2.81058e-17
Krt19	5356.06	5.15663	0.696344	7.40528	1.30871e-13	4.46116e-12
Krt14	90.1622	4.04254	0.566315	7.13833	9.44722e-13	2.89717e-11
Krt16	56.1726	3.9699	0.651197	6.09631	1.08544e-09	2.03199e-08
Krt17	492.672	1.82212	0.322577	5.64863	1.61728e-08	2.458e-07
Hap1	632.71	-1.03994	0.319187	-3.2581	0.00112161	0.00465197
Jup	4498.1	0.807309	0.129325	6.2425	4.3064e-10	8.77274e-09
Leprel4	536.908	0.849179	0.242549	3.50106	0.000463405	0.00218876
Fkbp10	1182.37	1.22711	0.19247	6.37561	1.82237e-10	3.92707e-09
Acly	8291.98	-0.293131	0.138334	-2.11901	0.0340899	0.0803912
Cnp	240.99	-0.731002	0.236619	-3.08937	0.00200583	0.00762486
Dnajc7	3262.32	-0.586222	0.12344	-4.74906	2.04364e-06	1.91945e-05
Kat2a	1934.24	-0.498739	0.133223	-3.74365	0.000181365	0.000986797
Ghdc	236.175	0.537256	0.173132	3.10316	0.00191467	0.0073293
Stat5b	455.083	1.23303	0.240086	5.13578	2.80982e-07	3.31498e-06
Stat5a	62.7216	1.05168	0.34382	3.05882	0.00222211	0.00830268
Ptrf	5658.53	2.33933	0.395814	5.91018	3.41732e-09	5.89281e-08
Atp6v0a1	1001.24	0.654362	0.201786	3.24285	0.00118339	0.00486757
Naglu	139.392	0.820679	0.302822	2.7101	0.0067263	0.0210304
Coasy	326.617	-0.525625	0.219915	-2.39013	0.0168425	0.044765
Mlx	582.42	-0.346935	0.164204	-2.11283	0.0346153	0.0813727
Fam134c	961.221	0.35257	0.141083	2.49902	0.0124536	0.0349164
Plekhh3	147.982	0.741449	0.2821	2.62831	0.00858091	0.0256271
Ezh1	425.695	-0.422569	0.14247	-2.96603	0.00301672	0.0106849
Cntd1	24.0497	-1.03211	0.460194	-2.24278	0.0249112	0.0619342
Psme3	3877.63	-0.307084	0.123951	-2.47747	0.0132317	0.0366915
Aarsd1	898.64	-0.59804	0.196566	-3.04243	0.00234673	0.0086882
Ifi35	55.7911	1.27784	0.340041	3.75791	0.000171341	0.000939426
Vat1	4446.92	1.63259	0.270989	6.02455	1.69576e-09	3.07279e-08
Brca1	2317.64	-0.93669	0.231711	-4.0425	5.28849e-05	0.000335627
Nbr1	2623.87	-0.356761	0.113091	-3.15462	0.00160707	0.00632151
Rdm1	214.13	-0.829631	0.243645	-3.40507	0.000661459	0.00296535
Arl4d	58.4087	-2.11635	0.342756	-6.17452	6.63666e-10	1.29719e-08
Dhx8	2521.33	-0.49641	0.108521	-4.57431	4.77797e-06	4.05768e-05
Etv4	1826.18	-1.87591	0.301699	-6.21782	5.04109e-10	1.00939e-08
Dusp3	927.673	1.57023	0.346411	4.53285	5.81931e-06	4.86396e-05
Mpp3	25.0243	-1.43425	0.570585	-2.51364	0.0119492	0.0337796
Mpp2	279.721	1.50359	0.490061	3.06816	0.00215378	0.00809833
Lsm12	1333.62	-0.398877	0.149978	-2.65957	0.00782407	0.0237693
Ubtf	5066.14	-0.783677	0.212304	-3.6913	0.000223108	0.00117569
Slc25a39	2019.97	-0.729186	0.21613	-3.37383	0.000741314	0.00327765
Grn	1013.47	1.38227	0.235545	5.86839	4.40037e-09	7.42404e-08
Fam171a2	237.938	1.34243	0.295234	4.547	5.4415e-06	4.57616e-05
Gm11627	32.6767	-0.952159	0.407454	-2.33685	0.019447	0.0505646
Fzd2	1014.65	1.39261	0.279635	4.98011	6.35483e-07	6.86967e-06
Ccdc43	731.36	-0.573851	0.150324	-3.81743	0.000134847	0.000760175
Eftud2	5821.63	-0.552199	0.109353	-5.04969	4.42524e-07	4.99446e-06
Kif18b	1185.85	0.382078	0.10936	3.49376	0.000476267	0.00224241
C1ql1	51.0013	-1.19671	0.338515	-3.53517	0.000407506	0.00196088
Nmt1	2577.17	-0.282661	0.113387	-2.49289	0.0126707	0.0354343
Plcd3	385.561	0.663764	0.190943	3.47624	0.000508492	0.00236964
Hexim2	74.2255	-1.17135	0.32372	-3.61842	0.000296413	0.00149611
Map3k14	53.8545	1.50535	0.378742	3.9746	7.04974e-05	0.000432344
Arhgap27	474.426	1.05476	0.158161	6.66889	2.57746e-11	6.39451e-10
Gosr2	1356.88	0.522507	0.175078	2.98443	0.00284105	0.0101726
Wnt3	188.916	2.74947	0.395813	6.9464	3.7473e-12	1.04333e-10
Arf2	609.401	1.42128	0.326951	4.34707	1.37966e-05	0.000104605
Mapt	236.381	-0.862475	0.181916	-4.74106	2.12608e-06	1.98777e-05
Cdc27	2661.17	-0.254774	0.103377	-2.46452	0.0137198	0.0377947
Itgb3	413.512	2.4338	0.293386	8.29558	1.08059e-16	5.90689e-15
Mettl2	858.864	-0.45203	0.128486	-3.51813	0.000434597	0.002073
1700052K11Rik	103.235	1.56288	0.366649	4.26261	2.02052e-05	0.000146678
Mrc2	379.864	1.17644	0.24424	4.81676	1.45907e-06	1.43363e-05
Tanc2	309.49	0.881291	0.319934	2.7546	0.00587635	0.0187666
Cyb561	487.3	0.938303	0.194613	4.82138	1.42566e-06	1.4116e-05
Map3k3	1225.7	0.455993	0.171132	2.66456	0.0077088	0.0234888
Limd2	855.409	0.769342	0.239127	3.21729	0.00129409	0.00524903
Strada	500.658	-0.401715	0.153995	-2.60862	0.00909074	0.0268224
Ddx42	3557.05	-0.23838	0.0957068	-2.49073	0.0127481	0.0356021
Ftsj3	5475.49	-0.729191	0.222422	-3.27841	0.00104393	0.00437167
Smarcd2	1375.9	-0.303888	0.134306	-2.26265	0.0236575	0.0595029
Tcam1	19.9479	-2.21325	0.572859	-3.86353	0.000111762	0.000642854
Pecam1	583.413	-1.05486	0.268278	-3.93196	8.42554e-05	0.000502073
Polg2	90.8902	-0.829481	0.354284	-2.34129	0.0192174	0.0500709
Smurf2	1639.55	0.575696	0.239784	2.4009	0.0163549	0.0436815
Nol11	2253.39	-0.611293	0.150706	-4.0562	4.98775e-05	0.000318761
Pitpnc1	1223.66	-0.964444	0.180391	-5.34641	8.9717e-08	1.15939e-06
Psmd12	2910.77	-0.332073	0.11539	-2.87783	0.00400422	0.0135868
Prkca	136.803	1.72163	0.415358	4.14494	3.39904e-05	0.000229587
Cep112	96.4621	1.90794	0.36097	5.28561	1.2529e-07	1.58048e-06
Axin2	575.732	0.764287	0.312556	2.44528	0.014474	0.0394742
Slc16a6	525.951	0.599481	0.201825	2.97031	0.00297501	0.01056
Wipi1	182.622	1.88442	0.379617	4.964	6.90569e-07	7.3969e-06
Prkar1a	2867.09	0.818161	0.116345	7.03219	2.03317e-12	5.92219e-11
Abca5	137.723	1.21009	0.320171	3.77952	0.000157133	0.000868789
Sox9	48.4689	2.98047	0.924428	3.22413	0.00126358	0.00515073
Slc39a11	263.128	0.733216	0.197319	3.7159	0.000202485	0.00108338
D11Wsu47e	485.475	-0.595585	0.187613	-3.17453	0.00150079	0.00595198
Cpsf4l	116.749	-0.757882	0.345079	-2.19626	0.0280733	0.0685183
Sdk2	23.2772	1.60108	0.723014	2.21446	0.0267972	0.0658546
Gprc5c	1271.24	2.57757	0.284549	9.05843	1.32346e-19	1.0335e-17
Cd300a	14.3143	2.26639	0.790202	2.86811	0.00412929	0.013965
Tmem104	219.691	0.709768	0.211714	3.35249	0.000800886	0.00351357
Fdxr	173.028	-0.727449	0.258921	-2.80954	0.00496126	0.0162719
Cdr2l	372.169	-0.863716	0.184444	-4.6828	2.82984e-06	2.55966e-05
Ict1	596.417	-0.412032	0.183152	-2.24967	0.0244702	0.0610786
Kctd2	401.682	-0.34845	0.167188	-2.08418	0.0371434	0.0863748
Armc7	91.3128	0.697333	0.319478	2.18273	0.029056	0.0705491
Nt5c	418.342	0.608204	0.165353	3.67823	0.000234862	0.00122936
Hn1	2236.23	0.310897	0.146754	2.11849	0.0341337	0.080483
Sumo2	3102.77	-0.49508	0.237396	-2.08546	0.0370275	0.0861663
Nup85	2027.17	-0.697317	0.168484	-4.13878	3.49161e-05	0.000234771
Gga3	908.917	-0.322258	0.137987	-2.33543	0.0195212	0.0507495
2310067B10Rik	731.615	0.338334	0.154447	2.19061	0.0284798	0.0693248
Caskin2	722.938	0.604372	0.189753	3.18505	0.00144731	0.00577481
Llgl2	3727.97	0.603513	0.18467	3.26805	0.0010829	0.00450951
Recql5	553.402	-0.331668	0.149821	-2.21376	0.0268454	0.0659434
Itgb4	1596.68	3.27159	0.271356	12.0564	1.79362e-33	5.65646e-31
Unk	576.518	-0.419749	0.16873	-2.48769	0.0128576	0.035853
Unc13d	199.38	2.67411	0.448151	5.96697	2.41701e-09	4.29432e-08
Wbp2	920.966	0.412693	0.162797	2.53502	0.0112441	0.0320809
Trim47	42.3745	1.66909	0.491837	3.39359	0.000689832	0.00307741
Acox1	637.665	0.624621	0.239246	2.61079	0.00903332	0.0266994
Evpl	268.156	-0.554642	0.222672	-2.49084	0.0127441	0.0356021
Galr2	67.217	1.60557	0.515722	3.11324	0.00185045	0.00712673
Exoc7	661.652	0.571911	0.160535	3.56253	0.000367291	0.0017969
Foxj1	41.5169	-0.998366	0.466305	-2.14101	0.032273	0.0769362
Prpsap1	1767.76	-0.42278	0.115819	-3.65035	0.000261882	0.00134585
Sphk1	40.5143	3.93139	0.710222	5.53544	3.10456e-08	4.44256e-07
Rhbdf2	782.373	0.884877	0.179867	4.91961	8.67157e-07	9.0245e-06
1810032O08Rik	144.655	-0.608781	0.290885	-2.09286	0.036362	0.0848826
Srsf2	8782.74	-0.45191	0.211354	-2.13816	0.0325035	0.0773958
Mfsd11	276.888	1.09913	0.329058	3.34025	0.000837036	0.0036381
Sec14l1	1910.28	-0.445865	0.129027	-3.45561	0.000549056	0.00253561
Sept9	3943.14	0.623084	0.230879	2.69875	0.00696004	0.0216088
2900041M22Rik	13.3445	-2.65949	0.954228	-2.78706	0.00531891	0.0172825
Tnrc6c	1625.35	-0.88171	0.158034	-5.57925	2.41562e-08	3.54011e-07
Tmc6	360.684	-0.481573	0.17667	-2.72584	0.0064139	0.0201613
Syngr2	966.793	0.969904	0.156605	6.19332	5.891e-10	1.16957e-08
Socs3	1549.06	-1.07551	0.192809	-5.57812	2.43135e-08	3.55363e-07
Dnahc17	67.4049	-0.544513	0.267027	-2.03917	0.041433	0.0938609
Cyth1	144.572	0.948257	0.294295	3.22213	0.00127241	0.00517761
Usp36	2005.98	-0.621425	0.153865	-4.03876	5.37341e-05	0.000339832
Timp2	1508.97	4.26001	0.665535	6.40089	1.54475e-10	3.36418e-09
BC100451	14.4798	4.61103	1.15349	3.99744	6.40309e-05	0.000396392
Lgals3bp	35.0284	4.14319	0.986566	4.19961	2.6738e-05	0.000187784
Engase	282.692	-0.953722	0.36179	-2.63612	0.00838598	0.0251457
Cbx2	690.341	-0.339021	0.129336	-2.62123	0.00876123	0.0260706
Cbx8	41.3446	0.901552	0.370679	2.43216	0.015009	0.0406427
Cbx4	81.162	1.36804	0.381139	3.58934	0.000331519	0.00164396
Ccdc40	212.982	-1.0185	0.301387	-3.37936	0.000726559	0.00322197
Gaa	1010.64	0.332916	0.114055	2.91892	0.00351246	0.0121546
Eif4a3	2803.37	-0.401263	0.138419	-2.89891	0.00374464	0.0128308
Sgsh	88.8146	1.50885	0.405175	3.72395	0.000196131	0.0010542
Endov	251.416	0.38296	0.186253	2.05613	0.0397696	0.0909978
Azi1	428.524	-0.731942	0.186643	-3.92161	8.79607e-05	0.000521237
Bahcc1	1596.88	-0.641036	0.225541	-2.84222	0.00448008	0.0149418
Actg1	42640.8	1.11254	0.130592	8.5192	1.60664e-17	9.86789e-16
2310003H01Rik	444.59	-0.495108	0.17292	-2.86322	0.00419361	0.0141359
Arl16	111.376	0.543908	0.270036	2.01421	0.0439876	0.0984782
Mrpl12	1715.74	-0.697751	0.223322	-3.12442	0.00178156	0.00691006
Slc25a10	380.523	0.635273	0.22925	2.77109	0.00558683	0.0179714
Fam195b	562.114	0.704854	0.186543	3.7785	0.000157777	0.000871518
Arhgdia	9438.19	0.348821	0.168254	2.07317	0.0381561	0.0882044
Alyref	2785.06	-0.378576	0.123187	-3.07318	0.00211791	0.00798427
Sirt7	231.974	0.657894	0.234995	2.7996	0.00511656	0.0167178
Pycr1	264.112	-1.7565	0.382882	-4.58757	4.48431e-06	3.83211e-05
Notum	254.742	-1.70716	0.386912	-4.41225	1.023e-05	8.05e-05
Aspscr1	1186.97	-0.700454	0.114211	-6.13297	8.62521e-10	1.64089e-08
Rac3	166.898	0.58702	0.211043	2.78152	0.00541055	0.0175247
Dcxr	143.209	1.1745	0.313461	3.74689	0.000179044	0.000975787
Rfng	324.018	-0.600926	0.274679	-2.18774	0.0286888	0.0698126
Dus1l	1119.15	-0.42395	0.171921	-2.46595	0.013665	0.0376815
Fasn	14970.8	-0.283679	0.115968	-2.44619	0.0144376	0.0393948
Csnk1d	3396.92	0.399612	0.170271	2.34692	0.0189295	0.0494149
Hexdc	70.02	-0.801494	0.299128	-2.67943	0.00737466	0.0226644
BC017643	307.86	0.638572	0.255732	2.49704	0.0125236	0.0350946
Zfp750	58.7866	1.12946	0.440729	2.56272	0.0103857	0.0300251
B3gntl1	148.936	-0.492545	0.205624	-2.39536	0.0166039	0.0442167
Metrnl	152.784	2.90939	0.477796	6.08918	1.13491e-09	2.11493e-08
1700012B15Rik	106.788	-0.529905	0.236288	-2.24263	0.0249209	0.0619464
Rab10	2395.12	0.632267	0.165265	3.82577	0.000130364	0.000738457
Kif3c	469.638	1.20369	0.240421	5.00658	5.5407e-07	6.08179e-06
1110002L01Rik	145.447	-0.584698	0.215297	-2.71577	0.00661218	0.0207052
Asxl2	1774.34	-0.448923	0.109365	-4.10482	4.04633e-05	0.000267348
Dnmt3a	5809.35	-2.36027	0.275708	-8.56075	1.12138e-17	6.93942e-16
Dnajc27	323.653	-0.592737	0.196378	-3.01835	0.00254159	0.0092683
Cenpo	312.339	-0.598757	0.186634	-3.20819	0.00133574	0.00539262
Itsn2	1479.72	0.551449	0.259041	2.12881	0.03327	0.0788546
Fam228b	33.3072	-1.54093	0.372602	-4.13558	3.5406e-05	0.000237668
Pfn4	11.2015	-1.45769	0.655735	-2.22298	0.0262173	0.0646814
Klhl29	46.7198	1.25241	0.442377	2.8311	0.00463887	0.0153931
Rhob	1628.49	1.84385	0.601791	3.06393	0.00218449	0.0081901
Sdc1	1103.04	0.695268	0.214493	3.24144	0.00118926	0.0048879
Laptm4a	2679.47	0.957448	0.147306	6.49971	8.04733e-11	1.83544e-09
Osr1	2.94165	4.89674	1.81538	2.69736	0.00698921	0.0216871
Fam49a	180.068	-1.25895	0.208105	-6.04957	1.45229e-09	2.66399e-08
Mycn	3175.68	-1.02738	0.320632	-3.20425	0.00135414	0.00545566
Ddx1	4478.68	-0.409584	0.171771	-2.38447	0.0171036	0.0453415
Fam84a	46.4354	-0.859484	0.321882	-2.67018	0.00758099	0.0231725
Lpin1	428.692	0.963954	0.228333	4.22171	2.42454e-05	0.000172495
Greb1	245.091	2.39381	0.435681	5.4944	3.92033e-08	5.48545e-07
E2f6	885.575	0.334357	0.125266	2.66917	0.00760389	0.0232311
Rock2	4983.57	1.28513	0.231982	5.53978	3.02856e-08	4.34897e-07
Pqlc3	243.34	1.19773	0.192167	6.23278	4.58235e-10	9.26584e-09
Kcnf1	37.9315	1.66132	0.477123	3.48195	0.000497774	0.00233028
Atp6v1c2	7.98172	3.80676	1.40332	2.71269	0.00667399	0.0208828
Nol10	1842.3	-0.616279	0.213423	-2.8876	0.00388199	0.0132351
Odc1	17533.9	-0.403476	0.122	-3.30718	0.000942402	0.00401206
Hpcal1	337.26	1.69259	0.289502	5.84657	5.01814e-09	8.3801e-08
1700030C10Rik	326.222	0.566257	0.259489	2.1822	0.0290948	0.0706016
Asap2	480.516	-0.354234	0.171252	-2.0685	0.0385929	0.0889946
Cpsf3	1873.13	-0.566277	0.210652	-2.68821	0.00718355	0.0221684
Mboat2	738.798	1.46874	0.298931	4.91331	8.95526e-07	9.31245e-06
Kidins220	1547.22	1.48237	0.216696	6.84078	7.87657e-12	2.09348e-10
Id2	479.111	1.68355	0.277439	6.06819	1.29362e-09	2.38897e-08
Rnf144a	220.469	0.603876	0.267724	2.25559	0.0240962	0.0603842
Rsad2	24.1868	3.98885	0.89941	4.43496	9.209e-06	7.3097e-05
Cmpk2	25.8063	1.45649	0.564299	2.58106	0.00984975	0.0287157
Sox11	2862.26	0.807081	0.215223	3.74997	0.000176856	0.000965469
Pxdn	3640.5	2.26621	0.241123	9.39859	5.52979e-21	5.0907e-19
Sh3yl1	185.984	1.38819	0.314829	4.40936	1.03678e-05	8.1389e-05
Fam110c	77.9674	3.45653	0.520978	6.63469	3.25187e-11	7.95932e-10
Lamb1	8101.69	1.20009	0.186878	6.42177	1.34699e-10	2.97699e-09
Hbp1	1036.54	0.43101	0.176301	2.44474	0.0144955	0.0395198
Ccdc71l	335.965	1.45636	0.226922	6.41788	1.38188e-10	3.04181e-09
Sypl	973.369	0.987051	0.205258	4.80882	1.51821e-06	1.48551e-05
Twist1	171.953	1.35335	0.223121	6.06554	1.31511e-09	2.42593e-08
Snx13	600.066	0.883257	0.194904	4.53175	5.84965e-06	4.88683e-05
Ahr	230.976	1.03599	0.320073	3.23673	0.00120907	0.00496061
Tspan13	437.274	0.527395	0.225582	2.33794	0.0193905	0.0504338
Ispd	29.5397	1.18576	0.439531	2.69778	0.00698028	0.0216634
Scin	42.8232	2.78367	0.53006	5.25161	1.50777e-07	1.87619e-06
Dock4	358.278	1.03977	0.253523	4.10129	4.10852e-05	0.000270694
Dnajb9	226.489	0.62546	0.247173	2.53046	0.0113913	0.0324373
Nrcam	139.54	2.99085	0.458146	6.52815	6.65854e-11	1.53793e-09
Stxbp6	85.5114	1.51098	0.337292	4.47973	7.47358e-06	6.07631e-05
Foxg1	46.4738	2.85007	0.594494	4.79411	1.63395e-06	1.58312e-05
Prkd1	99.8946	1.50646	0.289845	5.19746	2.02025e-07	2.45955e-06
Strn3	2466.09	1.0163	0.150344	6.75983	1.38157e-11	3.55673e-10
Hectd1	8671.88	0.540671	0.166844	3.24058	0.00119287	0.00489903
Heatr5a	2428.97	0.634992	0.161015	3.94368	8.02418e-05	0.000482894
Arhgap5	3230.8	0.789874	0.189894	4.15955	3.18879e-05	0.000217344
Akap6	9.16828	3.013	0.895081	3.36617	0.00076219	0.00335818
Snx6	1334.98	0.504379	0.211332	2.38667	0.0170019	0.0451229
Cfl2	884.548	0.727343	0.161671	4.49891	6.83028e-06	5.5949e-05
Baz1a	2000.52	0.450361	0.148852	3.02556	0.00248176	0.00908445
2700097O09Rik	190.914	-0.551383	0.175044	-3.14996	0.00163291	0.00640779
Ppp2r3c	385.571	-0.754705	0.226408	-3.33339	0.000857943	0.00370833
1110008L16Rik	542.745	-0.708713	0.218513	-3.24335	0.00118132	0.00486196
Nfkbia	436.116	1.29251	0.340791	3.79267	0.000149035	0.000831016
Mbip	207.58	-0.430373	0.183438	-2.34614	0.0189687	0.0494937
Nkx2-9	45.7787	2.07583	0.497904	4.16914	3.05746e-05	0.0002097
Slc25a21	7.27412	3.25538	1.18092	2.75666	0.00583956	0.0186672
Prps1l3	1910.21	-0.588242	0.157451	-3.73603	0.000186946	0.00101012
Foxa1	39.5315	1.87796	0.562708	3.33737	0.000845764	0.00366438
Sec23a	1437.93	0.456244	0.152784	2.9862	0.00282464	0.0101227
Trappc6b	603.662	0.463824	0.16473	2.81566	0.0048677	0.0160163
Klhl28	306.885	0.732882	0.229015	3.20014	0.00137359	0.00552233
Fam179b	1563.1	0.371051	0.152177	2.43828	0.0147572	0.0400933
Rpl10l	149.519	-1.17843	0.400187	-2.94469	0.00323283	0.0113328
Gm17821	10.5559	1.60223	0.732532	2.18725	0.0287244	0.0698682
Lrr1	141.458	-0.650223	0.251603	-2.58432	0.00975704	0.0284657
Mgat2	1135.28	0.608321	0.138943	4.3782	1.19663e-05	9.259e-05
Pole2	327.15	-0.624603	0.262074	-2.38331	0.0171578	0.0454777
Nemf	1325.25	-0.38284	0.144075	-2.65722	0.00787889	0.0239049
Sos2	431.217	1.02931	0.245289	4.19632	2.71281e-05	0.000190117
Cdkl1	44.1432	3.57135	0.589305	6.06027	1.3589e-09	2.49827e-08
Map4k5	1431.12	1.27279	0.154111	8.25897	1.46936e-16	7.92635e-15
Atl1	53.1476	1.20035	0.322175	3.72576	0.000194728	0.00104803
Sav1	675.819	0.525068	0.184158	2.85119	0.00435556	0.0145978
Tmx1	1000.82	0.644965	0.193383	3.33516	0.000852497	0.00368939
Frmd6	795.401	1.36101	0.330922	4.11279	3.90912e-05	0.000259642
Arid4a	681.809	-0.395584	0.117429	-3.36869	0.000755258	0.00332943
Timm9	189.41	-0.631271	0.267559	-2.35937	0.0183059	0.0480857
2700049A03Rik	643.056	-0.682866	0.301276	-2.26658	0.0234158	0.0589673
Daam1	1466.99	1.24602	0.241193	5.16609	2.39044e-07	2.85436e-06
Jkamp	530.688	0.446274	0.149337	2.98837	0.0028047	0.0100688
Dhrs7	220.264	-0.673816	0.311931	-2.16015	0.0307614	0.0739347
Ppm1a	3062.36	-0.308667	0.121932	-2.53147	0.0113585	0.0323551
Six1	331.139	-1.70662	0.254591	-6.7034	2.03619e-11	5.11354e-10
Six4	1126.09	-0.817262	0.148514	-5.50292	3.73552e-08	5.24027e-07
Trmt5	404.879	-0.864598	0.207784	-4.16103	3.16812e-05	0.000216115
Slc38a6	167.038	0.777115	0.305408	2.54451	0.010943	0.0313566
Tmem30b	215.411	1.29859	0.198099	6.55525	5.55487e-11	1.29764e-09
Prkch	56.5619	1.45014	0.376333	3.85335	0.000116512	0.000667372
Syt16	13.9198	2.99372	0.925503	3.23469	0.00121775	0.00498747
Rhoj	18.8571	3.09097	0.617507	5.00556	5.56991e-07	6.10568e-06
Wdr89	200.146	-0.754083	0.180076	-4.18759	2.81932e-05	0.00019674
Esr2	2.98495	-3.00451	1.49388	-2.01121	0.0443034	0.0990769
Tex21	56.4721	-1.58185	0.570143	-2.77448	0.00552903	0.0178284
Mthfd1	6640.36	-1.05776	0.260219	-4.06487	4.80601e-05	0.000309195
Akap5	603.637	2.59433	0.301516	8.60427	7.6801e-18	4.93906e-16
Zbtb25	184.057	-0.434753	0.182098	-2.38747	0.0169649	0.045032
Zbtb1	688.911	0.487531	0.177347	2.74903	0.00597721	0.0190036
Hspa2	178.194	0.709489	0.251231	2.82405	0.00474209	0.0156944
Gm10451	147.649	-1.57302	0.331833	-4.74041	2.13281e-06	1.99293e-05
Mir5135	3.97708	4.34752	1.56862	2.77156	0.00557888	0.0179529
Plekhg3	1336.77	1.65553	0.304554	5.4359	5.45195e-08	7.43815e-07
AI463170	5.55381	3.01534	1.33588	2.25719	0.0239962	0.0601794
Sptb	204.368	-0.534791	0.234114	-2.28432	0.0223527	0.0568401
Rab15	1070.48	2.16382	0.159166	13.5947	4.30397e-42	2.6141e-39
Eif2s1	4595.06	-0.41589	0.155348	-2.67716	0.00742499	0.0227977
Plek2	50.2078	1.08685	0.402544	2.69994	0.00693517	0.0215561
Tmem229b	105.84	-0.562491	0.267657	-2.10154	0.0355939	0.0833505
Plekhh1	1090.96	1.20572	0.215324	5.59957	2.14884e-08	3.19307e-07
Vti1b	872.43	0.31064	0.138424	2.24412	0.0248245	0.0617655
Rdh11	392.861	0.569291	0.273262	2.08332	0.0372225	0.0865095
Actn1	13795.4	1.62145	0.203311	7.97522	1.52108e-15	6.89065e-14
Dcaf5	624.51	0.887567	0.173676	5.11048	3.21342e-07	3.74267e-06
Galnt16	96.1882	0.836805	0.401779	2.08275	0.037274	0.0866048
Slc39a9	770.893	0.432588	0.16135	2.68105	0.00733913	0.0225679
Plekhd1	99.6083	-0.743279	0.250206	-2.97067	0.00297152	0.0105522
4933426M11Rik	1624.44	1.3354	0.208302	6.41087	1.44693e-10	3.16798e-09
Slc10a1	15.4639	-1.16575	0.574613	-2.02876	0.0424832	0.0957375
Smoc1	450.619	-1.06197	0.252075	-4.21289	2.5212e-05	0.000178519
Slc8a3	7.22209	1.82843	0.80456	2.27259	0.023051	0.0582545
Ttc9	241.856	2.262	0.393516	5.74816	9.02179e-09	1.44059e-07
Map3k9	861.386	1.17035	0.264261	4.42877	9.47701e-06	7.49703e-05
Sipa1l1	1777.86	0.480933	0.173139	2.77774	0.00547391	0.0176915
Rbm25	4850.94	-0.485478	0.13374	-3.63002	0.000283399	0.00143751
Psen1	1503.98	0.70565	0.145072	4.86412	1.14969e-06	1.1631e-05
Numb	580.888	0.701222	0.197821	3.54473	0.00039301	0.00190342
2410016O06Rik	643.488	-0.606258	0.127203	-4.76606	1.87866e-06	1.79014e-05
Acot2	256.817	0.674605	0.269667	2.50162	0.0123625	0.0346907
Dnalc1	225.088	0.472182	0.193091	2.44538	0.0144698	0.0394694
Pnma1	15.4011	1.74801	0.68642	2.54656	0.010879	0.0312223
Elmsan1	2490.33	0.78244	0.169659	4.61184	3.99124e-06	3.45943e-05
Ptgr2	752.927	0.794103	0.147696	5.3766	7.59064e-08	9.96629e-07
Zfp410	699.147	0.739707	0.132498	5.58276	2.3673e-08	3.47862e-07
Entpd5	172.882	0.66336	0.3207	2.06847	0.0385956	0.0889946
Vrtn	274.885	-1.7967	0.46926	-3.82879	0.000128774	0.000730464
Npc2	2063.88	1.52196	0.147752	10.3008	6.98993e-25	9.88171e-23
Ltbp2	345.561	4.97284	0.803771	6.18688	6.13657e-10	1.20519e-08
D030025P21Rik	11.4194	2.74338	0.923695	2.97	0.00297797	0.0105659
1110018G07Rik	1139.84	0.486295	0.165202	2.94365	0.0032437	0.0113588
Dlst	3723.51	0.620764	0.122247	5.07797	3.81497e-07	4.36273e-06
Pgf	68.7317	2.9076	0.72914	3.98772	6.67122e-05	0.000411438
Eif2b2	1225.7	0.406648	0.184078	2.20911	0.0271669	0.0666134
Nek9	3860.62	0.832865	0.212758	3.91461	9.05515e-05	0.000534348
Tmed10	3164.78	0.841577	0.124418	6.76413	1.3411e-11	3.45798e-10
Jdp2	302.322	2.21674	0.310597	7.13703	9.53717e-13	2.91248e-11
Mfsd7c	92.2084	2.87864	0.326062	8.82851	1.06081e-18	7.46618e-17
0610007P14Rik	632.359	0.681681	0.144202	4.72728	2.2755e-06	2.11541e-05
Tgfb3	113.388	5.32487	0.545873	9.75478	1.75987e-22	2.00418e-20
Ift43	256.791	1.98647	0.220363	9.01455	1.97682e-19	1.51485e-17
Gm805	4.48728	-3.50736	1.37988	-2.54179	0.0110286	0.0315633
Gpatch2l	608.032	0.834659	0.174311	4.78832	1.68181e-06	1.62235e-05
Esrrb	4091.59	-1.34678	0.35268	-3.8187	0.000134159	0.0007576
Ngb	9.3217	-1.38397	0.658346	-2.10219	0.0355366	0.0832284
Pomt2	498.137	0.803685	0.159657	5.03381	4.80823e-07	5.37127e-06
Tmed8	1576.23	0.485342	0.193633	2.5065	0.0121932	0.0343214
Vipas39	872.007	0.320976	0.130223	2.46481	0.0137086	0.0377725
Sptlc2	1673.91	1.12784	0.140016	8.05508	7.94277e-16	3.76455e-14
Tshr	16.684	3.39411	0.826617	4.10602	4.02526e-05	0.000266385
Ston2	2013.09	0.813868	0.113491	7.1712	7.43408e-13	2.30893e-11
Sel1l	1661.38	1.15514	0.220829	5.23092	1.68667e-07	2.08458e-06
Flrt2	118.226	2.37069	0.538839	4.39963	1.08436e-05	8.45975e-05
Galc	249.567	1.23757	0.277141	4.46549	7.98856e-06	6.41864e-05
Spata7	158.152	0.42178	0.207468	2.03299	0.042054	0.0950052
Ptpn21	1381.86	1.90405	0.239803	7.94005	2.02092e-15	9.03028e-14
Zc3h14	2263.11	0.405435	0.141634	2.86255	0.00420247	0.014157
Eml5	655.734	0.692215	0.149607	4.62689	3.71191e-06	3.25343e-05
Ttc8	125.048	0.852099	0.209901	4.05953	4.91707e-05	0.00031498
Foxn3	790.275	0.758459	0.192382	3.94246	8.06508e-05	0.000484821
Kcnk13	20.407	2.67937	1.01082	2.65069	0.00803267	0.0242995
Calm1	10046.8	0.862055	0.145251	5.93493	2.93969e-09	5.14315e-08
Ttc7b	1658.52	0.881455	0.15596	5.65179	1.58785e-08	2.4245e-07
Tc2n	26.0739	1.0721	0.502198	2.13482	0.0327761	0.0779091
Fbln5	27.1001	2.09913	0.577766	3.63318	0.000279947	0.00142287
Trip11	956.355	0.930191	0.254782	3.65093	0.000261294	0.00134367
Rin3	471.521	4.05368	0.277674	14.5987	2.8621e-48	2.76092e-45
Lgmn	827.12	0.724113	0.21116	3.42922	0.000605324	0.0027536
Golga5	777.833	0.47032	0.136112	3.45539	0.000549503	0.00253697
Itpk1	2608.02	-1.26639	0.275308	-4.59989	4.22715e-06	3.64081e-05
Tmem251	142.694	0.784863	0.197289	3.97823	6.94294e-05	0.000426743
Btbd7	1169.74	0.81025	0.206369	3.92622	8.62924e-05	0.000513093
Unc79	20.6255	1.74358	0.623933	2.79449	0.00519811	0.0169437
Asb2	11.1333	3.01763	1.08783	2.77398	0.00553746	0.0178511
Ddx24	3807.45	0.215823	0.101054	2.13572	0.032702	0.0777894
Ifi27l2b	19.4521	7.3907	1.30031	5.68381	1.31724e-08	2.03979e-07
Ppp4r4	141.823	1.62139	0.438662	3.69621	0.000218839	0.00115505
Serpina3g	4.02913	3.99947	1.59293	2.51077	0.0120469	0.0339855
Serpina3h	7.85963	5.87495	1.48543	3.95505	7.65174e-05	0.0004644
Syne3	94.2275	2.0611	0.507121	4.06432	4.81732e-05	0.000309679
Glrx5	1236.92	0.821199	0.190877	4.30224	1.69081e-05	0.000124955
Tcl1	180.338	-1.08964	0.346953	-3.14059	0.00168609	0.00659121
D430019H16Rik	40.0113	2.16702	0.627727	3.45218	0.000556082	0.00256229
Bdkrb2	24.2604	3.47158	0.605172	5.73652	9.66437e-09	1.53423e-07
Gskip	228.087	1.40198	0.236678	5.92358	3.15017e-09	5.46662e-08
Setd3	1603.81	0.453365	0.119674	3.78834	0.000151659	0.000842499
Ccnk	1154.57	0.339971	0.162153	2.09661	0.0360279	0.0842226
Hhipl1	37.506	1.84617	0.470504	3.92381	8.71607e-05	0.000517193
Eml1	200.53	1.277	0.410002	3.11462	0.00184183	0.0070985
Evl	557.939	1.10016	0.20395	5.39425	6.88109e-08	9.14747e-07
Yy1	2713.42	0.283449	0.0966939	2.93141	0.00337426	0.0117458
Slc25a47	26.5106	1.26068	0.466995	2.69956	0.00694322	0.021577
Dlk1	172.456	1.00003	0.389564	2.56705	0.0102567	0.0297016
Dio3	124.339	3.04119	0.370445	8.20954	2.2203e-16	1.15223e-14
Dync1h1	21419.1	0.673086	0.191656	3.51195	0.000444838	0.00211507
1700001K19Rik	10.9701	1.93942	0.730832	2.65371	0.00796125	0.0241227
Rcor1	704.476	0.716862	0.20607	3.47873	0.000503794	0.00235377
Traf3	1677.11	1.27446	0.231217	5.512	3.54787e-08	5.0027e-07
Amn	39.5952	-0.858268	0.404996	-2.1192	0.0340735	0.0803755
Cdc42bpb	4257.54	1.03762	0.253379	4.09515	4.21903e-05	0.00027636
Exoc3l4	107.981	3.47495	0.399523	8.69774	3.38546e-18	2.23863e-16
Tnfaip2	162.973	2.43889	0.596897	4.08595	4.38973e-05	0.000286345
Gm266	39.4069	2.16425	0.562163	3.84987	0.000118181	0.000675751
2810029C07Rik	15.3229	1.88067	0.602027	3.1239	0.00178473	0.00691909
Mark3	3121.68	0.56999	0.113631	5.01614	5.27199e-07	5.81017e-06
Ckb	4811.04	1.31694	0.221297	5.951	2.66511e-09	4.69947e-08
Bag5	454.743	0.533627	0.166276	3.20929	0.00133063	0.00537332
Klc1	1475.18	1.11915	0.159601	7.01215	2.34682e-12	6.75185e-11
Zfyve21	372.287	0.54767	0.177884	3.07881	0.00207832	0.00785488
Ppp1r13b	402.505	0.962558	0.252648	3.80988	0.000139033	0.000781895
5033406O09Rik	17.4644	1.26296	0.503583	2.50794	0.0121436	0.034211
2010107E04Rik	554.834	0.633174	0.236464	2.67767	0.00741359	0.022767
Kif26a	420.69	-0.470661	0.172529	-2.72802	0.00637159	0.0200457
Tmem179	41.739	-1.12542	0.477143	-2.35866	0.0183412	0.0481629
Inf2	1175.57	1.84574	0.236025	7.82009	5.27852e-15	2.19838e-13
Adssl1	47.7339	1.20584	0.315416	3.823	0.000131835	0.000746279
Akt1	3182.66	1.91404	0.195729	9.77903	1.38529e-22	1.59981e-20
Zbtb42	141.58	2.44334	0.257062	9.50487	2.00306e-21	1.95524e-19
Cep170b	5976.58	1.97161	0.281208	7.01122	2.36245e-12	6.7849e-11
BC022687	150.736	0.597086	0.22914	2.60576	0.00916698	0.0270231
Gpr132	7.95136	2.79356	1.10109	2.53709	0.0111777	0.03194
Jag2	1411.99	0.68877	0.184015	3.74301	0.000181825	0.000988645
Pacs2	1510.28	0.885482	0.217081	4.07903	4.52234e-05	0.000293594
Crip2	1463.38	1.84645	0.270991	6.8137	9.51223e-12	2.49986e-10
Crip1	171.419	2.04041	0.384016	5.31334	1.07634e-07	1.36722e-06
4930427A07Rik	923.586	0.507228	0.225563	2.24872	0.0245304	0.0611917
Zfp386	275.515	0.584914	0.222359	2.6305	0.00852595	0.0254908
Wdr60	247.13	1.1024	0.341302	3.23	0.00123791	0.00506372
Esyt2	2318.43	1.29053	0.305847	4.21951	2.44831e-05	0.000173884
Rapgef5	308.873	-0.41026	0.19145	-2.14291	0.0321206	0.0766399
Cdca7l	444.743	-0.987603	0.257679	-3.8327	0.000126747	0.000720456
Sp8	200.014	1.83701	0.417443	4.40062	1.0794e-05	8.43711e-05
Itgb8	35.088	2.64889	0.635234	4.16994	3.04682e-05	0.000209233
Macc1	212.37	6.23733	0.490713	12.7108	5.15264e-37	1.96507e-34
Asb13	220.301	0.937794	0.214811	4.36566	1.26737e-05	9.71198e-05
Akr1c14	3.85018	4.33626	1.64187	2.64105	0.00826488	0.0248598
Klf6	4761.93	2.24422	0.355272	6.31692	2.66822e-10	5.55986e-09
Pitrm1	2099.56	-0.491103	0.155133	-3.1657	0.00154712	0.00612093
Gtpbp4	4033.87	-0.630141	0.172665	-3.64949	0.000262758	0.00134824
Zmynd11	1311.37	0.544234	0.167376	3.25156	0.00114772	0.00474102
Chrm3	20.4941	3.90846	0.936708	4.17255	3.01212e-05	0.000207374
Ryr2	50.8421	-1.63832	0.420699	-3.89428	9.84915e-05	0.000574586
Gm10336	353.829	-0.624673	0.205483	-3.04002	0.0023656	0.00874318
Mtr	1421.41	-0.512431	0.168984	-3.03242	0.00242601	0.00892021
Heatr1	7951.45	-0.887276	0.182987	-4.84885	1.24176e-06	1.24701e-05
Lgals8	242.705	1.17513	0.340378	3.45243	0.000555561	0.00256133
Gpr137b-ps	193.709	1.44329	0.418837	3.44594	0.000569073	0.0026148
Gpr137b	506.067	1.97293	0.485502	4.06369	4.83029e-05	0.000310391
Nid1	10721.3	2.76687	0.254328	10.8792	1.44894e-27	2.61112e-25
Lyst	374.934	-0.463649	0.220942	-2.09851	0.0358601	0.0839125
Tbce	361.78	-0.515989	0.182926	-2.82075	0.00479111	0.0158183
Gli3	1444.91	1.12311	0.235207	4.77498	1.79726e-06	1.72157e-05
A530046M15Rik	3.43737	4.07275	1.71583	2.37363	0.0176142	0.0464846
Inhba	466.463	5.33504	1.40943	3.78524	0.000153558	0.000852471
Rala	1150.25	0.623849	0.145361	4.29172	1.77291e-05	0.000130435
Yae1d1	488.945	-0.525921	0.213038	-2.46867	0.0135615	0.0374338
Epdr1	139.392	-0.903916	0.266888	-3.38687	0.000706953	0.00314353
Sfrp4	23.7645	-3.94302	0.66796	-5.90309	3.56759e-09	6.10698e-08
Elmo1	266.497	-1.25855	0.294316	-4.27621	1.90105e-05	0.000139051
Zscan12	226.217	-0.515467	0.18764	-2.74711	0.00601231	0.0190966
Zkscan3	351.816	0.62251	0.161144	3.86306	0.000111977	0.000643868
Zfp184	182.84	-0.7685	0.205516	-3.73937	0.000184482	0.000999285
Btn1a1	53.3801	4.72865	0.770616	6.1362	8.4519e-10	1.61487e-08
Hist1h2af	17.6379	-1.89935	0.727479	-2.61086	0.00903141	0.0266994
Hist1h2ad	6.0067	2.07104	0.844047	2.45371	0.0141392	0.0387028
Hist1h1c	128.575	2.1081	0.358295	5.88371	4.01176e-09	6.82457e-08
Hist1h2bb	6.21745	2.72757	1.14389	2.38447	0.0171036	0.0453415
Hist1h3b	9.28423	1.67458	0.802299	2.08722	0.0368681	0.0858684
Lrrc16a	1010.14	0.558956	0.140951	3.96562	7.32068e-05	0.00044762
Cmah	12.4129	2.69375	0.729791	3.69112	0.000223267	0.00117615
Tdp2	823.26	-0.36134	0.143058	-2.52583	0.0115425	0.0328051
Aldh5a1	321.508	1.01941	0.165404	6.16318	7.12966e-10	1.38203e-08
Gpld1	288.551	0.847581	0.245799	3.44827	0.000564198	0.0025975
Mrs2	340.886	0.633782	0.211366	2.9985	0.00271309	0.00978706
Sox4	2949.9	1.59678	0.337971	4.7246	2.30568e-06	2.13983e-05
Cdkal1	326.153	-0.477259	0.19035	-2.50727	0.0121668	0.0342646
E2f3	1157.56	-0.30279	0.146945	-2.06057	0.0393444	0.0902389
Mboat1	150.277	1.539	0.332709	4.62566	3.73402e-06	3.27106e-05
Dusp22	427.812	2.1921	0.368395	5.95042	2.67454e-09	4.71104e-08
Hus1b	5.18343	-4.47385	1.37836	-3.24577	0.00117133	0.00482824
Foxq1	63.4722	-1.05906	0.352978	-3.00035	0.00269668	0.00973842
Foxf2	30.4706	3.2611	0.698151	4.67104	2.99672e-06	2.68542e-05
Foxc1	128.804	2.90356	0.439895	6.60058	4.09559e-11	9.84803e-10
Gmds	175.28	0.832951	0.194277	4.28745	1.80736e-05	0.000132791
Serpinb9	190.346	4.56902	0.374423	12.2028	3.00275e-34	9.84841e-32
Serpinb9b	584.952	4.78111	0.410564	11.6452	2.42696e-31	6.2187e-29
Serpinb1b	3.95925	3.21438	1.47124	2.1848	0.0289034	0.0702222
Serpinb9c	8.32749	5.66011	1.38017	4.10102	4.11337e-05	0.000270904
Serpinb9d	6.81469	6.55864	1.51475	4.32986	1.49205e-05	0.000111982
Serpinb9e	10.5778	4.53067	1.12621	4.02295	5.74741e-05	0.000360263
Serpinb9f	7.63839	6.77757	1.46907	4.6135	3.95941e-06	3.43911e-05
Serpinb9g	10.12	6.05526	1.35319	4.47479	7.64849e-06	6.20008e-05
Serpinb6c	46.0459	-1.33316	0.541726	-2.46095	0.013857	0.0381086
Serpinb6a	1352.17	1.05959	0.191663	5.52837	3.23221e-08	4.60113e-07
Nqo2	265.459	-0.488458	0.177943	-2.74502	0.00605076	0.0192113
Tubb2a	419.622	0.964255	0.182706	5.27763	1.30864e-07	1.64826e-06
Tubb2b	3061.62	0.45968	0.162891	2.82201	0.00477238	0.0157744
Slc22a23	627.722	1.84234	0.329494	5.59141	2.25235e-08	3.3224e-07
Pxdc1	318.196	3.0918	0.493592	6.26388	3.75524e-10	7.67858e-09
Prpf4b	2492.25	-0.359666	0.117938	-3.04961	0.00229137	0.00851032
Cdyl	1092.41	-0.609627	0.128467	-4.74541	2.08079e-06	1.94953e-05
Rpp40	259.586	-0.697595	0.326053	-2.13952	0.0323938	0.0771904
Lyrm4	119.918	-0.63631	0.241621	-2.6335	0.00845095	0.0253049
Fars2	194.988	-0.537939	0.188327	-2.85641	0.00428464	0.0143895
Riok1	897.121	-0.52868	0.174644	-3.02719	0.00246838	0.00903953
Dsp	7429.45	3.5145	0.296939	11.8358	2.5505e-32	7.33783e-30
Txndc5	2740.73	0.483072	0.14121	3.42094	0.000624056	0.00282003
Eef1e1	1087.79	-0.559789	0.253089	-2.21183	0.0269786	0.0662507
Slc35b3	102.853	0.704466	0.246876	2.85353	0.00432368	0.0144939
Pak1ip1	1571.24	-0.472768	0.166085	-2.84655	0.00441961	0.0147672
Smim13	244.732	-0.590624	0.193325	-3.05509	0.00224995	0.00838758
Nedd9	72.3024	1.82584	0.529153	3.45049	0.000559569	0.00257763
Hivep1	799.234	0.823707	0.321695	2.56052	0.0104516	0.0301911
Edn1	269.965	4.23366	0.308214	13.7361	6.17045e-43	4.39953e-40
Gfod1	374.47	-1.15506	0.232504	-4.96793	6.76722e-07	7.27709e-06
Ccdc90a	173.797	0.696676	0.310115	2.24651	0.0246716	0.0615039
Rnf182	7.73509	2.72813	1.25892	2.16704	0.0302315	0.0728747
Cd83	5.28493	2.18745	1.06308	2.05766	0.0396231	0.0907216
Jarid2	9933.18	-1.12913	0.22907	-4.92918	8.25768e-07	8.66951e-06
Dtnbp1	231.94	0.876775	0.28029	3.1281	0.00175943	0.00683716
Atxn1	389.541	3.4965	0.383778	9.11073	8.18285e-20	6.67615e-18
Cap2	149.519	2.10892	0.322894	6.53131	6.51986e-11	1.50803e-09
C78339	746.506	0.695665	0.191297	3.63657	0.000276295	0.00140822
Nup153	5657.64	-0.375484	0.106658	-3.52047	0.00043079	0.00205898
Dek	4240.16	-0.626979	0.216211	-2.89985	0.00373345	0.0127951
Rnf144b	39.891	0.998479	0.363867	2.74408	0.00606815	0.0192516
Id4	43.6026	0.755097	0.346667	2.17816	0.0293939	0.0711798
Zfp169	111.752	0.611198	0.27603	2.21425	0.0268119	0.0658808
Ptpdc1	196.812	0.823661	0.203061	4.05623	4.98712e-05	0.000318761
Barx1	97.0426	2.20559	0.516712	4.26851	1.96783e-05	0.00014336
Phf2	545.924	1.29444	0.178326	7.25885	3.90396e-13	1.25778e-11
Fam120a	4086.07	0.311565	0.111108	2.80418	0.00504453	0.0165054
Wnk2	292.438	0.926264	0.377156	2.45592	0.0140526	0.0385109
Ninj1	261.183	1.4448	0.171894	8.40514	4.27363e-17	2.45046e-15
1110007C09Rik	131.819	0.938454	0.340978	2.75224	0.00591892	0.0188548
Fgd3	159.688	5.70964	1.10789	5.15359	2.5554e-07	3.03228e-06
Bicd2	984.088	0.49818	0.22799	2.1851	0.0288817	0.0701987
Nol8	1551.33	-0.690392	0.162341	-4.25274	2.11175e-05	0.000152827
Iars	6016.38	-0.832952	0.229543	-3.62874	0.000284806	0.00144399
Shc3	11.9357	5.11807	1.3897	3.68286	0.000230632	0.00120912
Secisbp2	525.023	-0.543199	0.186117	-2.91858	0.00351626	0.0121626
Sema4d	595.41	-0.662401	0.153973	-4.30205	1.69222e-05	0.000125003
Gadd45g	267.462	2.80761	0.342095	8.20711	2.26582e-16	1.17215e-14
Syk	720.243	-0.873153	0.16929	-5.15774	2.4995e-07	2.9724e-06
Nfil3	183.513	0.975319	0.474864	2.05389	0.039986	0.0913529
Sptlc1	921.909	0.450849	0.136921	3.29276	0.000992076	0.0041909
Msx2	66.7344	2.57942	0.471776	5.46747	4.56494e-08	6.29609e-07
Cplx2	183.988	2.81323	0.37519	7.49815	6.47249e-14	2.30744e-12
Arl10	337.543	0.570663	0.187943	3.03636	0.00239456	0.00882831
Cltb	1062.63	0.936673	0.217164	4.3132	1.60907e-05	0.000119507
Faf2	1780.99	0.603226	0.178661	3.37638	0.000734476	0.00325092
Tspan17	149.019	0.484834	0.23916	2.02723	0.0426388	0.0960353
Uimc1	396.468	-0.52629	0.221861	-2.37216	0.0176842	0.0466394
Nsd1	8973.17	-0.379301	0.143548	-2.64233	0.00823369	0.0247887
Rab24	485.61	0.326297	0.141273	2.30969	0.0209052	0.0536669
Prelid1	4110.74	0.354539	0.153595	2.30827	0.0209843	0.0538194
Grk6	2719.92	-0.375701	0.124834	-3.00962	0.00261578	0.00948403
Dbn1	2612.19	1.9152	0.228177	8.39348	4.71971e-17	2.67815e-15
Pdlim7	3073.24	1.52559	0.16787	9.08791	1.00961e-19	8.11601e-18
Ddx41	1466.35	-0.264745	0.131555	-2.01243	0.0441749	0.0988165
Tmed9	2160.42	0.366526	0.152078	2.41012	0.0159474	0.0427344
B4galt7	204.935	0.746646	0.318314	2.34562	0.0189953	0.0495316
Caml	309.117	0.400341	0.170517	2.34781	0.018884	0.0493277
Ddx46	4364.79	-0.23723	0.100597	-2.35823	0.0183622	0.0482026
Txndc15	443.113	0.477484	0.156155	3.05776	0.00222998	0.00832448
Pitx1	21.4278	2.45577	0.767583	3.19935	0.00137739	0.0055335
Idnk	143.193	0.578126	0.237597	2.43322	0.014965	0.0405371
2210016F16Rik	406.734	0.303211	0.143747	2.10934	0.0349154	0.0820193
Rmi1	481.562	-0.397817	0.189878	-2.09512	0.0361606	0.0844726
Ntrk2	23.4897	-2.54401	0.49754	-5.11318	3.16776e-07	3.70001e-06
Spata31d1a	29.3958	-1.39981	0.442465	-3.16365	0.00155805	0.00615933
Spata31d1b	19.0353	-3.21569	0.761866	-4.22081	2.43431e-05	0.000173039
Spata31d1d	6.15619	-2.19221	0.943774	-2.32281	0.0201891	0.0521306
Zcchc6	974.922	0.530647	0.169636	3.12816	0.00175904	0.00683716
Ctla2b	12.9875	6.53707	1.3362	4.89227	9.96775e-07	1.02548e-05
Ctla2a	5.39151	4.84922	1.46071	3.31976	0.00090094	0.00385758
Zfp808	529.831	-0.990407	0.402021	-2.46357	0.0137562	0.0378742
Gm3604	164.443	-0.715658	0.325249	-2.20034	0.027783	0.0679308
Fbp2	18.5551	1.22099	0.527915	2.31286	0.0207302	0.0532843
Fancc	199.03	-0.434624	0.200676	-2.1658	0.0303263	0.0730465
Ercc6l2	937.331	-0.529022	0.171545	-3.08387	0.00204324	0.00774373
Slc35d2	119.427	0.941214	0.284398	3.30949	0.000934645	0.00398524
Habp4	199.035	0.85186	0.182014	4.68019	2.86608e-06	2.58672e-05
Cdc14b	897.957	-0.550863	0.161805	-3.40448	0.000662892	0.00297016
Ctsl	2857.14	1.23155	0.229202	5.37318	7.73585e-08	1.01326e-06
Nlrp4f	262.838	-3.22105	0.925721	-3.4795	0.000502341	0.00234832
Zfp369	490.086	-0.437936	0.142927	-3.06405	0.0021836	0.00818862
Gm10324	158.525	-1.56714	0.412126	-3.80257	0.000143201	0.000803229
2410141K09Rik	141.56	-1.24985	0.505426	-2.47287	0.0134034	0.0370581
Mterfd1	205.567	-0.484765	0.192006	-2.52474	0.0115783	0.0328669
Zfp712	45.6487	-0.885461	0.425159	-2.08266	0.0372822	0.0866114
Zfp708	49.0566	-0.975769	0.374631	-2.60461	0.00919779	0.0271041
Zfp759	131.274	-1.04921	0.223477	-4.69493	2.66692e-06	2.42971e-05
Zfp953	167.289	-0.890137	0.254839	-3.49293	0.000477749	0.00224809
Zfp459	346.952	-1.72529	0.307471	-5.61122	2.00909e-08	2.99791e-07
Zfp874b	163.066	-0.860846	0.269714	-3.1917	0.00141436	0.00565986
Zfp58	129.848	-0.689621	0.218441	-3.15702	0.0015939	0.00628177
AA987161	385.887	-0.654381	0.241727	-2.70711	0.00678713	0.0211883
A530054K11Rik	348.84	-0.657403	0.254148	-2.58669	0.00969035	0.0283209
Zfp71-rs1	349.036	-0.687946	0.223261	-3.08136	0.00206057	0.0077932
Zfp493	159.579	-1.65926	0.40434	-4.10363	4.06723e-05	0.000268513
Zfp273	57.5383	-0.948679	0.386952	-2.45167	0.0142194	0.0388965
Mtrr	827.693	-0.53076	0.150356	-3.53003	0.000415514	0.0019924
Fastkd3	387.544	-0.485935	0.155829	-3.11838	0.0018185	0.0070218
Adcy2	85.8757	2.42242	0.404583	5.98745	2.13153e-09	3.82021e-08
Nsun2	8653.21	-0.684474	0.152042	-4.50187	6.73597e-06	5.52592e-05
Ube2ql1	79.0267	2.91269	0.697612	4.17522	2.97694e-05	0.000205467
Med10	595.62	0.456496	0.199294	2.29056	0.0219887	0.0560606
Irx1	39.1003	3.44789	0.786118	4.38598	1.15467e-05	8.97415e-05
Gm20554	19.0121	3.38433	0.721418	4.69121	2.71592e-06	2.46298e-05
Irx2	132.269	1.79995	0.422016	4.26512	1.99793e-05	0.000145295
Mrpl36	420.437	-0.568307	0.271126	-2.0961	0.0360732	0.0843165
Clptm1l	1130.54	0.569076	0.212638	2.67626	0.0074448	0.0228371
Tert	256.105	-0.781336	0.199417	-3.9181	8.92479e-05	0.000527796
Trip13	1278.04	-0.61908	0.148468	-4.1698	3.04873e-05	0.000209277
Cep72	223.996	-0.641764	0.245993	-2.60887	0.00908422	0.0268183
Zfp72	91.5324	-0.896407	0.298343	-3.00462	0.00265915	0.00961787
Zfp825	137.295	-0.582427	0.257191	-2.26457	0.0235389	0.0592228
Erap1	248.465	1.72066	0.210543	8.17246	3.02155e-16	1.54363e-14
Cast	1308.12	1.88302	0.295679	6.36847	1.90928e-10	4.08217e-09
Glrx	90.9806	1.95771	0.389952	5.02038	5.15686e-07	5.69861e-06
Rhobtb3	916.969	1.19529	0.259083	4.61353	3.95891e-06	3.43911e-05
Ttc37	1293.65	-0.67039	0.160095	-4.18746	2.82093e-05	0.000196769
Mctp1	14.6138	3.62498	0.954737	3.79683	0.000146556	0.000819147
Nr2f1	9.30075	2.24137	0.818082	2.73979	0.00614788	0.0194669
Gpr98	265.074	-0.658291	0.30859	-2.13322	0.0329063	0.0781508
Polr3g	1627.27	-0.877573	0.208175	-4.21556	2.49159e-05	0.000176575
Tmem161b	252.549	-0.581667	0.18504	-3.14346	0.00166961	0.00653289
Ccnh	648.828	-0.430918	0.169729	-2.53886	0.0111213	0.0317951
Edil3	24.3591	3.89705	1.06493	3.65946	0.000252747	0.00130599
Hapln1	3.88736	3.64027	1.56628	2.32415	0.0201174	0.0519946
Vcan	1209.01	1.36132	0.299098	4.55143	5.32831e-06	4.48557e-05
Msh3	648.016	-0.947755	0.233871	-4.05247	5.06787e-05	0.000322875
Dhfr	684.4	-0.620162	0.195994	-3.16418	0.0015552	0.00615142
Zfyve16	602.182	0.427683	0.18897	2.26323	0.0236216	0.0594217
Serinc5	557.435	2.01258	0.184426	10.9127	1.00251e-27	1.82669e-25
Arsb	80.6701	2.04389	0.415035	4.92461	8.45268e-07	8.85722e-06
Lhfpl2	208.313	1.98997	0.258089	7.71037	1.25449e-14	4.95719e-13
Scamp1	699.61	0.712575	0.152489	4.67296	2.96892e-06	2.66488e-05
Tbca	687.803	0.527471	0.168655	3.12752	0.00176285	0.006844
Aggf1	2291.09	-0.341796	0.139603	-2.44834	0.0143516	0.0391936
F2r	2057.4	1.75261	0.264096	6.63625	3.21762e-11	7.88726e-10
Iqgap2	773.29	0.736392	0.261093	2.82043	0.00479599	0.0158312
F2rl2	5.69809	4.42589	1.66632	2.6561	0.00790513	0.0239668
Poc5	404.116	-0.301738	0.134815	-2.23817	0.0252102	0.0625638
Polk	585.162	1.52714	0.178128	8.57328	1.00582e-17	6.29558e-16
Col4a3bp	1832.01	0.857483	0.204693	4.18912	2.80033e-05	0.000195749
Hmgcr	3434.14	0.773225	0.24945	3.09972	0.00193705	0.00739597
Gcnt4	48.2748	2.5173	0.677764	3.71413	0.000203908	0.00108992
Fam169a	5226.78	-1.2371	0.231104	-5.35298	8.6516e-08	1.12504e-06
Gfm2	1658.89	-0.610728	0.183983	-3.31947	0.000901874	0.00386057
Arhgef28	366.818	2.26275	0.277538	8.15292	3.55241e-16	1.79249e-14
Utp15	1674.58	-0.430443	0.125985	-3.41662	0.000634027	0.00285565
Tmem171	7.07934	3.41834	1.23083	2.77726	0.00548196	0.0177105
Fcho2	690.842	0.347046	0.169807	2.04377	0.0409767	0.0931619
Ptcd2	542.253	-0.466852	0.211771	-2.20451	0.0274884	0.0672758
Mrps27	788.117	-0.694917	0.235413	-2.95191	0.00315818	0.0111259
Bdp1	2259.31	-0.363104	0.131843	-2.75406	0.00588605	0.0187817
Gtf2h2	486.631	-0.69365	0.240142	-2.88849	0.00387091	0.0132028
Ocln	372.922	0.998323	0.267137	3.73712	0.000186138	0.00100642
Marveld2	409.043	1.8718	0.245073	7.63772	2.21107e-14	8.45205e-13
Rad17	690.252	-0.418362	0.130901	-3.19601	0.00139342	0.00559381
Taf9	1864.23	-0.307158	0.152216	-2.01791	0.0436001	0.0978154
Ccdc125	96.4822	-0.750788	0.258509	-2.9043	0.00368073	0.0126409
Ccnb1	5603.47	-0.659142	0.249504	-2.64181	0.00824654	0.0248183
Pik3r1	547.036	0.64147	0.213353	3.00661	0.00264181	0.0095621
Mast4	904.793	1.4911	0.44838	3.32552	0.000882527	0.00379559
Srek1	1287.75	-0.233316	0.101161	-2.30639	0.0210888	0.0540621
Erbb2ip	1317.63	0.981778	0.236237	4.1559	3.24005e-05	0.000220288
Trappc13	1364.46	-0.578552	0.200136	-2.8908	0.00384263	0.0131207
Trim23	524.665	-0.659849	0.154248	-4.27786	1.88702e-05	0.000138149
Ppwd1	688.246	-0.593858	0.152816	-3.88609	0.000101872	0.000591817
Adamts6	15.513	2.04266	0.856431	2.38508	0.0170755	0.045289
Ipo11	2098.55	-0.496123	0.169137	-2.93326	0.00335428	0.0116911
Dimt1	491.79	-0.503279	0.22369	-2.24989	0.0244558	0.0610706
Zswim6	928.682	0.628239	0.196349	3.19961	0.00137613	0.00553117
Smim15	1104.59	0.392918	0.180753	2.17378	0.0297215	0.071867
Ercc8	278.547	-0.601171	0.268192	-2.24157	0.0249893	0.0620814
Elovl7	178.962	0.781969	0.252528	3.09656	0.00195778	0.00746666
Depdc1b	292.541	-0.744446	0.254573	-2.9243	0.00345234	0.011982
Pde4d	212.32	-1.23291	0.175206	-7.03693	1.96524e-12	5.73451e-11
Rab3c	3.70665	3.96719	1.59583	2.48597	0.0129199	0.035984
Plk2	3586.68	3.40562	0.308041	11.0557	2.05637e-28	4.1125e-26
Gpbp1	2392.38	-0.343995	0.166666	-2.06398	0.0390198	0.0896885
Slc38a9	247.682	0.376821	0.177736	2.12012	0.0339959	0.0802718
Ppap2a	476.451	0.722304	0.150404	4.80244	1.56744e-06	1.5273e-05
Skiv2l2	3988.25	-0.574635	0.179602	-3.19948	0.00137674	0.00553227
Dhx29	1994.47	-0.429466	0.170637	-2.51684	0.0118411	0.0335201
Gpx8	184.638	1.84479	0.245317	7.52003	5.47647e-14	1.97382e-12
Arl15	607.559	-1.02599	0.28328	-3.62183	0.000292522	0.00147966
Fst	118.649	0.813259	0.397547	2.04569	0.0407869	0.0927948
Itga2	9.80184	3.09744	1.21087	2.55804	0.0105264	0.0303646
Parp8	87.1283	2.0161	0.31114	6.47973	9.18873e-11	2.07843e-09
Mrps30	1274.22	-0.48514	0.129206	-3.75478	0.000173497	0.00094934
Fgf10	46.4357	-1.62709	0.485706	-3.34994	0.00080829	0.00353942
Hmgcs1	4765.32	0.876494	0.269687	3.25004	0.00115387	0.00476394
Zfp131	775.703	-0.450533	0.168532	-2.67329	0.0075112	0.0229806
Gm3500	7.34625	1.79545	0.818871	2.19259	0.0283372	0.0690389
Flnb	34254.3	1.90874	0.241007	7.91986	2.37771e-15	1.05384e-13
Dnase1l3	15.5063	2.22418	1.08364	2.05251	0.0401202	0.0915701
Rpp14	713.974	-0.624564	0.189568	-3.29468	0.000985344	0.00416675
Pdhb	2393.12	-0.52991	0.164811	-3.21525	0.0013033	0.00527852
Kctd6	279.473	0.585932	0.285876	2.0496	0.0404034	0.0920883
Fam107a	13.4581	2.87476	0.898202	3.20058	0.00137153	0.00551672
Fhit	7.69257	3.27382	1.05306	3.10887	0.00187805	0.00721759
Cadps	17.2374	1.99322	0.688401	2.89543	0.00378642	0.0129577
Atxn7	348.905	0.617318	0.217002	2.84475	0.00444464	0.0148357
Il3ra	136.082	0.986424	0.242102	4.07442	4.6129e-05	0.000298528
Top2b	2341.53	0.502796	0.178355	2.81907	0.00481631	0.0158887
Rarb	17.8296	1.37074	0.56595	2.42202	0.0154344	0.0415752
Nr1d2	372.011	-0.891214	0.233499	-3.81677	0.000135208	0.000761948
Ube2e2	172.437	1.72375	0.197486	8.72848	2.58113e-18	1.74909e-16
Nid2	5177.25	0.525742	0.167529	3.13822	0.00169979	0.0066353
Gng2	647.97	1.66896	0.221393	7.53843	4.75657e-14	1.7334e-12
Kcnk5	580.551	-1.19252	0.301842	-3.95082	7.78844e-05	0.000471301
Ecd	1688.07	-0.620581	0.119618	-5.18801	2.12549e-07	2.56671e-06
Mrps16	566.683	-0.532647	0.245765	-2.1673	0.0302119	0.072838
Anxa7	2000.67	0.476295	0.216462	2.20036	0.0277813	0.0679308
Synpo2l	744.215	3.28427	0.303955	10.8051	3.25453e-27	5.67776e-25
Zswim8	2340.61	1.8836	0.321677	5.85558	4.75356e-09	7.98536e-08
Ndst2	235.07	0.703241	0.175766	4.00102	6.30709e-05	0.00039104
Camk2g	652.125	0.449518	0.146993	3.0581	0.00222748	0.00831895
Plau	1142.69	5.82496	0.652417	8.92829	4.3266e-19	3.19603e-17
Vcl	8964.61	1.99136	0.2149	9.26643	1.92481e-20	1.67899e-18
Kat6b	2871.9	-0.778034	0.140399	-5.54158	2.99751e-08	4.31195e-07
Samd8	1140.79	0.628703	0.246931	2.54606	0.0108946	0.0312616
Zfp503	83.5813	3.19155	0.476458	6.6985	2.10575e-11	5.27209e-10
Dlg5	2268.92	0.97022	0.209919	4.62188	3.80278e-06	3.31833e-05
Polr3a	1356.89	-0.394865	0.139926	-2.82197	0.00477301	0.0157744
Zcchc24	225.356	0.945141	0.294478	3.20955	0.00132943	0.00536978
Slmap	1502.07	0.455127	0.119836	3.79792	0.000145915	0.000816397
Arf4	2855.24	0.554639	0.133394	4.1579	3.21191e-05	0.000218647
Hesx1	9.37722	-1.80979	0.881929	-2.05209	0.0401614	0.0916258
D14Abb1e	2191.35	-0.420509	0.167986	-2.50324	0.0123062	0.0345741
Erc2	262.08	1.42382	0.319648	4.45436	8.41448e-06	6.73118e-05
Wnt5a	119.735	1.94045	0.578899	3.35197	0.000802377	0.00351917
Selk	509.37	0.365375	0.160156	2.28137	0.0225268	0.0572118
Actr8	661.929	-0.487006	0.15414	-3.15951	0.00158034	0.00624031
Chdh	36.7293	1.96146	0.640716	3.06135	0.00220342	0.00824599
Tkt	4699.47	-0.228012	0.0970607	-2.34917	0.0188151	0.0491869
Prkcd	592.074	0.989636	0.173896	5.69097	1.26318e-08	1.96164e-07
Sfmbt1	462.596	-0.486135	0.15353	-3.16639	0.00154346	0.00610792
Tmem110	359.141	0.383563	0.151651	2.52925	0.0114306	0.0325379
Mustn1	3.69711	4.30483	1.53452	2.80533	0.00502652	0.0164498
Nek4	434.575	-0.540963	0.143605	-3.76704	0.000165198	0.000909391
Spcs1	580.082	0.548084	0.154429	3.5491	0.000386548	0.00187544
Gnl3	3002.82	-0.741104	0.196829	-3.76522	0.000166404	0.00091511
Snord19	10.2726	-1.65778	0.660516	-2.50982	0.0120791	0.0340704
Nisch	9927.51	0.336212	0.144738	2.32291	0.0201842	0.052126
Tnnc1	34.2254	2.09558	0.421904	4.96696	6.8009e-07	7.30851e-06
Phf7	151.279	-0.69926	0.25239	-2.77055	0.00559613	0.0179908
Bap1	2322.86	-0.250259	0.119622	-2.09208	0.0364314	0.0850205
Sh3bp5	122.691	1.2454	0.267675	4.65267	3.27667e-06	2.89984e-05
Mettl6	699.352	0.390184	0.147509	2.64514	0.00816562	0.0246245
Eaf1	1946.13	0.459456	0.216998	2.11733	0.034232	0.0806683
Oxnad1	492.278	-0.766352	0.15572	-4.92134	8.59537e-07	8.97234e-06
Timm23	2909.5	-0.460997	0.135064	-3.41317	0.00064212	0.00288892
Parg	1835.3	-0.358042	0.122568	-2.92116	0.00348731	0.0120854
Vstm4	7.03614	2.5323	1.12266	2.25562	0.0240943	0.0603842
Arhgap22	205.826	1.79656	0.809387	2.21966	0.0264417	0.0651567
Anxa8	102.118	3.27004	0.98547	3.31826	0.000905803	0.00387637
Fam35a	373.31	-0.711634	0.157548	-4.51692	6.2745e-06	5.19937e-05
Bmpr1a	2297.73	0.427847	0.168096	2.54525	0.0109199	0.031307
Ldb3	63.7308	0.972114	0.385009	2.52492	0.0115726	0.0328647
Wapal	4890.88	-0.48771	0.10493	-4.64794	3.35266e-06	2.95843e-05
Grid1	21.8932	1.35265	0.554648	2.43875	0.0147382	0.0400615
Ccser2	951.561	0.389495	0.170544	2.28384	0.022381	0.0569032
Sh2d4b	36.8635	1.61441	0.486596	3.31777	0.000907402	0.0038822
Tspan14	885.349	1.02138	0.182594	5.59371	2.22274e-08	3.28385e-07
Mat1a	24.2709	4.04739	0.968833	4.17759	2.94616e-05	0.000203599
Psmc6	2577.53	-0.39259	0.139594	-2.81236	0.00491787	0.0161555
Gnpnat1	644.528	-1.02029	0.202205	-5.04581	4.51598e-07	5.07591e-06
Fermt2	3343.89	0.533917	0.169804	3.14432	0.00166472	0.00651852
Cnih	1048.92	0.520002	0.127282	4.08544	4.39928e-05	0.000286854
Gmfb	2823.04	0.422158	0.0959736	4.3987	1.08904e-05	8.48818e-05
Cgrrf1	111.115	1.33628	0.324735	4.11498	3.87211e-05	0.000257601
Samd4	1285.04	2.98661	0.277425	10.7655	5.00947e-27	8.64739e-25
Gch1	96.9166	2.47221	0.520182	4.7526	2.00821e-06	1.89051e-05
Wdhd1	1719.54	-0.622183	0.156663	-3.97147	7.14292e-05	0.000437404
Lgals3	1384.91	3.35756	0.945946	3.54943	0.000386073	0.00187369
Dlgap5	2453	-0.393839	0.13362	-2.94744	0.00320412	0.0112659
Atg14	519.153	-0.460968	0.174619	-2.63984	0.0082944	0.0249303
Ktn1	3497.55	0.448145	0.173846	2.57783	0.00994234	0.0289291
Peli2	119.348	-0.749573	0.365032	-2.05344	0.0400297	0.0914272
Otx2	132.556	-2.23553	0.321574	-6.95185	3.60516e-12	1.00889e-10
Exoc5	1368.37	0.432816	0.186114	2.32554	0.0200431	0.0518434
Ttc5	839.256	-0.41208	0.177301	-2.32419	0.0201156	0.0519946
[truncated: 5,355 more rows]

## Sheet: R586W cl2 vs WT padj <0.1
Table S1. DESeq2 output of RNAseq data comparing R586W cl2 to WT mESCs.
	baseMean	log2FoldChange	lfcSE	stat	pvalue	padj
Habp2	6.86729	-5.83525	1.47518	-3.95563	7.63346e-05	0.000474171
Neurog1	3.61078	-5.41855	1.52533	-3.55239	0.00038175	0.00188351
Mest	2135.89	-5.34333	0.345574	-15.4622	6.24608e-54	1.02429e-50
Scn3a	71.4375	-5.25116	0.459932	-11.4173	3.4284e-30	9.06811e-28
Hkdc1	12.4137	-5.17266	1.06362	-4.86327	1.15463e-06	1.18195e-05
Gm10863	3.99403	-5.15103	1.55075	-3.32164	0.000894893	0.00383569
Ly6g5c	2.08132	-5.03607	1.93651	-2.60059	0.00930625	0.0265645
Cubn	677.495	-4.98955	0.365944	-13.6347	2.48903e-42	1.70073e-39
Ccdc108	2.20196	-4.9824	2.09747	-2.37544	0.0175282	0.0444755
Klb	17.2432	-4.92225	0.945949	-5.2035	1.95567e-07	2.40773e-06
Wdr20b	2.52772	-4.90501	1.63187	-3.00575	0.00264924	0.00954624
Ceacam1	91.8953	-4.87742	0.482973	-10.0987	5.59598e-24	7.77699e-22
Klhl4	3.52853	-4.80924	1.62337	-2.9625	0.00305152	0.0107109
Hoxa4	8.18393	-4.76425	1.21997	-3.90521	9.41428e-05	0.000566966
Hes5	2.34314	-4.74162	1.68003	-2.82235	0.00476735	0.0154085
Pdzd3	11.9736	-4.68545	1.05859	-4.42612	9.59419e-06	7.70964e-05
Gm1995	1.9183	-4.63087	2.2674	-2.04237	0.0411144	0.0886249
Pla2g12b	1.68496	-4.6306	2.29456	-2.01808	0.0435831	0.0927844
Dmrtc2	3.79259	-4.59182	1.54913	-2.96412	0.00303546	0.0106683
Inhbb	478.033	-4.58632	0.239886	-19.1187	1.76415e-81	9.64344e-78
Slc15a2	16.4503	-4.57843	0.910543	-5.02824	4.94998e-07	5.54851e-06
Gm10857	1.76106	-4.57689	1.93444	-2.36601	0.0179811	0.0453719
Slc22a20	2.65064	-4.55666	1.87181	-2.43436	0.0149181	0.0389993
Cps1	3.02406	-4.54933	1.59833	-2.8463	0.00442306	0.0144749
Nkx6-3	29.9837	-4.5118	0.733714	-6.14925	7.78488e-10	1.51981e-08
4930479M11Rik	1.63258	-4.46719	1.95495	-2.28507	0.022309	0.0539754
Tfec	10.4629	-4.44808	1.06633	-4.17139	3.02744e-05	0.00021019
Gm6639	3.4385	-4.44347	1.55273	-2.86171	0.00421368	0.0139192
Hus1b	5.18343	-4.42459	1.37401	-3.2202	0.00128103	0.0052189
6330410L21Rik	4.16553	-4.4222	1.55466	-2.84447	0.0044485	0.0145495
Pabpc6	5.16725	-4.41981	1.57803	-2.80085	0.00509686	0.0162582
Mir363	6.31679	-4.39185	1.41386	-3.10629	0.00189451	0.00721508
Ptk6	2.91353	-4.35337	1.65575	-2.62924	0.00855767	0.0248516
2900041M22Rik	13.3445	-4.31259	1.09145	-3.95123	7.77507e-05	0.000480601
Actl7b	1.59263	-4.29277	2.08349	-2.06037	0.0393632	0.0855442
Mir1198	1.47008	-4.26712	1.994	-2.13998	0.0323565	0.0728865
5730408K05Rik	2.7132	-4.2618	1.75766	-2.42471	0.0153206	0.0398282
Gm2848	2.91857	-4.16332	1.68598	-2.46938	0.0135349	0.0360907
Gm2022	3.69973	-4.06867	1.51045	-2.69367	0.00706694	0.0212488
Sox1	269.732	-4.06665	0.986535	-4.12215	3.75345e-05	0.000254877
Skida1	59.5512	-3.99543	0.573093	-6.9717	3.13129e-12	8.91492e-11
Hnf4a	5.33999	-3.96864	1.29419	-3.0665	0.00216583	0.00806115
Aqp8	4.20349	-3.96821	1.93308	-2.05279	0.040093	0.0868426
4930481A15Rik	2.50357	-3.96504	1.8674	-2.1233	0.0337291	0.0754499
Mylk2	2.62594	-3.94099	1.70733	-2.30828	0.0209838	0.0514831
Kcnh5	1.56224	-3.9353	1.84606	-2.13174	0.0330285	0.0741456
BC080695	3.00184	-3.92868	1.6658	-2.35844	0.0183522	0.0461378
Tcf23	9.49858	-3.91739	1.09185	-3.58785	0.00033342	0.00167261
Mia2	1.52387	-3.90378	1.85729	-2.10187	0.0355643	0.0788667
Nlrp4f	262.838	-3.88347	0.928803	-4.18116	2.90025e-05	0.000202666
Acer1	4.17652	-3.86961	1.55354	-2.49083	0.0127444	0.0343969
Ctxn3	4.33025	-3.86061	1.69491	-2.27777	0.0227401	0.0547598
Abo	2.12559	-3.85774	1.70948	-2.25667	0.0240286	0.0572489
Lrriq4	22.1277	-3.84607	0.773243	-4.97394	6.5606e-07	7.17249e-06
Guca1a	8.00545	-3.8071	1.12741	-3.37687	0.000733155	0.00324943
Pdyn	15.8566	-3.72923	0.785304	-4.74877	2.04661e-06	1.98476e-05
Cabp4	6.15243	-3.58987	1.16551	-3.0801	0.00206934	0.00776367
Nostrin	18.7783	-3.57572	0.76341	-4.68388	2.81502e-06	2.65003e-05
Gm2518	2.42637	-3.57107	1.78388	-2.00185	0.0453011	0.0957705
Slc25a34	8.54876	-3.57101	0.967652	-3.69038	0.000223915	0.00118834
Cldn20	7.67953	-3.55781	1.0905	-3.26254	0.00110417	0.00459926
C7	12.0238	-3.53662	0.895998	-3.94713	7.9094e-05	0.000487251
Gm4371	5.43931	-3.51775	1.28325	-2.74129	0.00611994	0.0188648
Usp17le	4.73404	-3.44693	1.57056	-2.19472	0.0281837	0.0652066
Rtp3	3.16834	-3.43326	1.46239	-2.3477	0.0188899	0.0472579
Gm5134	20.4173	-3.37901	0.62038	-5.44667	5.13224e-08	6.99614e-07
Stpg1	5.00343	-3.37709	1.21655	-2.77595	0.00550405	0.0173013
Gm6583	3.72273	-3.3443	1.64317	-2.03527	0.0418236	0.0898318
Atoh1	2.88056	-3.32935	1.50046	-2.21889	0.026494	0.0619985
Zscan4d	14.3013	-3.26864	0.921007	-3.54899	0.000386716	0.001901
Necab1	4.11649	-3.26308	1.34265	-2.43032	0.0150854	0.0393425
Gm4787	2.39388	-3.25523	1.61707	-2.01304	0.0441106	0.0936887
Pirt	33.265	-3.2421	0.560933	-5.77983	7.47765e-09	1.21052e-07
Fgf1	53.9783	-3.23224	0.389891	-8.29012	1.13135e-16	6.62605e-15
Igsf21	34.6673	-3.1958	0.432293	-7.39265	1.43927e-13	5.04303e-12
Olig3	16.6883	-3.18656	0.741476	-4.29758	1.72672e-05	0.000128013
Pou4f2	59.4467	-3.17945	0.571471	-5.56363	2.64221e-08	3.84468e-07
Clnk	16.3506	-3.16563	0.73188	-4.32535	1.5229e-05	0.000115621
1700028B04Rik	2.96774	-3.14637	1.55519	-2.02314	0.0430584	0.0919899
Srgn	44.0727	-3.13501	0.826637	-3.79249	0.000149145	0.000839627
Cmklr1	59.4769	-3.12177	0.459336	-6.79627	1.07363e-11	2.84434e-10
Snord22	3.40958	-3.12092	1.46824	-2.12563	0.0335344	0.0750657
Inhbe	8.55674	-3.1131	1.15591	-2.69321	0.00707686	0.0212747
Fgf3	22.8488	-3.09355	0.769201	-4.02177	5.77616e-05	0.000372194
4931440F15Rik	3.36414	-3.08597	1.45635	-2.11897	0.0340927	0.076118
BC048644	3.60061	-3.08515	1.46393	-2.10744	0.0350797	0.0779396
Soat2	22.9898	-3.06695	0.616749	-4.97277	6.60025e-07	7.21102e-06
E130018N17Rik	3.62067	-3.06589	1.35942	-2.25529	0.0241148	0.0574294
Myo1f	236.96	-3.06388	0.472228	-6.48814	8.69028e-11	1.97933e-09
Tnfsf13	8.46929	-3.0581	0.811526	-3.76834	0.00016434	0.000913252
Rhbg	16.5762	-3.0528	0.721855	-4.22911	2.34623e-05	0.000167578
Cd3e	11.0835	-3.03095	0.842231	-3.59871	0.000319794	0.00161495
Cacna1f	3.99424	-3.0231	1.30437	-2.31768	0.0204669	0.0504588
Zscan5b	13.1806	-3.01432	1.01468	-2.97071	0.00297108	0.0104938
Gsx1	16.6716	-3.00335	0.617345	-4.86495	1.14487e-06	1.17342e-05
Scarna10	4.5097	-2.98801	1.20747	-2.47461	0.0133381	0.0356473
Tmprss11d	10.7406	-2.97591	0.840731	-3.53966	0.000400638	0.00195771
Gata1	7.48107	-2.97195	0.904794	-3.28468	0.001021	0.00430221
Gm7325	251.56	-2.97088	0.508167	-5.84627	5.02706e-09	8.48136e-08
Lrrc34	112.261	-2.91724	0.346863	-8.41037	4.08735e-17	2.51987e-15
Fcrlb	3.77739	-2.91265	1.28306	-2.27009	0.0232021	0.0556519
Trim52	7.50999	-2.90247	1.12638	-2.57681	0.00997159	0.0281453
Gm20611	3.01983	-2.90209	1.44191	-2.01267	0.0441495	0.0937592
1700034F02Rik	7.49073	-2.90103	0.886294	-3.27321	0.00106333	0.00444947
Gm514	75.7222	-2.89475	0.499481	-5.79551	6.81124e-09	1.11652e-07
Gm5039	9.71258	-2.89386	0.965694	-2.99666	0.00272954	0.00976451
Srms	9.46416	-2.86313	0.953748	-3.00198	0.00268234	0.00963164
9330159F19Rik	33.565	-2.85719	0.525925	-5.4327	5.55092e-08	7.49214e-07
2310034G01Rik	4.91436	-2.8555	1.31999	-2.16327	0.0305203	0.0695142
Nlrp6	26.1939	-2.85447	0.654528	-4.36111	1.29402e-05	0.000100477
Phf11d	146.31	-2.8524	0.364762	-7.81989	5.28702e-15	2.34329e-13
Tcf15	940.566	-2.8316	0.32355	-8.75167	2.10227e-18	1.49892e-16
Slc47a1	62.2812	-2.82731	0.447229	-6.32183	2.58484e-10	5.42751e-09
Edn2	4.45118	-2.81393	1.32895	-2.11741	0.0342251	0.0763616
Fitm1	9.96856	-2.80795	0.855342	-3.28284	0.00102766	0.00432619
Gm6406	5.49465	-2.80559	1.08064	-2.59622	0.00942558	0.026844
Gm6484	17.7518	-2.79338	0.732713	-3.81237	0.000137639	0.000779936
Kcns2	3.54947	-2.77527	1.24808	-2.22363	0.0261735	0.0613873
Hydin	29.77	-2.77162	0.471742	-5.87529	4.22111e-09	7.20312e-08
Hrh3	5.45227	-2.76253	1.04694	-2.63867	0.0083233	0.0242958
Smyd1	44.6232	-2.76185	0.508614	-5.43015	5.63076e-08	7.57993e-07
Ush1g	5.32491	-2.74754	1.07229	-2.56231	0.010398	0.029092
Gm1631	12.73	-2.74344	0.635138	-4.31944	1.56423e-05	0.000118429
Reg2	5.39435	-2.73733	1.08035	-2.53376	0.0112846	0.0311194
BC021614	9.43132	-2.73612	0.789792	-3.46436	0.000531494	0.00248814
Gm13939	18.2955	-2.73585	0.611966	-4.47059	7.80037e-06	6.441e-05
Mog	9.76203	-2.73362	0.867117	-3.15253	0.0016186	0.0063425
Gm8300	7.16156	-2.7016	0.982639	-2.74933	0.00597164	0.0184737
Usp17la	4.277	-2.68894	1.26617	-2.12368	0.0336965	0.0754079
Ccdc89	14.5063	-2.68598	0.797011	-3.37007	0.000751501	0.00331465
Sfrp4	23.7645	-2.67024	0.587356	-4.54621	5.46192e-06	4.71422e-05
A930004D18Rik	40.9341	-2.66933	0.469894	-5.6807	1.34145e-08	2.06364e-07
Slc26a9	10.6827	-2.65154	0.781283	-3.39383	0.000689221	0.0030856
Pla2g10	64.6918	-2.6421	0.619277	-4.26643	1.98628e-05	0.000144512
Ccdc38	10.3609	-2.63779	0.782647	-3.37034	0.000750752	0.00331227
Hopx	36.063	-2.63134	0.407918	-6.45064	1.11375e-10	2.48834e-09
Smc1b	54.9869	-2.628	0.440915	-5.96033	2.5173e-09	4.46767e-08
Dnajb13	10.5156	-2.62351	0.718252	-3.65263	0.000259567	0.0013495
Hnf1b	20.3228	-2.61998	0.718358	-3.64717	0.000265143	0.00137337
Nphs1as	5.83806	-2.61835	1.07567	-2.43416	0.0149262	0.039008
Zscan4a	10.0498	-2.61582	0.877108	-2.98232	0.00286072	0.0101631
Mypn	10.0427	-2.59256	0.765165	-3.38824	0.000703433	0.0031415
Tex40	27.875	-2.57779	0.521221	-4.94567	7.58817e-07	8.18136e-06
Insc	17.9217	-2.56616	0.769392	-3.33531	0.000852037	0.00368086
St8sia1	60.0926	-2.557	0.334412	-7.64625	2.06922e-14	8.25626e-13
Adm2	18.5907	-2.55484	0.707557	-3.61079	0.00030526	0.00155272
Gm15070	5.07805	-2.55107	1.02652	-2.48517	0.012949	0.0348058
Olfr985	21.1688	-2.5482	0.742062	-3.43394	0.000594873	0.00273182
Cd37	35.3303	-2.54812	0.397811	-6.40535	1.50028e-10	3.28919e-09
Chac1	395.506	-2.53852	0.755589	-3.35966	0.000780376	0.00341446
Fbp1	6.74998	-2.53422	1.04351	-2.42856	0.0151591	0.0394845
Ceacam20	7.75425	-2.53275	0.957386	-2.64549	0.00815737	0.0239179
Rfx4	21.8254	-2.52377	0.615795	-4.0984	4.16022e-05	0.000279261
Col13a1	18.1798	-2.48531	0.531376	-4.67712	2.90934e-06	2.7263e-05
Slc6a1	217.996	-2.47077	0.52446	-4.71108	2.46406e-06	2.35342e-05
Gdf15	28.1916	-2.46291	0.517167	-4.76232	1.91381e-06	1.86702e-05
Sema3g	5.79219	-2.44146	0.987196	-2.47313	0.0133936	0.0357607
Acsbg2	13.5974	-2.43987	0.983589	-2.48058	0.013117	0.0351536
Slc5a1	17.5293	-2.43689	0.701643	-3.47312	0.000514454	0.00241804
Apold1	3.93515	-2.43381	1.20015	-2.02792	0.0425685	0.0911333
Hes3	7.16693	-2.43288	0.843865	-2.88302	0.00393883	0.0132173
Slc2a7	11.7888	-2.42486	0.830459	-2.9199	0.00350138	0.0120124
Ubash3a	37.7949	-2.41777	0.599865	-4.03052	5.5654e-05	0.000360454
Tgm3	48.6874	-2.41081	0.527832	-4.56737	4.93879e-06	4.31493e-05
Gpr133	20.6534	-2.40892	0.67881	-3.54874	0.000387076	0.00190221
Gm5662	14.6496	-2.4027	0.835956	-2.87419	0.00405067	0.0135014
9230116N13Rik	5.89739	-2.39884	0.973673	-2.4637	0.0137509	0.0365819
Cdh23	14.6344	-2.39588	0.627061	-3.82082	0.000133009	0.000757105
Myo1g	69.5822	-2.38937	0.511861	-4.66799	3.04155e-06	2.84045e-05
F2	12.2787	-2.38779	0.733104	-3.2571	0.00112557	0.00466822
Cpn1	19.0861	-2.37531	0.756983	-3.13786	0.00170188	0.00660259
Ihh	4.8995	-2.35368	1.12295	-2.09597	0.0360846	0.0797616
Tmc3	6.62101	-2.34422	0.903326	-2.5951	0.00945641	0.0269094
Cyp4f39	11.2817	-2.33485	0.769379	-3.03472	0.0024076	0.00881053
Spata31d1b	19.0353	-2.33385	0.719392	-3.24419	0.00117783	0.00486041
Rxrg	20.4984	-2.32461	0.538569	-4.31627	1.58691e-05	0.000119759
Trim43b	11.4213	-2.31783	1.14869	-2.0178	0.0436124	0.0928227
Rhd	51.3936	-2.31703	0.592013	-3.91381	9.08505e-05	0.000549763
Prss41	44.9841	-2.31351	0.41899	-5.52164	3.35859e-08	4.78177e-07
Clcnkb	11.1243	-2.29492	0.765425	-2.99823	0.00271552	0.00972762
Gm216	11.3352	-2.2792	0.740228	-3.07904	0.00207666	0.00778089
Bcl11a	60.542	-2.27874	0.471023	-4.83785	1.31253e-06	1.32701e-05
Klhl10	8.89918	-2.26931	0.909565	-2.49494	0.0125978	0.034091
Foxr2	30.7163	-2.2679	0.875714	-2.58977	0.00960397	0.0272672
Msh4	8.97644	-2.26671	0.733101	-3.09195	0.00198847	0.00750919
Spata31d1a	29.3958	-2.26253	0.472189	-4.79157	1.65481e-06	1.63477e-05
Tekt1	13.5665	-2.25873	0.699111	-3.23087	0.00123416	0.00504954
Gsc2	8.95724	-2.25463	1.03161	-2.18554	0.028849	0.0664645
Tnfaip8l2	9.93282	-2.24358	0.780947	-2.87289	0.00406735	0.0135322
B430212C06Rik	9.29663	-2.24356	0.764018	-2.93653	0.00331906	0.0115073
Izumo2	5.2563	-2.23483	1.01346	-2.20515	0.0274436	0.0637552
Cyct	72.6554	-2.23468	0.438595	-5.09508	3.48597e-07	4.04861e-06
Naa11	146.562	-2.23001	0.292055	-7.63556	2.24835e-14	8.92753e-13
4930524B15Rik	8.24987	-2.22892	0.846745	-2.63235	0.00847976	0.0246578
Rbm44	30.3515	-2.22531	0.735173	-3.02692	0.00247062	0.00898951
AI854703	36.5106	-2.21748	0.402087	-5.51492	3.4893e-08	4.94563e-07
Sox7	76.3725	-2.21001	0.461017	-4.79376	1.6368e-06	1.61991e-05
H60b	9.24127	-2.20878	0.79984	-2.76152	0.00575325	0.0179502
Gbx2	1096.83	-2.20394	0.609332	-3.61698	0.000298063	0.0015213
Nos3	77.2384	-2.19609	0.340669	-6.44642	1.14524e-10	2.55174e-09
1700029P11Rik	64.942	-2.19226	0.70595	-3.1054	0.00190019	0.0072283
Ntn5	12.8403	-2.19118	0.751201	-2.9169	0.00353524	0.0121032
Foxj1	41.5169	-2.19007	0.491929	-4.452	8.50755e-06	6.95144e-05
Lgals7	5.37635	-2.18654	1.08855	-2.00868	0.0445706	0.0944454
Tex14	271.424	-2.18207	0.266045	-8.20189	2.36641e-16	1.31549e-14
Dync1i1	14.5981	-2.18083	0.585424	-3.72521	0.000195152	0.0010562
Foxn4	50.2152	-2.17671	0.424416	-5.12872	2.91727e-07	3.4692e-06
Stra8	116.742	-2.1765	0.601223	-3.62012	0.000294468	0.00150529
Khdc3	121.431	-2.17476	0.40288	-5.39804	6.73713e-08	8.96771e-07
Zscan4f	6.98705	-2.17303	0.977328	-2.22344	0.0261865	0.0614088
Neurod1	108.164	-2.17293	0.647151	-3.35769	0.000785961	0.00343431
Slc5a4b	20.7878	-2.17019	0.626479	-3.4641	0.000532003	0.00248982
Sept1	493.965	-2.17015	0.485883	-4.46641	7.95419e-06	6.55481e-05
En2	99.3694	-2.16947	0.32345	-6.70728	1.98284e-11	5.03353e-10
Gna14	104.556	-2.16872	0.565521	-3.8349	0.000125614	0.000720257
Gm11627	32.6767	-2.16676	0.444333	-4.87644	1.0802e-06	1.11961e-05
Ubxn10	22.6634	-2.16128	0.553134	-3.90733	9.33201e-05	0.000562838
Kis2	7.0628	-2.15829	1.06412	-2.02823	0.0425371	0.0910897
Vsig2	18.5276	-2.14796	0.756237	-2.84033	0.0045067	0.0147163
Olfr986	8.75397	-2.14658	0.956701	-2.24373	0.0248497	0.0588717
Zscan4c	18.9145	-2.14429	0.865815	-2.47661	0.0132636	0.0354827
Zmat4	90.5422	-2.14087	0.307407	-6.9643	3.30049e-12	9.34797e-11
Oas1g	16.9821	-2.14057	0.882529	-2.4255	0.0152875	0.039762
Dpp4	333.616	-2.14027	0.411458	-5.20168	1.975e-07	2.42425e-06
Mep1b	35.2594	-2.13781	0.730431	-2.92678	0.00342491	0.011787
Sema5b	121.301	-2.124	0.414276	-5.12702	2.94369e-07	3.49808e-06
Bche	47.3932	-2.12278	0.846153	-2.50875	0.0121161	0.0330162
Slc15a1	38.0091	-2.12153	0.430757	-4.92513	8.43046e-07	8.97152e-06
Prmt8	71.7495	-2.12014	0.343896	-6.16506	7.04572e-10	1.38998e-08
Kcnk4	21.0443	-2.1193	0.577115	-3.67223	0.000240447	0.00126422
Calca	91.3561	-2.11408	0.429638	-4.9206	8.62783e-07	9.14594e-06
Hhip	46.0304	-2.11187	0.364773	-5.78955	7.05757e-09	1.14933e-07
R3hdml	9.60235	-2.1102	0.924306	-2.28301	0.0224297	0.0541715
Rpl3l	17.0309	-2.10747	0.566053	-3.72309	0.000196797	0.001063
Chchd10	2332.08	-2.10553	0.268484	-7.84229	4.42411e-15	1.98227e-13
Egf	15.9805	-2.1051	0.555354	-3.79055	0.000150311	0.000845031
Olig2	236.718	-2.09472	0.501633	-4.17579	2.9695e-05	0.000206693
Ctrl	7.41973	-2.09424	0.759963	-2.75571	0.00585647	0.0181998
Otx2	132.556	-2.0913	0.320237	-6.53047	6.55641e-11	1.52293e-09
Itgb7	163.808	-2.08959	0.340017	-6.14555	7.96858e-10	1.55014e-08
Ebf1	32.6367	-2.08599	0.463858	-4.49704	6.89051e-06	5.77402e-05
Pfn4	11.2015	-2.08513	0.693105	-3.00838	0.00262642	0.00947858
Spry4	1706.24	-2.07913	0.30077	-6.9127	4.75513e-12	1.30838e-10
Asb16	22.0172	-2.07804	0.659906	-3.149	0.00163833	0.00639841
Gabrp	10.6098	-2.07157	0.925141	-2.23919	0.0251434	0.0594131
Serpine3	24.3253	-2.07112	0.635156	-3.2608	0.00111097	0.00462287
A730036I17Rik	10.5918	-2.0706	0.689519	-3.00297	0.00267362	0.00961294
Spats1	34.8903	-2.0693	0.465945	-4.44108	8.95096e-06	7.24515e-05
Sult6b1	24.2431	-2.06918	0.559957	-3.69525	0.000219674	0.00116962
Chrna9	94.7868	-2.06897	0.495363	-4.17668	2.95792e-05	0.000206061
Nr0b1	908.8	-2.06136	0.38308	-5.38102	7.40655e-08	9.80306e-07
Foxr1	16.4184	-2.05793	0.655953	-3.13732	0.00170499	0.00661307
Ankrd34a	124.091	-2.04912	0.522932	-3.91853	8.90924e-05	0.00054072
Foxd3	444.998	-2.04511	0.452886	-4.51572	6.31009e-06	5.32849e-05
Cdk5r2	69.3028	-2.03841	0.407328	-5.00435	5.60503e-07	6.219e-06
Padi4	25.9513	-2.03499	0.519751	-3.91531	9.02891e-05	0.000546769
0610005C13Rik	18.4749	-2.0342	0.685157	-2.96896	0.00298813	0.0105336
Ttll13	20.6973	-2.02849	0.557641	-3.63764	0.00027515	0.00141848
Dnahc11	14.5964	-2.02478	0.648567	-3.12192	0.00179674	0.00691011
Enox1	629.955	-2.01461	0.351978	-5.72368	1.0424e-08	1.63739e-07
C330046G13Rik	66.185	-2.00791	0.609203	-3.29596	0.00098085	0.0041617
Pck2	850.634	-2.00419	0.447452	-4.47911	7.4956e-06	6.21438e-05
2310040G24Rik	7.8652	-2.00252	0.914177	-2.19052	0.0284864	0.0657955
Tmem179	41.739	-1.99866	0.494906	-4.03846	5.3803e-05	0.000349571
4931440L10Rik	10.2512	-1.99624	0.882293	-2.26256	0.0236626	0.0565414
Klf15	47.5922	-1.99558	0.441112	-4.52397	6.06914e-06	5.1623e-05
Rln3	52.8642	-1.99038	0.577636	-3.44574	0.000569501	0.00263597
Dleu7	27.4235	-1.98987	0.589455	-3.37578	0.000736075	0.00325888
Gm2382	15.9901	-1.98898	0.589058	-3.37655	0.000734017	0.00325152
Npl	99.7455	-1.98868	0.358303	-5.55027	2.85227e-08	4.12109e-07
Ak7	55.9356	-1.97643	0.648053	-3.04981	0.0022899	0.00844246
Tarm1	16.5261	-1.97372	0.758403	-2.60247	0.00925557	0.0264613
Car2	905.743	-1.97027	0.2674	-7.36826	1.72867e-13	5.93063e-12
Prdm14	108.824	-1.96476	0.533723	-3.68124	0.000232103	0.00122624
Inhbc	9.87876	-1.9593	0.706484	-2.77331	0.0055489	0.0174269
Lgals9	98.4157	-1.95837	0.321986	-6.08215	1.18584e-09	2.23781e-08
Tcam1	19.9479	-1.95526	0.563152	-3.472	0.000516604	0.00242606
Proc	11.2219	-1.95322	0.908333	-2.15034	0.0315286	0.0713943
Gm3336	10.498	-1.94888	0.74331	-2.6219	0.00874413	0.0252665
Aqp3	151.184	-1.94841	0.298312	-6.53146	6.51313e-11	1.51502e-09
Ripply1	26.94	-1.94702	0.759342	-2.56409	0.0103447	0.028979
Mesp2	23.2416	-1.9459	0.686684	-2.83377	0.00460028	0.0149653
Hsd17b1	14.5538	-1.94146	0.749219	-2.59132	0.00956087	0.0271684
Klhl40	9.99772	-1.93819	0.663487	-2.92123	0.00348656	0.0119716
Lrrc2	179.065	-1.93706	0.33238	-5.82787	5.61408e-09	9.38484e-08
Zyg11a	173.526	-1.93451	0.284562	-6.7982	1.05938e-11	2.81112e-10
Tmem74	8.58287	-1.93304	0.776338	-2.48994	0.0127765	0.0344368
Tril	91.7977	-1.92987	0.432407	-4.46309	8.07853e-06	6.64059e-05
Serpinb6c	46.0459	-1.92764	0.551746	-3.49371	0.000476349	0.00226952
A930011O12Rik	57.8017	-1.90519	0.312759	-6.09157	1.11807e-09	2.13199e-08
Ppef2	10.6787	-1.90331	0.744961	-2.55491	0.0106215	0.0295867
Asphd1	8.95493	-1.89999	0.801646	-2.37011	0.0177826	0.044968
Tst	65.5571	-1.89993	0.284093	-6.68772	2.26675e-11	5.67518e-10
Ccdc135	7.79932	-1.8982	0.918104	-2.06752	0.0386854	0.0844181
Rab3il1	44.8776	-1.89754	0.40905	-4.63889	3.50282e-06	3.21472e-05
Dlc1	3231.82	-1.8971	0.251601	-7.5401	4.69623e-14	1.76011e-12
Rimbp3	56.1191	-1.89633	0.336193	-5.64062	1.69441e-08	2.5469e-07
Tbx3	597.14	-1.89401	0.300444	-6.30405	2.89962e-10	6.04205e-09
Pik3ap1	7.75218	-1.89355	0.729667	-2.59509	0.00945661	0.0269094
Slc6a14	23.5858	-1.89269	0.64367	-2.94046	0.00327727	0.0113913
Spn	94.2082	-1.88688	0.484553	-3.89406	9.85807e-05	0.000588935
Nupr1	118.254	-1.88535	0.501782	-3.75731	0.000171747	0.000948948
1700028K03Rik	9.51963	-1.87085	0.737102	-2.53812	0.0111449	0.0307842
Ldoc1	12.5451	-1.86913	0.765804	-2.44074	0.0146572	0.0384767
Tsks	15.6865	-1.86533	0.726604	-2.56718	0.0102528	0.0287722
Scube2	12.9567	-1.86388	0.710374	-2.6238	0.0086956	0.0251808
Slc29a1	2280.52	-1.85946	0.314478	-5.91286	3.36217e-09	5.82836e-08
A630020A06	7.28688	-1.8557	0.82846	-2.23994	0.0250951	0.059316
Soga3	252.702	-1.85556	0.262646	-7.06486	1.60781e-12	4.83787e-11
As3mt	95.6261	-1.85395	0.348049	-5.32669	1.00018e-07	1.29565e-06
Exoc3l	438.816	-1.85136	0.419746	-4.41067	1.03049e-05	8.18752e-05
Aard	174.306	-1.85126	0.304181	-6.08606	1.15724e-09	2.19141e-08
Hesx1	9.37722	-1.85062	0.885711	-2.08941	0.0366704	0.0808169
Omp	15.9932	-1.84896	0.622519	-2.97013	0.00297674	0.0105032
Lama1	2529.48	-1.8425	0.290229	-6.34842	2.17538e-10	4.633e-09
2410017I17Rik	37.9834	-1.84109	0.387344	-4.75311	2.00311e-06	1.94603e-05
Znf41-ps	120.574	-1.83559	0.34262	-5.35752	8.43705e-08	1.10865e-06
Zfp459	346.952	-1.8305	0.30801	-5.94297	2.79895e-09	4.91962e-08
Rad9b	134.994	-1.82419	0.319052	-5.71754	1.08075e-08	1.69275e-07
Esrrb	4091.59	-1.82309	0.352818	-5.16721	2.3762e-07	2.87794e-06
Kirrel2	261.348	-1.82293	0.473697	-3.84831	0.000118938	0.000688527
Cnnm1	24.8431	-1.81593	0.50436	-3.60046	0.000317655	0.0016063
Gsta3	14.4188	-1.81254	0.67654	-2.67913	0.0073814	0.0220087
Hoxa5	18.705	-1.8027	0.697547	-2.58434	0.0097565	0.0276353
Porcn	547.049	-1.79372	0.213629	-8.39644	4.60234e-17	2.82673e-15
Qprt	84.4018	-1.79231	0.382757	-4.68264	2.83207e-06	2.66149e-05
H2-M5	195.055	-1.79107	0.408955	-4.37962	1.18885e-05	9.31483e-05
Itpka	80.1974	-1.78851	0.337525	-5.29888	1.16517e-07	1.48466e-06
Msc	77.747	-1.78825	0.344417	-5.19211	2.07924e-07	2.53875e-06
Kcnj3	24.0364	-1.78314	0.856823	-2.0811	0.0374244	0.0821913
Gm4984	9.06424	-1.78268	0.813611	-2.19108	0.0284463	0.0657121
Actl10	7.29714	-1.78226	0.898951	-1.9826	0.0474121	0.0994897
Skor1	26.4122	-1.7772	0.55276	-3.21514	0.00130382	0.00529111
Ttll6	42.0766	-1.77563	0.476267	-3.72822	0.000192834	0.00104539
Trpa1	20.3867	-1.77504	0.661425	-2.68366	0.00728216	0.0217682
Dgkb	24.0878	-1.77267	0.894318	-1.98215	0.0474625	0.0995827
Insm1	181.479	-1.77109	0.528372	-3.35199	0.000802338	0.0034961
Frat1	63.9751	-1.76821	0.296741	-5.95878	2.5413e-09	4.50539e-08
Dnmt3a	5809.35	-1.76653	0.275537	-6.41123	1.44352e-10	3.18175e-09
Iqcg	213.801	-1.76381	0.217137	-8.12302	4.54742e-16	2.39785e-14
Pycr1	264.112	-1.76144	0.383032	-4.59867	4.25195e-06	3.81651e-05
Crabp1	39.1892	-1.7611	0.565459	-3.11446	0.00184284	0.00705434
Arl4d	58.4087	-1.75831	0.335248	-5.2448	1.5645e-07	1.96298e-06
Dmrt1	420.623	-1.75695	0.461677	-3.80558	0.00014147	0.000800265
Dlgap3	535.91	-1.75211	0.228856	-7.65595	1.9189e-14	7.73172e-13
Fgf15	51.3563	-1.74987	0.687341	-2.54585	0.0109013	0.030218
Tcerg1l	15.7764	-1.74692	0.762046	-2.2924	0.0218825	0.0531032
D1Pas1	301.064	-1.74681	0.379159	-4.60707	4.0839e-06	3.67776e-05
1700003F12Rik	5.59888	-1.74234	0.879654	-1.98071	0.0476233	0.0998306
Nphs1	622.09	-1.74157	0.433402	-4.01838	5.86007e-05	0.000377156
Fgf4	2006.52	-1.7412	0.292282	-5.95726	2.56497e-09	4.53754e-08
Nr5a2	572.617	-1.74079	0.319567	-5.44735	5.11249e-08	6.97501e-07
D130017N08Rik	14.3188	-1.73984	0.600236	-2.8986	0.00374833	0.012737
Gcat	463.398	-1.7381	0.217051	-8.00778	1.16795e-15	5.83941e-14
Fcgr2b	14.9858	-1.73106	0.614627	-2.81645	0.00485581	0.0156287
Trf	77.2032	-1.73072	0.426511	-4.05787	4.95232e-05	0.000325243
AI450353	28.9588	-1.72797	0.508493	-3.39822	0.000678262	0.00304068
Ccdc103	11.1918	-1.72074	0.742077	-2.31882	0.020405	0.050319
Rnf39	57.4934	-1.72074	0.328783	-5.23367	1.66181e-07	2.0803e-06
0610040F04Rik	21.3389	-1.71836	0.671854	-2.55763	0.0105387	0.0294118
Shisa3	39.1864	-1.71627	0.484545	-3.54201	0.000397086	0.00194383
Pde9a	100.416	-1.71086	0.308392	-5.54768	2.89482e-08	4.17521e-07
Capsl	55.1487	-1.70933	0.493465	-3.46394	0.000532328	0.00249063
Il27ra	17.0552	-1.70328	0.526316	-3.23623	0.00121119	0.00496805
1700009P17Rik	11.233	-1.70301	0.84461	-2.01633	0.0437659	0.0931254
D630023F18Rik	46.9856	-1.69959	0.394476	-4.30848	1.64382e-05	0.000123148
Fam228b	33.3072	-1.69736	0.378543	-4.48393	7.32805e-06	6.08718e-05
Map1a	1032.81	-1.69678	0.277107	-6.1232	9.1716e-10	1.76947e-08
Myrf	1590.31	-1.691	0.29148	-5.80144	6.57498e-09	1.08039e-07
Adap2	29.5326	-1.68288	0.608202	-2.76698	0.00565774	0.017703
Snord70	13.4642	-1.6792	0.668948	-2.51021	0.0120659	0.0329124
Neb	55.7496	-1.67805	0.346438	-4.84372	1.27433e-06	1.29078e-05
Lrrc46	9.03277	-1.67633	0.776812	-2.15796	0.0309309	0.0702446
Sgk2	15.4354	-1.6759	0.623187	-2.68925	0.0071613	0.0214648
Ggnbp1	37.7902	-1.67147	0.45649	-3.66157	0.000250673	0.00131042
Syt4	32.0594	-1.67082	0.490189	-3.40853	0.000653148	0.00295231
Cass4	51.6202	-1.67053	0.385629	-4.33197	1.47779e-05	0.00011277
Mylpf	547.662	-1.66806	0.412543	-4.04337	5.26883e-05	0.00034328
Stmn3	40.0873	-1.66478	0.388616	-4.28386	1.8368e-05	0.000134954
2410137M14Rik	33.7556	-1.66378	0.62756	-2.65118	0.0080211	0.0235733
4933433C11Rik	7.5215	-1.66253	0.710664	-2.33941	0.0193143	0.0481653
Zfp819	167.418	-1.65982	0.362033	-4.58472	4.546e-06	4.0319e-05
Rnf125	105.027	-1.6557	0.383787	-4.31411	1.60249e-05	0.000120824
Hsf2bp	390.043	-1.64946	0.360518	-4.57523	4.75689e-06	4.19173e-05
Ubxn11	40.4213	-1.64934	0.653152	-2.5252	0.0115633	0.031758
Notum	254.742	-1.64723	0.386794	-4.25866	2.05655e-05	0.000148898
Ldhd	10.9446	-1.64616	0.627892	-2.62173	0.00874858	0.0252673
Chga	140.291	-1.63042	0.377653	-4.31725	1.57987e-05	0.000119448
Ryr2	50.8421	-1.63004	0.421129	-3.87064	0.00010855	0.0006389
Polr3gl	179.824	-1.62951	0.343761	-4.74024	2.13466e-06	2.06405e-05
Dab2	424.509	-1.62812	0.418663	-3.88887	0.000100714	0.000599493
Fgr	15.6342	-1.6269	0.571431	-2.84707	0.00441237	0.0144514
B230217C12Rik	44.0026	-1.62409	0.507838	-3.19805	0.00138362	0.00556263
Slc28a1	465.091	-1.62172	0.413244	-3.92438	8.69549e-05	0.000530694
Cobl	2090.93	-1.62076	0.223288	-7.25863	3.91044e-13	1.27744e-11
Rarg	2973	-1.6198	0.21318	-7.5983	3.00049e-14	1.17715e-12
Bnc2	486.456	-1.61963	0.391762	-4.13423	3.56154e-05	0.000243458
Ccdc3	88.844	-1.61952	0.409692	-3.95303	7.71692e-05	0.000478449
Amn	39.5952	-1.6125	0.421696	-3.82384	0.000131392	0.000749458
Tet1	13022.5	-1.60755	0.298341	-5.3883	7.11269e-08	9.44462e-07
Epas1	705.791	-1.6073	0.384175	-4.18377	2.86711e-05	0.000200588
Tnfsf11	47.7135	-1.60692	0.563084	-2.85379	0.00432008	0.0142031
Col6a5	248.694	-1.60655	0.314564	-5.10723	3.26923e-07	3.84041e-06
Mreg	1004.93	-1.60086	0.193298	-8.28178	1.21347e-16	7.05665e-15
Gm5635	13.18	-1.59504	0.693664	-2.29944	0.0214799	0.0523867
Dnajc6	236.257	-1.58831	0.32391	-4.90355	9.41218e-07	9.90696e-06
Eras	262.385	-1.58643	0.305927	-5.18565	2.15259e-07	2.62072e-06
Hsd17b14	712.762	-1.58335	0.459226	-3.44786	0.000565054	0.00262131
Hpdl	165.26	-1.58018	0.380784	-4.14981	3.3275e-05	0.0002287
Cpa2	12.0348	-1.57737	0.745289	-2.11646	0.0343058	0.0764999
Gm5124	15.3218	-1.57719	0.715863	-2.2032	0.0275806	0.0640281
Ndnf	18.2111	-1.57595	0.743649	-2.11922	0.034072	0.0760925
Satb1	188.433	-1.57526	0.349742	-4.50405	6.66701e-06	5.60679e-05
Ptprcap	14.8046	-1.57408	0.73094	-2.1535	0.0312795	0.0709185
Vpreb3	18.632	-1.5729	0.530657	-2.96405	0.00303617	0.0106686
Zfp493	159.579	-1.57243	0.404	-3.89214	9.93625e-05	0.000592526
Slc13a5	18.7202	-1.57227	0.611553	-2.57095	0.0101419	0.028523
Zmym3	804.684	-1.57217	0.246423	-6.37995	1.7715e-10	3.82247e-09
Dppa2	1772.11	-1.56741	0.349564	-4.4839	7.32895e-06	6.08718e-05
Slc9b1	214.317	-1.56683	0.339354	-4.6171	3.89138e-06	3.51016e-05
Sall1	2720.94	-1.56545	0.193518	-8.08944	5.99376e-16	3.1105e-14
Capn3	52.4648	-1.56159	0.465887	-3.35188	0.000802657	0.0034961
Plekhb1	92.5633	-1.56102	0.306908	-5.08627	3.65165e-07	4.22011e-06
D330045A20Rik	12.3264	-1.56054	0.727219	-2.1459	0.0318806	0.0720819
Acan	126.029	-1.5561	0.217445	-7.1563	8.28862e-13	2.59895e-11
1700061G19Rik	234.294	-1.55578	0.455659	-3.41435	0.000639342	0.00289629
Gm5617	39.3365	-1.55289	0.487855	-3.18309	0.00145711	0.00580401
Ttpa	80.1054	-1.55155	0.569048	-2.72657	0.0063996	0.019587
Dna2	1074.92	-1.55107	0.25932	-5.98131	2.21353e-09	3.98723e-08
Hormad1	85.8058	-1.55	0.527791	-2.93676	0.00331663	0.0115012
Zfp536	12.3224	-1.54965	0.723181	-2.14282	0.0321275	0.0724504
Ccnb1ip1	139.7	-1.549	0.319328	-4.85082	1.2295e-06	1.25233e-05
Myb	82.8492	-1.54397	0.620633	-2.48773	0.0128561	0.0346072
Pipox	421.425	-1.54387	0.672651	-2.29521	0.0217212	0.0528141
Magohb	111.244	-1.54359	0.434606	-3.5517	0.000382751	0.0018866
Tet2	2417.3	-1.52994	0.181182	-8.44419	3.0615e-17	1.96116e-15
Etv4	1826.18	-1.52904	0.301463	-5.07207	3.93518e-07	4.51911e-06
Pgbd1	46.4645	-1.52888	0.384783	-3.97336	7.08646e-05	0.000443722
Ntrk2	23.4897	-1.52879	0.454162	-3.36618	0.000762183	0.00335095
Utf1	4626.01	-1.52847	0.283011	-5.40074	6.63652e-08	8.84096e-07
Atp1b2	115.78	-1.52714	0.463913	-3.29187	0.000995248	0.00421406
Muc1	31.4246	-1.52317	0.465224	-3.27405	0.00106017	0.00444195
Sox17	30.3179	-1.52196	0.560228	-2.71667	0.00659416	0.0200607
Mfng	62.0508	-1.52089	0.553691	-2.74681	0.00601777	0.0185918
Ccdc160	100.11	-1.51794	0.553106	-2.74439	0.00606232	0.0187154
Lhfpl5	11.8652	-1.51746	0.684202	-2.21785	0.0265651	0.062096
Mt3	21.9944	-1.51651	0.540614	-2.80517	0.00502901	0.0160896
Pdxp	229.63	-1.51393	0.246291	-6.14693	7.89962e-10	1.53855e-08
Itpk1	2608.02	-1.51194	0.275447	-5.48904	4.04133e-08	5.62595e-07
Fam78a	70.0654	-1.51129	0.435386	-3.47115	0.000518236	0.00243303
Isoc2a	149.197	-1.51045	0.389503	-3.8779	0.000105361	0.000622638
Slc24a1	38.6767	-1.51024	0.686492	-2.19993	0.0278117	0.0645097
Gm11517	26.2061	-1.50851	0.413699	-3.6464	0.000265938	0.00137705
Wdr64	12.8212	-1.50609	0.618162	-2.4364	0.0148344	0.03883
Aass	22.9438	-1.50221	0.707278	-2.12394	0.0336754	0.075371
Ooep	231.657	-1.49698	0.461272	-3.24532	0.00117319	0.00484367
Pax6	204.929	-1.49624	0.383946	-3.89701	9.73878e-05	0.000583295
Zfp42	3222.55	-1.49618	0.317525	-4.71201	2.45285e-06	2.34407e-05
4931417G12Rik	40.7997	-1.49574	0.475128	-3.14808	0.00164345	0.00641385
Slc9b2	28.7282	-1.49347	0.426146	-3.5046	0.0004573	0.00219341
BC051226	34.2797	-1.48987	0.471609	-3.15912	0.00158248	0.0062233
Cpne5	92.427	-1.48929	0.442641	-3.36456	0.000766655	0.0033643
Pir	251.733	-1.48771	0.498857	-2.98224	0.00286151	0.0101637
Prdm16	83.8067	-1.48688	0.329726	-4.50945	6.49974e-06	5.47735e-05
Tdh	2398.48	-1.48657	0.647856	-2.2946	0.0217558	0.0528554
Ptpn7	13.7352	-1.48389	0.694635	-2.13621	0.0326622	0.0734393
4930461G14Rik	38.3101	-1.4805	0.345008	-4.29122	1.77693e-05	0.000131261
BC055111	38.0845	-1.47652	0.405861	-3.63799	0.000274769	0.00141696
Caprin2	434.27	-1.47548	0.327279	-4.50834	6.5336e-06	5.50306e-05
Grrp1	35.3194	-1.47493	0.619245	-2.38181	0.0172277	0.0438418
Cdh15	18.4577	-1.47185	0.499662	-2.94569	0.00322232	0.0112288
Cyp27b1	13.5627	-1.47179	0.656246	-2.24274	0.0249137	0.0589637
Enpp3	1181.37	-1.46946	0.434885	-3.37896	0.000727616	0.00322753
8430410A17Rik	1616.77	-1.46919	0.296872	-4.94891	7.4629e-07	8.06751e-06
Upk1a	29.9764	-1.46853	0.620158	-2.368	0.0178848	0.0451705
4930447C04Rik	228.542	-1.46841	0.438612	-3.34786	0.000814393	0.00353887
Hal	113.942	-1.46757	0.506691	-2.89639	0.00377483	0.0127978
Rab27a	265.956	-1.4647	0.200301	-7.31248	2.62249e-13	8.68813e-12
C330024D21Rik	106.352	-1.46463	0.316163	-4.6325	3.61272e-06	3.29689e-05
Ankle1	168.517	-1.46231	0.402634	-3.63186	0.000281387	0.0014479
Ephx2	108.072	-1.45715	0.287044	-5.07638	3.84702e-07	4.42717e-06
Ptges3	6741.82	-1.45588	0.130831	-11.1279	9.17617e-29	2.06137e-26
Nlrp14	13.4161	-1.45263	0.593412	-2.44792	0.0143683	0.0378879
Triml1	348.368	-1.45033	0.276711	-5.24129	1.59455e-07	1.99764e-06
Klf2	1134.56	-1.44903	0.337312	-4.2958	1.74064e-05	0.000128987
Tcl1	180.338	-1.44537	0.349082	-4.14048	3.46579e-05	0.000237607
Apol8	12.8423	-1.44272	0.667382	-2.16175	0.0306371	0.0697028
Kit	453.416	-1.4422	0.385844	-3.73778	0.000185653	0.00101516
Rnf17	1104.66	-1.44165	0.269902	-5.34137	9.22472e-08	1.20731e-06
Foxred2	366.127	-1.44096	0.197443	-7.29811	2.91835e-13	9.61003e-12
Fbxo24	40.5126	-1.43923	0.468534	-3.07177	0.00212792	0.00793627
Ngb	9.3217	-1.4392	0.663487	-2.16914	0.0300722	0.0686748
Thpo	17.3233	-1.43353	0.521193	-2.75048	0.00595076	0.018423
A830018L16Rik	29.9919	-1.43342	0.596381	-2.40353	0.0162378	0.0418193
Gm14393	97.8252	-1.43273	0.372252	-3.84883	0.000118683	0.000688461
Slfn9	62.6335	-1.43198	0.584621	-2.44941	0.0143089	0.037774
Herpud1	312.153	-1.43146	0.36013	-3.97483	7.04289e-05	0.000441331
2410012M07Rik	56.0702	-1.42978	0.393562	-3.63293	0.000280225	0.00144328
Tnfrsf13c	12.7966	-1.42833	0.666642	-2.14258	0.0321471	0.0724845
Cpne9	26.771	-1.42469	0.422645	-3.3709	0.000749221	0.00330726
Tnfsf12	17.7586	-1.42462	0.673431	-2.11547	0.0343896	0.0766764
C330021F23Rik	93.1212	-1.42385	0.411959	-3.45629	0.000547669	0.00255185
2010015L04Rik	76.9774	-1.42128	0.318032	-4.469	7.8586e-06	6.48552e-05
Lix1	24.6282	-1.41947	0.714781	-1.98588	0.047047	0.0988879
Zfp57	3573.21	-1.41791	0.23228	-6.10431	1.03245e-09	1.97333e-08
Cenpm	529.718	-1.41743	0.42013	-3.3738	0.000741384	0.00328062
Pou5f1	10884.6	-1.41539	0.25367	-5.57965	2.41008e-08	3.52254e-07
Dnahc10	77.8355	-1.41491	0.32894	-4.30142	1.69705e-05	0.00012627
Gm11837	8.70335	-1.41301	0.707193	-1.99805	0.0457116	0.0965404
Kbtbd13	40.8963	-1.41218	0.468911	-3.01163	0.00259853	0.0093924
Jam2	806.565	-1.41211	0.317754	-4.44404	8.82857e-06	7.17442e-05
Syndig1	21.1837	-1.41193	0.651152	-2.16836	0.0301314	0.068791
Mrc1	23.3322	-1.40795	0.494834	-2.84531	0.00443688	0.0145143
Nol12	537.998	-1.40598	0.188466	-7.46009	8.64623e-14	3.13694e-12
Fuom	40.3387	-1.40377	0.376141	-3.73204	0.000189933	0.00103273
Tsacc	74.8598	-1.40046	0.324796	-4.31182	1.61915e-05	0.0001218
Mef2b	100.747	-1.39907	0.394302	-3.54821	0.000387852	0.00190545
Zc3h8	234.304	-1.39881	0.260203	-5.37582	7.62335e-08	1.00738e-06
Fzd5	1990.02	-1.3938	0.186789	-7.46191	8.52768e-14	3.10079e-12
Lrrc33	21.4622	-1.39134	0.527047	-2.63989	0.00829337	0.0242516
Ccdc73	48.7439	-1.39132	0.411019	-3.38505	0.000711663	0.00317049
Dram1	27.4081	-1.39018	0.449653	-3.09167	0.00199033	0.00751024
Phyh	223.336	-1.39009	0.310921	-4.47088	7.78995e-06	6.43776e-05
2810013P06Rik	83.9978	-1.38879	0.317006	-4.38095	1.18164e-05	9.26279e-05
Robo4	68.969	-1.38872	0.620339	-2.23865	0.0251786	0.0594793
Wdr5b	22.3254	-1.38797	0.573772	-2.41902	0.0155623	0.0403462
Pou2f2	61.3883	-1.38624	0.581919	-2.38218	0.0172105	0.0438117
Arl14epl	131.765	-1.38608	0.382069	-3.62783	0.000285813	0.00146792
Adck3	94.1255	-1.38565	0.289294	-4.78976	1.6698e-06	1.64759e-05
Sohlh2	68.0919	-1.38427	0.379176	-3.65072	0.000261508	0.00135797
Csad	211.528	-1.38052	0.339148	-4.07055	4.69023e-05	0.000310392
Vrtn	274.885	-1.37973	0.468085	-2.94761	0.00320236	0.0111664
Zfp654	410.652	-1.37966	0.225418	-6.12045	9.33115e-10	1.79814e-08
Cnnm2	417.061	-1.37819	0.205208	-6.71607	1.86686e-11	4.76865e-10
1700096K18Rik	13.2671	-1.37803	0.666488	-2.0676	0.0386772	0.0844115
6330403M23Rik	44.7525	-1.37734	0.455499	-3.02381	0.00249613	0.00906624
Prkcg	123.634	-1.375	0.299301	-4.59405	4.34729e-06	3.88085e-05
Ppargc1b	88.7342	-1.37395	0.297138	-4.62394	3.76515e-06	3.41697e-05
Pla2g6	876.354	-1.37346	0.233702	-5.877	4.17774e-09	7.13655e-08
Tigd3	35.6313	-1.37197	0.450327	-3.0466	0.00231447	0.00852347
Zglp1	17.442	-1.37116	0.535332	-2.56132	0.0104274	0.0291608
E2f2	213.268	-1.37113	0.230353	-5.95229	2.64416e-09	4.66253e-08
1700007L15Rik	35.3137	-1.36952	0.490407	-2.79261	0.0052285	0.0166328
Tex21	56.4721	-1.36921	0.56804	-2.41041	0.0159344	0.041138
Atp5b	22039.8	-1.3674	0.129293	-10.576	3.85207e-26	6.38081e-24
Pecr	230.096	-1.36719	0.290445	-4.70723	2.51111e-06	2.39139e-05
Gpt2	1342.29	-1.36614	0.299035	-4.56849	4.91262e-06	4.30123e-05
Mras	340.636	-1.36565	0.220547	-6.19212	5.93611e-10	1.18282e-08
4930444M15Rik	123.794	-1.36528	0.259947	-5.25217	1.50315e-07	1.8889e-06
Aldh1l2	72.2892	-1.36347	0.650742	-2.09525	0.0361485	0.0798813
Trim63	23.6524	-1.3634	0.483728	-2.81853	0.00482444	0.0155404
Calcr	16.2206	-1.36014	0.615193	-2.21092	0.0270412	0.0629988
Ahsg	11.3112	-1.36002	0.623905	-2.17985	0.0292687	0.067221
Pick1	609.01	-1.34981	0.165544	-8.15381	3.52637e-16	1.89603e-14
Erf	3909.31	-1.34929	0.228072	-5.91607	3.29723e-09	5.72789e-08
Lck	325.382	-1.34775	0.218553	-6.16669	6.97344e-10	1.37946e-08
Rnf32	18.7251	-1.34738	0.565102	-2.38432	0.0171109	0.0436327
Rad51c	182.105	-1.34478	0.374979	-3.58627	0.00033544	0.0016812
Snhg5	396.731	-1.34281	0.294622	-4.55774	5.17072e-06	4.496e-05
Hist1h3h	19.1088	-1.34211	0.598221	-2.2435	0.0248644	0.0588982
AI854517	27.8621	-1.34148	0.541907	-2.47547	0.0133059	0.0355844
Ryr1	302.7	-1.34061	0.373002	-3.59411	0.000325506	0.00163892
Sned1	59.194	-1.33872	0.447336	-2.99264	0.00276572	0.0098705
Rpl10l	149.519	-1.33844	0.40128	-3.33542	0.000851705	0.0036804
Ccdc96	29.8138	-1.33817	0.429077	-3.11871	0.00181644	0.00697117
Arxes2	225.654	-1.33701	0.285055	-4.69036	2.7273e-06	2.57336e-05
Eif3d	5658.09	-1.3368	0.132989	-10.052	9.00668e-24	1.20082e-21
Ppm1n	65.2702	-1.33622	0.350313	-3.81436	0.000136535	0.000775024
Strip2	25.5836	-1.33272	0.576356	-2.31232	0.0207601	0.0510488
Vegfc	137.839	-1.3319	0.348449	-3.82237	0.000132174	0.000753396
Trib3	885.631	-1.33084	0.421967	-3.15388	0.00161115	0.00631656
Mri1	464.455	-1.33066	0.229956	-5.7866	7.18243e-09	1.1685e-07
Hlf	15.3331	-1.33054	0.642895	-2.06961	0.0384885	0.0840779
Pcdhga8	43.6267	-1.33034	0.454663	-2.926	0.00343349	0.0118091
Masp2	12.0788	-1.3303	0.591041	-2.25077	0.0243999	0.0579989
Slc6a9	213.034	-1.33028	0.520621	-2.55517	0.0106135	0.0295751
Sox2	4317.13	-1.32676	0.334603	-3.96517	7.33431e-05	0.000457669
Fgl1	11.5136	-1.32388	0.645482	-2.05099	0.0402675	0.0871976
Ccbl2	98.2207	-1.32269	0.365553	-3.61833	0.000296509	0.00151478
Nfatc2ip	882.39	-1.32136	0.214453	-6.16155	7.20351e-10	1.41643e-08
Tmem198	29.9948	-1.32099	0.474786	-2.78228	0.0053979	0.0170494
AA414768	71.964	-1.31769	0.391635	-3.36458	0.000766613	0.0033643
Igfals	30.208	-1.31715	0.463742	-2.84026	0.00450763	0.0147164
Kcnj12	25.7039	-1.31365	0.573293	-2.2914	0.0219402	0.0532165
Cbs	224.514	-1.31275	0.294027	-4.46472	8.01718e-06	6.60008e-05
Scarna9	55.854	-1.3116	0.534218	-2.45517	0.0140819	0.0372766
Hrk	66.031	-1.31033	0.510179	-2.56837	0.0102178	0.0287018
Zic2	838.837	-1.30906	0.205059	-6.38383	1.72714e-10	3.73166e-09
Pdzd4	2350.45	-1.30481	0.339447	-3.84393	0.000121077	0.000697417
Efcab12	26.4517	-1.30468	0.562931	-2.31766	0.0204678	0.0504588
Cdc5l	3447.38	-1.30428	0.148671	-8.77294	1.74067e-18	1.2575e-16
Zcchc10	348.687	-1.3034	0.329705	-3.95323	7.71039e-05	0.000478362
Sult5a1	10.6288	-1.30328	0.652277	-1.99804	0.0457123	0.0965404
Dctd	611.332	-1.30294	0.239101	-5.44933	5.05613e-08	6.90962e-07
Zfp712	45.6487	-1.30028	0.432564	-3.00598	0.00264729	0.00954131
1700028I16Rik	11.6557	-1.29922	0.642116	-2.02334	0.0430385	0.0919594
Zfp759	131.274	-1.29779	0.226623	-5.72664	1.02436e-08	1.61369e-07
Vil1	17.3175	-1.29692	0.640003	-2.02643	0.0427207	0.0913909
Eva1a	26.6234	-1.29479	0.457141	-2.83237	0.0046205	0.0150192
Dmc1	174.763	-1.29182	0.353159	-3.65789	0.000254303	0.00132475
Lrguk	27.6695	-1.29123	0.650301	-1.98558	0.0470799	0.0989443
D16Ertd472e	610.254	-1.29098	0.175922	-7.33837	2.16218e-13	7.26591e-12
Apobec1	70.5411	-1.2909	0.319446	-4.04106	5.32103e-05	0.000346131
Zfp808	529.831	-1.2895	0.40253	-3.20349	0.00135774	0.00547603
Rinl	379.082	-1.28884	0.283006	-4.55411	5.26075e-06	4.55589e-05
Bin2	108.311	-1.28788	0.364086	-3.53728	0.00040427	0.00197428
Kat2b	1018.69	-1.2869	0.272546	-4.72177	2.33797e-06	2.24476e-05
Kdelr3	152.998	-1.28642	0.465767	-2.76193	0.00574603	0.0179347
Nlgn3	33.4771	-1.2859	0.474733	-2.70868	0.00675524	0.0204677
Slc7a3	2165.2	-1.28415	0.261466	-4.91136	9.04485e-07	9.55097e-06
Dnahc2	36.766	-1.28097	0.411681	-3.11156	0.001861	0.00710561
Acsm3	23.5119	-1.28026	0.629661	-2.03326	0.0420261	0.090184
Cbln1	31.2295	-1.27964	0.494919	-2.58555	0.00972251	0.0275608
Tex11	126.093	-1.27709	0.516595	-2.47213	0.0134312	0.0358436
Ankrd35	272.44	-1.27676	0.269295	-4.74113	2.12532e-06	2.05744e-05
Nqo1	601.681	-1.27455	0.234723	-5.43003	5.63445e-08	7.57993e-07
Dhdh	407.436	-1.27394	0.20867	-6.10505	1.02768e-09	1.9665e-08
Zfp786	69.3721	-1.27394	0.382468	-3.33084	0.000865858	0.00373172
Ramp3	46.1584	-1.27393	0.448012	-2.84352	0.00446189	0.0145845
Sema4a	83.4829	-1.27354	0.301993	-4.21711	2.4745e-05	0.000175744
Gm13051	741.251	-1.27071	0.455075	-2.79231	0.00523334	0.0166385
Dmrtb1	39.7025	-1.27065	0.384394	-3.30559	0.000947772	0.00404121
Mkrn1	9076.36	-1.26923	0.223726	-5.67317	1.4018e-08	2.14442e-07
Zfp936	757.579	-1.26574	0.320114	-3.95402	7.68481e-05	0.000476999
Pecam1	583.413	-1.26458	0.268786	-4.70479	2.54133e-06	2.41316e-05
E130102H24Rik	14.953	-1.26283	0.631203	-2.00068	0.0454274	0.0960005
Mei4	48.2552	-1.26246	0.45677	-2.76388	0.00571183	0.0178416
Ptch2	413.137	-1.26008	0.39463	-3.19307	0.00140767	0.00563859
4930548H24Rik	73.1966	-1.25986	0.333296	-3.77999	0.000156833	0.000877486
Adat1	503.358	-1.25709	0.231968	-5.41923	5.9857e-08	8.01957e-07
Socs2	832.556	-1.25686	0.264188	-4.75746	1.96045e-06	1.90911e-05
Angptl6	30.9076	-1.25664	0.491863	-2.55486	0.0106232	0.0295867
Igsf23	23.591	-1.25324	0.483917	-2.58978	0.00960363	0.0272672
Dhodh	660.283	-1.25272	0.314142	-3.98774	6.67065e-05	0.000420508
C430002E04Rik	168.591	-1.2522	0.457259	-2.7385	0.00617205	0.0190076
Mthfd2	2002.91	-1.24968	0.3177	-3.93352	8.37095e-05	0.00051203
Itgb1bp2	19.5539	-1.24662	0.514327	-2.42379	0.0153597	0.0399118
Mpst	113.854	-1.24652	0.22644	-5.50485	3.69485e-08	5.21445e-07
Zfhx2	827.538	-1.24583	0.29977	-4.15597	3.23914e-05	0.000223281
Cep57l1	223.375	-1.2458	0.229506	-5.42819	5.69296e-08	7.6461e-07
Adck1	257.849	-1.24383	0.172533	-7.2092	5.62801e-13	1.7956e-11
Mrps31	679.273	-1.241	0.20635	-6.01406	1.80935e-09	3.33014e-08
Fbxo16	38.0879	-1.24038	0.434401	-2.85539	0.00429841	0.014146
Fndc1	57.1848	-1.23842	0.41167	-3.00828	0.00262727	0.00947904
Fbxo15	1207.47	-1.23682	0.396971	-3.11564	0.00183547	0.00703269
Rasgrp2	460.562	-1.23493	0.286764	-4.30644	1.65902e-05	0.000123947
Pnldc1	230.54	-1.23469	0.390703	-3.16018	0.00157672	0.00620514
Znrd1	408.822	-1.23384	0.285853	-4.31633	1.58641e-05	0.000119759
Zfp708	49.0566	-1.23335	0.379702	-3.24822	0.00116131	0.00480432
Chd5	210.027	-1.23317	0.224011	-5.50494	3.69301e-08	5.21445e-07
Gm8909	100.666	-1.23073	0.250671	-4.90976	9.11876e-07	9.61662e-06
Zic3	2334.24	-1.23065	0.230607	-5.33657	9.47196e-08	1.23572e-06
Txlng	715.653	-1.23032	0.281723	-4.36711	1.259e-05	9.8129e-05
Mzf1	31.7699	-1.22958	0.426112	-2.88558	0.00390695	0.0131355
Fam25c	42.8423	-1.22793	0.608279	-2.0187	0.0435188	0.0926958
Arxes1	153.577	-1.22463	0.276949	-4.42185	9.78579e-06	7.83197e-05
Plvap	79.5157	-1.22426	0.250552	-4.88626	1.02772e-06	1.07143e-05
Inpp5d	533.351	-1.22257	0.357874	-3.4162	0.000635006	0.00287903
Kank4	79.8538	-1.22104	0.287385	-4.24879	2.14925e-05	0.000154518
Eif3l	6042.4	-1.21872	0.154086	-7.90939	2.58646e-15	1.22588e-13
Cbr3	285.778	-1.21795	0.483349	-2.51983	0.0117413	0.0321713
Mllt10	957.379	-1.21561	0.147204	-8.25798	1.48156e-16	8.55497e-15
Acp6	963.712	-1.21558	0.258643	-4.69981	2.604e-06	2.46981e-05
Ccnk	1154.57	-1.21526	0.164664	-7.38023	1.58014e-13	5.44385e-12
Scn2b	52.5061	-1.21419	0.501595	-2.42066	0.0154923	0.0401991
Mov10l1	176.402	-1.21322	0.420336	-2.88631	0.00389791	0.0131202
2610035F20Rik	111.328	-1.2119	0.302892	-4.00111	6.30448e-05	0.000401503
Cabp1	122.947	-1.21181	0.382123	-3.17125	0.00151786	0.00600372
Gm13242	983.255	-1.21127	0.376086	-3.22074	0.00127861	0.005212
Gm8615	42.6762	-1.21033	0.375207	-3.22576	0.00125637	0.00513075
Dazl	71.7988	-1.20926	0.385996	-3.13282	0.00173135	0.00669632
Syk	720.243	-1.20828	0.170241	-7.09746	1.27074e-12	3.88784e-11
Olig1	345.955	-1.20734	0.428897	-2.81499	0.00487791	0.0156756
Mtl5	18.053	-1.20468	0.517612	-2.32739	0.0199445	0.0494138
Bbs10	82.2453	-1.20398	0.26207	-4.59411	4.34608e-06	3.88085e-05
Ggct	337.365	-1.2033	0.384346	-3.13078	0.0017434	0.00673816
Fhod3	92.179	-1.20325	0.357334	-3.36731	0.000759062	0.00333991
Gabbr1	671.536	-1.2002	0.296477	-4.04819	5.16144e-05	0.000336953
Zfp740	2014.83	-1.19894	0.204277	-5.86919	4.37916e-09	7.45731e-08
Slc7a5	5811.21	-1.19875	0.209322	-5.72684	1.02322e-08	1.61343e-07
Mtap7d3	197.363	-1.19776	0.415621	-2.88185	0.00395346	0.01324
Stoml1	490.833	-1.19752	0.180634	-6.62953	3.3675e-11	8.23005e-10
4930432K21Rik	54.3716	-1.19421	0.380159	-3.14135	0.00168172	0.00653831
Atp1a3	431.603	-1.19327	0.390509	-3.05569	0.00224546	0.00829913
Zfp958	285.627	-1.19255	0.280486	-4.25171	2.12143e-05	0.000152786
Gm10324	158.525	-1.19238	0.410227	-2.90662	0.00365354	0.0124666
Ccdc36	51.5772	-1.19204	0.46647	-2.55546	0.0106049	0.0295563
Txn2	1299.31	-1.18982	0.160966	-7.39176	1.44897e-13	5.05567e-12
6330549D23Rik	19.6254	-1.18796	0.486635	-2.44117	0.0146398	0.0384495
Shisa7	84.3489	-1.18793	0.326369	-3.63983	0.000272813	0.00140909
Snhg4	170.608	-1.18698	0.445747	-2.66291	0.00774681	0.0229106
Itgal	37.5881	-1.18669	0.377439	-3.14406	0.00166624	0.0064827
Smarca5-ps	100.698	-1.18419	0.304264	-3.89197	9.94335e-05	0.000592734
1700008O03Rik	31.3803	-1.18218	0.529424	-2.23296	0.0255519	0.0602134
Tmem231	448.743	-1.18206	0.185474	-6.3732	1.85127e-10	3.98412e-09
Gm128	31.3956	-1.18176	0.420409	-2.81098	0.00493904	0.0158442
C2cd5	812.421	-1.18138	0.14434	-8.18469	2.72998e-16	1.49729e-14
Slc2a5	38.5477	-1.18083	0.440846	-2.67856	0.00739389	0.0220339
Myh3	41.9107	-1.18009	0.464938	-2.53816	0.0111437	0.0307842
Cox7a1	43.3838	-1.17912	0.452117	-2.608	0.00910736	0.0260922
Cisd3	182.793	-1.17827	0.251566	-4.68375	2.81675e-06	2.65014e-05
Bbs2	236.235	-1.17688	0.18562	-6.34024	2.29404e-10	4.86047e-09
Csrnp3	198.542	-1.17658	0.471471	-2.49554	0.0125764	0.034046
Adad2	104.055	-1.17469	0.346469	-3.39045	0.000697788	0.00311969
Fam86	223.342	-1.17278	0.246106	-4.76533	1.88547e-06	1.84266e-05
Pigl	391.634	-1.17146	0.250573	-4.67514	2.9376e-06	2.75121e-05
Mettl15	39.3179	-1.17133	0.490236	-2.38931	0.0168801	0.0431918
2610305D13Rik	2221.89	-1.17131	0.398741	-2.93752	0.0033085	0.0114828
Gbx1	20.104	-1.16982	0.50482	-2.31731	0.0204869	0.050483
Prss50	44.6129	-1.16911	0.432574	-2.70269	0.0068781	0.0207763
Hist1h2bj	18.2353	-1.16898	0.510847	-2.28831	0.0221196	0.0536041
2410141K09Rik	141.56	-1.16893	0.505192	-2.31383	0.020677	0.050875
Zic5	282.871	-1.16781	0.271994	-4.29352	1.75861e-05	0.000130083
Islr2	97.759	-1.16578	0.385262	-3.02595	0.00247857	0.00901244
Shmt2	2733.43	-1.16309	0.241695	-4.81222	1.49263e-06	1.48891e-05
Sox13	561.094	-1.16243	0.18559	-6.26344	3.7658e-10	7.73876e-09
BC033916	242.721	-1.1612	0.425534	-2.72882	0.00635622	0.0194844
Kcnk5	580.551	-1.1594	0.301838	-3.84114	0.000122465	0.000704913
Rpl22	3636.57	-1.15911	0.165959	-6.98434	2.86196e-12	8.20511e-11
Psph	497.421	-1.15741	0.307671	-3.76184	0.000168669	0.000933513
Gltscr1l	1366.99	-1.1552	0.217072	-5.32175	1.02776e-07	1.32502e-06
Baz2a	5355.83	-1.15518	0.143448	-8.05298	8.08021e-16	4.12796e-14
Car14	16.5039	-1.15427	0.529274	-2.18085	0.0291946	0.0670912
Pdgfra	157.292	-1.15264	0.468091	-2.46243	0.0137998	0.0367018
Sall3	425.763	-1.15207	0.409104	-2.81608	0.0048614	0.015641
Apoc1	60.5701	-1.14858	0.468217	-2.45309	0.0141635	0.0374443
Zfp119b	74.9406	-1.14854	0.340096	-3.37712	0.000732494	0.00324741
Cenpv	349.83	-1.14836	0.283381	-4.05237	5.07007e-05	0.000331648
Hnf1a	82.7786	-1.14782	0.473	-2.42668	0.0152375	0.0396578
Rara	951.31	-1.14746	0.210629	-5.44777	5.10063e-08	6.96463e-07
Nos1	57.6927	-1.14635	0.457489	-2.50574	0.0122196	0.033254
Abca1	227.948	-1.14426	0.276096	-4.14442	3.40668e-05	0.00023375
Gm3604	164.443	-1.14254	0.327866	-3.48477	0.000492566	0.00233187
Cdyl2	1496.93	-1.1423	0.187712	-6.08538	1.16216e-09	2.19564e-08
Il12rb2	42.5865	-1.14136	0.465261	-2.45316	0.0141607	0.0374431
2410018M08Rik	162.57	-1.14091	0.261472	-4.36341	1.28053e-05	9.95232e-05
Actr3b	189.19	-1.13986	0.382633	-2.97899	0.00289199	0.0102564
H1f0	893.115	-1.13801	0.241573	-4.71082	2.46719e-06	2.35503e-05
Zbtb7c	34.9204	-1.13706	0.52176	-2.17928	0.0293108	0.0673015
Rad54b	440.699	-1.13672	0.267486	-4.24965	2.14108e-05	0.000153998
Rnf138	897.105	-1.13606	0.270118	-4.2058	2.60162e-05	0.00018358
Fuz	99.2455	-1.13545	0.324149	-3.50285	0.000460313	0.00220528
1810009A15Rik	1030.64	-1.13454	0.253029	-4.48384	7.33105e-06	6.08718e-05
Angptl4	186.099	-1.13451	0.231906	-4.89212	9.97567e-07	1.04264e-05
Snora16a	29.9404	-1.13385	0.545223	-2.0796	0.0375622	0.0824608
Piwil2	532.396	-1.13132	0.26024	-4.34723	1.37869e-05	0.000106246
Zfp296	458.145	-1.13034	0.2379	-4.75134	2.02075e-06	1.96085e-05
Poli	385.346	-1.1301	0.185902	-6.079	1.20931e-09	2.27686e-08
Gprasp2	235.491	-1.13009	0.317604	-3.55816	0.000373463	0.0018486
Nefh	907.427	-1.12978	0.231686	-4.87633	1.08076e-06	1.11961e-05
Ntn1	1384.32	-1.12942	0.402115	-2.80871	0.00497402	0.0159346
Polr2f	1052.66	-1.12866	0.207796	-5.43157	5.58592e-08	7.53319e-07
P2rx3	31.1188	-1.12835	0.522385	-2.15999	0.0307732	0.0699252
Mt2	2183.83	-1.12771	0.310832	-3.62805	0.000285575	0.00146761
Gfod1	374.47	-1.12742	0.232517	-4.84877	1.24227e-06	1.2622e-05
Foxq1	63.4722	-1.12727	0.354403	-3.18076	0.0014689	0.00583964
Ddx43	131.864	-1.12444	0.329042	-3.41732	0.000632411	0.00287044
Wdr31	224.239	-1.12361	0.262237	-4.2847	1.82986e-05	0.000134625
Rnf207	17.3208	-1.12309	0.52535	-2.13779	0.0325342	0.0732064
Fahd1	100.396	-1.12032	0.306112	-3.65985	0.000252362	0.00131757
Anpep	288.636	-1.11801	0.302832	-3.69186	0.000222619	0.00118338
Pml	3289.14	-1.11539	0.168747	-6.60986	3.8468e-11	9.30439e-10
1700095A21Rik	22.319	-1.11399	0.522253	-2.13304	0.0329212	0.0739553
Hapln4	90.0486	-1.11256	0.386858	-2.87588	0.00402909	0.0134513
Irs3	21.8919	-1.11111	0.555548	-2.00003	0.0454973	0.0961235
Slc1a3	252.752	-1.10895	0.484248	-2.29005	0.0220184	0.0533746
Gemin2	501.208	-1.10812	0.249245	-4.44591	8.75197e-06	7.12276e-05
Bola1	187.161	-1.10646	0.307432	-3.59903	0.000319403	0.00161414
Fancf	124.567	-1.10637	0.219275	-5.04556	4.52193e-07	5.12829e-06
Zfp930	404.267	-1.10615	0.246233	-4.49231	7.04554e-06	5.87989e-05
Adam23	1463.94	-1.10486	0.249024	-4.43677	9.13189e-06	7.37341e-05
Actn3	494.834	-1.10468	0.462865	-2.38661	0.0170045	0.043422
Rab25	46.5414	-1.10353	0.345963	-3.18974	0.00142401	0.00569292
Sarm1	77.1475	-1.10325	0.31008	-3.55795	0.000373761	0.00184952
Hells	5094	-1.10261	0.31131	-3.54185	0.000397331	0.00194445
Ribc1	109.606	-1.10179	0.290998	-3.78624	0.000152943	0.000858357
Fsd1l	379.728	-1.10016	0.286464	-3.84049	0.000122789	0.000706214
Dus2l	325.355	-1.09987	0.23919	-4.59829	4.25972e-06	3.82139e-05
Hmha1	123.738	-1.09815	0.271662	-4.04233	5.2923e-05	0.000344535
Setd6	436.616	-1.09641	0.294267	-3.72591	0.000194614	0.00105364
Tipin	1307.03	-1.09342	0.289756	-3.77361	0.000160904	0.000896333
Abi3	26.6115	-1.09218	0.495449	-2.20443	0.0274939	0.063854
Ttn	1105.33	-1.09134	0.408919	-2.66885	0.00761123	0.0225953
Lef1	497.82	-1.0888	0.416837	-2.61206	0.00899986	0.0258158
Dars2	834.772	-1.08806	0.242506	-4.48674	7.23197e-06	6.02321e-05
1700030K09Rik	177.02	-1.08658	0.18864	-5.76006	8.40851e-09	1.34528e-07
Gal3st3	79.7853	-1.08606	0.388467	-2.79577	0.00517759	0.0164836
Zfp454	36.9587	-1.08557	0.392269	-2.7674	0.00565056	0.0176872
Ankrd24	152.655	-1.08449	0.259	-4.18724	2.82364e-05	0.0001978
Wdr76	878.03	-1.08397	0.305074	-3.55315	0.000380648	0.00188076
Cep44	302.668	-1.08117	0.281668	-3.83846	0.000123808	0.000710156
Pola1	1710.22	-1.08101	0.31132	-3.47235	0.000515922	0.00242424
Hmgb2	9786.32	-1.08088	0.263056	-4.10894	3.97477e-05	0.00026813
2410007B07Rik	705.98	-1.08051	0.436508	-2.47535	0.0133107	0.0355915
Ppdpf	416.519	-1.08016	0.243702	-4.4323	9.32345e-06	7.5059e-05
Hhex	84.7422	-1.07934	0.299275	-3.60653	0.000310324	0.00157408
Gnpnat1	644.528	-1.0785	0.202422	-5.32797	9.93161e-08	1.28852e-06
Mgme1	580.375	-1.07825	0.180243	-5.9822	2.2014e-09	3.97148e-08
Acad12	64.2651	-1.07804	0.344705	-3.12743	0.00176339	0.00680573
Coro2b	172.291	-1.07799	0.26881	-4.01024	6.06563e-05	0.000388253
Gm10664	334.942	-1.07417	0.5147	-2.08698	0.0368898	0.0812131
Ranbp17	707.495	-1.0734	0.22036	-4.87114	1.10955e-06	1.14654e-05
Lyrm5	91.9838	-1.07281	0.25564	-4.19655	2.71009e-05	0.000190496
Gm166	20.4907	-1.0726	0.498047	-2.1536	0.0312714	0.0709097
Chst3	32.3958	-1.0721	0.409933	-2.61531	0.00891467	0.0256252
Atf4	3461.04	-1.072	0.267926	-4.00112	6.30438e-05	0.000401503
Gstp2	87.5696	-1.0697	0.495853	-2.15729	0.030983	0.0703434
Gm13251	110.04	-1.06915	0.213525	-5.00711	5.52521e-07	6.13875e-06
Fkbp6	30.9474	-1.06902	0.458851	-2.32977	0.0198183	0.049168
Atp1a2	19.0072	-1.06885	0.50367	-2.12213	0.0338272	0.0756385
Acy1	308.416	-1.06848	0.356747	-2.99506	0.00274387	0.0098032
Slc39a8	38.6727	-1.06822	0.421057	-2.537	0.0111806	0.0308568
Zfp420	68.442	-1.06757	0.439073	-2.43142	0.0150399	0.039255
Tex9	318.598	-1.06673	0.215719	-4.94499	7.61467e-07	8.20454e-06
Gata4	231.44	-1.0666	0.272192	-3.91857	8.90757e-05	0.00054072
Cradd	129.275	-1.06613	0.409592	-2.60289	0.00924403	0.0264329
Hirip3	1838.07	-1.0659	0.2607	-4.0886	4.33992e-05	0.000290254
1700019D03Rik	256.397	-1.06493	0.342867	-3.10597	0.00189657	0.00722125
Iqcc	191.56	-1.06347	0.178672	-5.95206	2.64785e-09	4.66403e-08
Anapc10	299.646	-1.06223	0.249351	-4.25997	2.0445e-05	0.000148287
Zfp423	1162.24	-1.06221	0.229497	-4.62843	3.68444e-06	3.353e-05
Tle4	3120.48	-1.06176	0.18704	-5.67669	1.37329e-08	2.10473e-07
Gadd45gip1	573.79	-1.06161	0.178031	-5.96306	2.47562e-09	4.40246e-08
Chek1	822.311	-1.06078	0.305985	-3.46676	0.000526767	0.00246954
Itgae	25.2417	-1.06067	0.520438	-2.03804	0.041546	0.089376
Sv2a	94.7521	-1.05963	0.460408	-2.30149	0.0213639	0.0521738
1190003J15Rik	83.4698	-1.05927	0.297211	-3.56402	0.00036522	0.00181053
Lifr	1389.18	-1.05893	0.189772	-5.58003	2.40482e-08	3.52113e-07
Esco2	1156.5	-1.05774	0.268808	-3.93492	8.32227e-05	0.000509813
Fetub	63.5465	-1.05716	0.332922	-3.1754	0.00149629	0.00592838
Lrmp	53.5246	-1.05356	0.372403	-2.8291	0.00466797	0.0151494
4930539E08Rik	47.8017	-1.05345	0.422505	-2.49335	0.0126544	0.0342046
Hist1h4i	59.5513	-1.0499	0.38475	-2.7288	0.00635658	0.0194844
Actr6	206.046	-1.04921	0.340908	-3.07771	0.002086	0.00780657
Pde4d	212.32	-1.04759	0.173848	-6.02591	1.68164e-09	3.10904e-08
Derl3	34.7742	-1.04757	0.398233	-2.63054	0.00852487	0.0247696
Taf13	551.037	-1.04582	0.245806	-4.25463	2.09393e-05	0.00015127
Zfp532	2351.27	-1.04558	0.216255	-4.83492	1.33201e-06	1.34461e-05
Brca2	1832.9	-1.04521	0.197241	-5.29918	1.16327e-07	1.48339e-06
Serpini1	80.5194	-1.04359	0.394661	-2.64427	0.00818663	0.0239763
Kat6b	2871.9	-1.04294	0.140622	-7.41662	1.20145e-13	4.26138e-12
Ankrd54	258.435	-1.04279	0.196187	-5.31529	1.0649e-07	1.3686e-06
Sycp1	124.406	-1.04273	0.319839	-3.26017	0.00111347	0.00462859
AI467606	55.0716	-1.04217	0.38401	-2.71392	0.00664912	0.0201999
Pnpla3	34.7588	-1.04172	0.43342	-2.4035	0.0162391	0.0418193
Gm13247	1185.87	-1.04172	0.366062	-2.84574	0.00443086	0.0144975
Gm14124	493.316	-1.03947	0.333596	-3.11596	0.00183347	0.00702665
Zmym1	1615.05	-1.03903	0.226067	-4.59614	4.30389e-06	3.8547e-05
Fam196b	35.9781	-1.0387	0.510192	-2.03591	0.0417597	0.0897298
Dbp	20.656	-1.03811	0.447169	-2.3215	0.0202597	0.0500434
Jarid2	9933.18	-1.03767	0.229062	-4.53009	5.89589e-06	5.03879e-05
Grtp1	315.879	-1.03509	0.262536	-3.94267	8.05809e-05	0.000495295
Gas2	104.002	-1.03507	0.33297	-3.10861	0.0018797	0.00716699
Steap1	246.056	-1.03448	0.188533	-5.48701	4.08796e-08	5.68605e-07
Mrpl17	1109.53	-1.03421	0.182361	-5.6712	1.41801e-08	2.16316e-07
Klf4	1932.7	-1.03391	0.198606	-5.20586	1.93103e-07	2.37918e-06
Bcat1	3542.23	-1.03286	0.222937	-4.63295	3.60488e-06	3.29156e-05
6720489N17Rik	65.3196	-1.03274	0.441694	-2.33814	0.01938	0.048263
1810014B01Rik	48.555	-1.0319	0.404696	-2.54982	0.0107778	0.0299417
Zfand1	345.087	-1.02816	0.333679	-3.08128	0.00206116	0.00773477
Rpusd3	194.936	-1.02705	0.237343	-4.32728	1.50959e-05	0.000114822
Rhov	26.0079	-1.02622	0.490133	-2.09375	0.0362821	0.0801009
Kndc1	91.7274	-1.0255	0.289602	-3.54108	0.00039849	0.00194837
Mlf1ip	271.081	-1.02546	0.23511	-4.36162	1.29105e-05	0.000100293
Fgf10	46.4357	-1.02397	0.476592	-2.14852	0.0316725	0.0716903
Nle1	712.723	-1.02286	0.201706	-5.07104	3.9564e-07	4.53714e-06
Arl4a	505.43	-1.02099	0.417438	-2.44585	0.0144513	0.0380701
Gjb5	162.109	-1.02074	0.276551	-3.69097	0.0002234	0.00118638
Arhgap4	46.7883	-1.02042	0.434127	-2.35051	0.0187478	0.0469614
Pla2g16	75.6937	-1.01999	0.269982	-3.778	0.000158094	0.000883707
Mcts2	160.404	-1.01845	0.249373	-4.08405	4.42571e-05	0.000295389
0610009B22Rik	219.597	-1.01774	0.251458	-4.04736	5.17985e-05	0.00033802
Tulp2	34.3864	-1.01726	0.438318	-2.32083	0.0202958	0.0501176
Dapp1	175.545	-1.01708	0.334272	-3.04268	0.00234478	0.00861768
Sssca1	707.597	-1.01646	0.264234	-3.8468	0.00011967	0.00069174
Xab2	2083.08	-1.01535	0.139344	-7.28665	3.17749e-13	1.04424e-11
Zdbf2	5051.03	-1.01531	0.154791	-6.5592	5.40955e-11	1.27028e-09
Gemin4	1899.64	-1.01486	0.190184	-5.33621	9.49094e-08	1.23624e-06
Dppa5a	7884.36	-1.01369	0.297495	-3.40743	0.000655786	0.00295934
Rltpr	134.475	-1.01316	0.278288	-3.64069	0.000271912	0.00140488
Pianp	134.112	-1.01261	0.440499	-2.29878	0.0215177	0.0524482
Znrd1as	126.557	-1.0118	0.331056	-3.05627	0.00224109	0.00829048
Pcx	246.483	-1.01178	0.218428	-4.63207	3.62031e-06	3.30197e-05
Ankrd9	138.924	-1.01138	0.255842	-3.95316	7.7126e-05	0.000478362
Mycn	3175.68	-1.01125	0.320636	-3.15387	0.00161121	0.00631656
Fancd2	1264.61	-1.01087	0.25945	-3.89622	9.77051e-05	0.000584982
Ankdd1b	19.7026	-1.01036	0.479171	-2.10857	0.034982	0.0777648
Cnga3	40.651	-1.00886	0.418078	-2.41309	0.0158181	0.0408762
Xrcc5	2438.83	-1.00763	0.219718	-4.58601	4.518e-06	4.01424e-05
Prx	504.994	-1.00677	0.283523	-3.55093	0.000383871	0.00188985
Ttc30a1	109.882	-1.00646	0.223571	-4.50173	6.7404e-06	5.6598e-05
Scml2	20.8311	-1.0061	0.492449	-2.04304	0.041048	0.0885369
Tlcd1	264.346	-1.00576	0.246874	-4.07397	4.62194e-05	0.000306615
Mthfd1	6640.36	-1.00561	0.260215	-3.86452	0.000111306	0.000652127
Etv5	3860.32	-1.00552	0.218613	-4.59954	4.23425e-06	3.80505e-05
Ccnd3	2307.58	-1.00476	0.122804	-8.18178	2.79673e-16	1.52371e-14
Snhg3	273.213	-1.00457	0.30794	-3.26223	0.00110539	0.00460319
Tsga14	171.587	-1.00429	0.180707	-5.55753	2.73619e-08	3.97087e-07
Wdr83	270.722	-1.00397	0.221842	-4.52558	6.02294e-06	5.13092e-05
Sik1	1353.52	-1.00067	0.138617	-7.21897	5.23835e-13	1.68439e-11
Casz1	214.899	-1.00059	0.249707	-4.00706	6.14802e-05	0.00039276
Dppa4	1256.85	-1.00032	0.297876	-3.35816	0.000784618	0.00342936
Sntb1	66.9548	-0.999434	0.374521	-2.66857	0.00761751	0.0226058
Slc25a15	962.01	-0.99935	0.157468	-6.34636	2.20474e-10	4.68944e-09
Mybl2	8647.85	-0.999295	0.200703	-4.97898	6.392e-07	7.00217e-06
Nip7	1358.35	-0.998622	0.240555	-4.15132	3.30565e-05	0.000227579
Stmn1	1661.22	-0.998537	0.337275	-2.9606	0.00307036	0.0107651
Rrp1b	2769.09	-0.997514	0.176027	-5.66681	1.4548e-08	2.209e-07
Psmc3ip	276.807	-0.997346	0.328431	-3.0367	0.00239184	0.00876314
Fam169a	5226.78	-0.997291	0.231048	-4.31638	1.5861e-05	0.000119759
Mcm5	8836.39	-0.994807	0.210714	-4.72113	2.34543e-06	2.24796e-05
Cenpk	164.018	-0.994748	0.369262	-2.69388	0.00706246	0.0212392
Notch4	217.268	-0.994519	0.395688	-2.51339	0.0119577	0.0326553
Ppan	1790.1	-0.994076	0.277396	-3.5836	0.000338887	0.00169433
Napsa	21.8338	-0.993574	0.43754	-2.27082	0.0231579	0.0555702
Setd1b	1236.9	-0.993242	0.279944	-3.548	0.000388161	0.00190639
Rasip1	299.125	-0.993008	0.316656	-3.13592	0.00171314	0.0066384
Tma16	421.1	-0.992278	0.205788	-4.82185	1.42234e-06	1.42399e-05
Mllt6	3820.66	-0.99178	0.234622	-4.22714	2.36685e-05	0.000168537
G3bp2	13681	-0.991648	0.181445	-5.46527	4.62201e-08	6.37479e-07
Nphp4	101.363	-0.990887	0.246225	-4.02432	5.71401e-05	0.000368455
Naa10	932.19	-0.990526	0.276023	-3.58856	0.000332508	0.00166905
Fam184b	23.5695	-0.990187	0.479242	-2.06615	0.0388141	0.0846426
Arl6	244.09	-0.988975	0.16752	-5.90361	3.55628e-09	6.13889e-08
Alkbh7	289.366	-0.988562	0.290698	-3.40065	0.000672262	0.00302039
Triml2	668.688	-0.988229	0.301389	-3.27892	0.00104206	0.00437657
G2e3	2620.49	-0.988219	0.251707	-3.92607	8.63467e-05	0.000527374
AA388235	33.1786	-0.987894	0.475283	-2.07854	0.0376596	0.0825896
Ccdc171	93.7859	-0.98765	0.325148	-3.03754	0.00238519	0.00874905
Xkr5	331.982	-0.9875	0.315945	-3.12555	0.00177473	0.0068383
Mettl7a1	79.4126	-0.98614	0.350354	-2.8147	0.00488228	0.0156866
Tmem253	71.7366	-0.986093	0.366214	-2.69267	0.00708828	0.0212895
Hspbap1	1176.26	-0.985834	0.2526	-3.90274	9.51095e-05	0.000572157
Nudt12	62.0488	-0.985692	0.293163	-3.36226	0.000773061	0.00338697
Sod2	1338.67	-0.985341	0.251262	-3.92157	8.79722e-05	0.00053657
Mnd1	273.253	-0.985033	0.360199	-2.73469	0.00624388	0.0191882
Ticrr	2133.2	-0.985001	0.131819	-7.47239	7.87533e-14	2.86994e-12
Trim28	28342.1	-0.983824	0.218534	-4.50192	6.73423e-06	5.65751e-05
Ap1s3	223.672	-0.983472	0.230407	-4.26841	1.96876e-05	0.000143619
Wdr34	424.347	-0.983398	0.173402	-5.6712	1.41799e-08	2.16316e-07
D7Ertd143e	91.427	-0.98338	0.35282	-2.7872	0.00531651	0.0168474
Haus4	607.516	-0.98118	0.19058	-5.14839	2.62733e-07	3.15645e-06
Enpp4	181.894	-0.980357	0.217305	-4.51143	6.43908e-06	5.43181e-05
Dhtkd1	210.119	-0.980248	0.259609	-3.77586	0.000159458	0.000890651
Ccdc85c	578.854	-0.980096	0.195274	-5.01909	5.1917e-07	5.78781e-06
Ddx11	1019.45	-0.979643	0.27997	-3.4991	0.000466829	0.00223063
Slc6a15	128.265	-0.979235	0.329727	-2.96984	0.00297959	0.0105103
Lrr1	141.458	-0.979185	0.254563	-3.84654	0.000119799	0.000692243
Sap30	1118.33	-0.978807	0.146204	-6.69479	2.15979e-11	5.44061e-10
Tfap4	430.481	-0.976683	0.319493	-3.05698	0.00223581	0.00827839
Mmachc	433.441	-0.974692	0.190736	-5.11016	3.21889e-07	3.78398e-06
Nup133	2708.44	-0.974546	0.131439	-7.41443	1.22152e-13	4.31716e-12
Bcat2	1517.12	-0.973756	0.369153	-2.63781	0.00834431	0.0243441
Use1	1020.81	-0.972551	0.213518	-4.55488	5.24152e-06	4.54312e-05
Prpf40b	441.15	-0.97251	0.358945	-2.70936	0.00674134	0.0204436
D14Abb1e	2191.35	-0.972325	0.168439	-5.77257	7.80736e-09	1.25662e-07
Slc25a12	548.24	-0.972139	0.26424	-3.67901	0.000234144	0.00123577
Ric3	134.261	-0.972114	0.239479	-4.05929	4.92227e-05	0.000323658
Fut9	332.179	-0.971497	0.458644	-2.1182	0.0341585	0.0762336
Pms1	384.301	-0.970863	0.271222	-3.57959	0.000344137	0.00171849
Arl15	607.559	-0.970274	0.283235	-3.42568	0.000613257	0.002801
Gm13034	30.204	-0.970204	0.485927	-1.9966	0.0458684	0.0968049
Ankrd45	110.828	-0.970069	0.35739	-2.71431	0.00664132	0.0201837
2310014L17Rik	35.4032	-0.967871	0.396864	-2.4388	0.0147361	0.0386282
Maneal	102.798	-0.966977	0.260544	-3.71138	0.000206135	0.0011076
Gm16516	36.4745	-0.963874	0.38895	-2.47815	0.0132067	0.0353594
Srm	3308.13	-0.962725	0.221953	-4.33752	1.44096e-05	0.000110268
Dzank1	29.0916	-0.96212	0.464229	-2.07251	0.0382176	0.0835974
Wt1	165.405	-0.961616	0.286777	-3.35318	0.000798878	0.00348425
Sfrp1	749.469	-0.96131	0.209846	-4.58102	4.62712e-06	4.09278e-05
Gm20939	237.078	-0.960791	0.425603	-2.25748	0.0239781	0.0571453
4933404O12Rik	313.462	-0.960041	0.398877	-2.40686	0.0160904	0.041495
Syce1	113.982	-0.959943	0.414285	-2.31711	0.0204979	0.0504949
Twistnb	1058.37	-0.958383	0.229992	-4.16703	3.08592e-05	0.000213798
Phf21b	111.359	-0.958065	0.282877	-3.38686	0.000706987	0.00315394
Cdk5rap1	397.528	-0.957711	0.220664	-4.34014	1.42395e-05	0.00010922
Aars	11533.1	-0.957339	0.235088	-4.07226	4.65582e-05	0.000308613
Tcea3	621.228	-0.957303	0.431219	-2.21999	0.0264193	0.0618576
Hus1	902.616	-0.956526	0.139812	-6.8415	7.83703e-12	2.10343e-10
Msantd2	703.551	-0.95581	0.227126	-4.20828	2.57324e-05	0.00018189
Gtpbp10	768.016	-0.955566	0.238572	-4.00536	6.19218e-05	0.000395273
Dmd	640.538	-0.954003	0.328755	-2.90187	0.00370946	0.0126416
Echdc2	462.543	-0.952373	0.207271	-4.59481	4.33142e-06	3.8709e-05
Rbmxl1	2540.33	-0.952298	0.188216	-5.05959	4.20154e-07	4.79501e-06
Dclk2	225.54	-0.951595	0.189332	-5.02608	5.00608e-07	5.60757e-06
Ccdc151	40.184	-0.951175	0.389843	-2.43989	0.0146916	0.038536
Slc39a14	1704.76	-0.950328	0.195635	-4.85766	1.18783e-06	1.2129e-05
Gm2381	566.76	-0.949885	0.338835	-2.80339	0.00505687	0.0161432
Tango6	627.781	-0.949482	0.130364	-7.28334	3.25662e-13	1.06811e-11
Dyx1c1	23.2927	-0.948166	0.467693	-2.02733	0.0426289	0.0912413
Acacb	429.2	-0.94774	0.312056	-3.03709	0.00238876	0.00875771
1700003E16Rik	33.6965	-0.947523	0.451407	-2.09905	0.0358129	0.0792655
Isyna1	2077.68	-0.946776	0.246948	-3.83391	0.000126121	0.000722662
Sfxn2	149.207	-0.946755	0.352357	-2.68692	0.00721144	0.0215961
Adap1	824.916	-0.946627	0.209286	-4.52311	6.09363e-06	5.17769e-05
2410004N09Rik	145.144	-0.945035	0.294539	-3.20852	0.0013342	0.00539303
Psma8	214.005	-0.945025	0.417744	-2.26221	0.0236843	0.0565766
Mmp11	431.18	-0.94462	0.157615	-5.9932	2.05752e-09	3.76158e-08
Recql4	478.403	-0.944497	0.338231	-2.79246	0.00523091	0.0166373
Mlh3	1081.25	-0.944158	0.172812	-5.46348	4.66878e-08	6.4231e-07
Cdt1	2010.33	-0.944012	0.208322	-4.5315	5.8567e-06	5.01274e-05
Aldh1b1	76.4737	-0.943692	0.29862	-3.16018	0.00157673	0.00620514
L1td1	15097.8	-0.942373	0.236163	-3.99036	6.59741e-05	0.000417242
Elavl4	41.3793	-0.942096	0.408924	-2.30384	0.0212315	0.0519006
Harbi1	269.599	-0.941913	0.22199	-4.24304	2.20515e-05	0.000157983
Dpy30	1013.06	-0.941203	0.307173	-3.06408	0.00218337	0.00811539
4930558J18Rik	49.1404	-0.940923	0.314877	-2.98822	0.00280603	0.0100013
Klhdc4	1531.25	-0.94009	0.225927	-4.16104	3.16808e-05	0.00021912
Rpa1	5016.05	-0.940064	0.223054	-4.21451	2.50316e-05	0.000177554
Rfx2	499.01	-0.93892	0.24057	-3.9029	9.50488e-05	0.000572002
Cacybp	4336.23	-0.938169	0.29873	-3.14053	0.00168643	0.00655349
1500011K16Rik	100.364	-0.937548	0.392675	-2.38759	0.0169592	0.0433336
Fanci	1100.34	-0.935602	0.290549	-3.22012	0.00128138	0.0052189
Zfp1	300.731	-0.935531	0.21681	-4.31498	1.59616e-05	0.000120402
Parp2	711.556	-0.9341	0.231953	-4.02711	5.64677e-05	0.000365004
Oard1	451.547	-0.933854	0.336512	-2.77509	0.00551856	0.0173436
Clgn	223.785	-0.93331	0.345537	-2.70104	0.00691229	0.0208718
Got1	1988.4	-0.933013	0.161937	-5.76158	8.33294e-09	1.3358e-07
9130019O22Rik	71.7748	-0.932686	0.298811	-3.12132	0.00180039	0.00691949
Pold2	1395.98	-0.932666	0.21987	-4.24189	2.21641e-05	0.00015872
Slc25a39	2019.97	-0.93242	0.216288	-4.311	1.62515e-05	0.000122195
Zfp563	111.653	-0.931711	0.253718	-3.67223	0.000240443	0.00126422
Taf1c	508.206	-0.931163	0.161634	-5.76093	8.36503e-09	1.33963e-07
Pygm	26.4266	-0.931107	0.449055	-2.07348	0.0381278	0.0834344
Hspb6	40.8401	-0.930296	0.342182	-2.71872	0.00655356	0.0199725
Cmc2	151.329	-0.929069	0.337184	-2.75538	0.00586246	0.018215
Zfp783	40.6491	-0.928967	0.458764	-2.02493	0.0428741	0.0916559
Gpx7	193.937	-0.928366	0.270302	-3.43455	0.00059353	0.00272641
Egfl7	208.96	-0.92818	0.332241	-2.79369	0.00521104	0.0165837
Noxred1	35.1482	-0.927972	0.368614	-2.51746	0.0118203	0.0323446
Usp28	1908.22	-0.926757	0.204068	-4.5414	5.58815e-06	4.81303e-05
Plcb4	628.987	-0.926599	0.369274	-2.50924	0.012099	0.0329752
Plxdc1	33.7213	-0.925925	0.409495	-2.26114	0.0237509	0.0566944
Nrp	23.5019	-0.925767	0.44194	-2.09478	0.0361907	0.0799531
Cdca7	2116.67	-0.924905	0.331919	-2.78654	0.00532739	0.0168721
2810408A11Rik	51.7412	-0.924603	0.296365	-3.11982	0.00180964	0.00694996
Shcbp1	901.306	-0.923875	0.185554	-4.97901	6.39094e-07	7.00217e-06
Naf1	1294.7	-0.923807	0.149849	-6.16492	7.05205e-10	1.38998e-08
Rps6ka5	145.769	-0.92379	0.323467	-2.8559	0.00429145	0.014126
Pfas	4731.83	-0.923131	0.258429	-3.57209	0.000354142	0.00176308
Acad10	126.563	-0.922866	0.235916	-3.91185	9.15926e-05	0.00055364
Smarcad1	3701.08	-0.922654	0.204287	-4.51646	6.28821e-06	5.31548e-05
2700038G22Rik	102.265	-0.921587	0.35843	-2.57118	0.0101352	0.028509
Bcl3	579.399	-0.921054	0.189209	-4.86793	1.12774e-06	1.16094e-05
Senp3	5255.12	-0.920943	0.167856	-5.48651	4.09953e-08	5.69407e-07
1190007I07Rik	105.685	-0.919534	0.368369	-2.49623	0.012552	0.0339951
Fubp3	3823.65	-0.918664	0.164338	-5.59009	2.26949e-08	3.34388e-07
Snord96a	76.8383	-0.918434	0.403014	-2.27891	0.0226722	0.0546607
Mt1	1218.99	-0.918018	0.303949	-3.02031	0.00252518	0.00915754
Rwdd3	26.4458	-0.91773	0.460899	-1.99117	0.0464617	0.0978618
Nubpl	226.22	-0.917167	0.294483	-3.1145	0.00184255	0.00705434
Chtf18	1557.66	-0.916958	0.176654	-5.1907	2.09507e-07	2.55443e-06
Sirt3	135.062	-0.916847	0.280697	-3.26632	0.00108956	0.00454417
E130012A19Rik	4755.19	-0.916674	0.229803	-3.98896	6.63625e-05	0.00041873
Ppid	3389.11	-0.916586	0.27176	-3.37277	0.000744149	0.0032893
Dus3l	1197.03	-0.91465	0.318245	-2.87404	0.00405253	0.0135021
Ctu2	712.125	-0.913105	0.205287	-4.44794	8.66991e-06	7.06298e-05
Fam131c	45.3758	-0.91296	0.309385	-2.95089	0.00316864	0.0110582
Eed	2745	-0.912909	0.241847	-3.77474	0.000160172	0.000893424
Cenpp	210.851	-0.912715	0.442118	-2.06441	0.0389786	0.0849215
Dtymk	2079.22	-0.912679	0.342371	-2.66576	0.00768149	0.0227751
Celf4	194.349	-0.911782	0.234684	-3.88515	0.000102267	0.000607197
Gm14139	376.453	-0.910386	0.355011	-2.56439	0.0103358	0.0289588
Rpap1	1841.12	-0.909796	0.159639	-5.69907	1.20463e-08	1.86718e-07
Fkbp5	2316.41	-0.909258	0.184365	-4.93183	8.14627e-07	8.69165e-06
Mll3	1703.69	-0.908436	0.159417	-5.69849	1.20872e-08	1.87175e-07
Tfb1m	196.637	-0.908052	0.237967	-3.81587	0.000135706	0.000770851
Slx1b	236.866	-0.907572	0.352817	-2.57236	0.0101008	0.0284326
Pdf	390.273	-0.907203	0.202625	-4.47724	7.56132e-06	6.26569e-05
Srrt	5093.71	-0.906202	0.203478	-4.45357	8.44535e-06	6.9075e-05
Rnf113a2	346.645	-0.905489	0.200317	-4.52029	6.17563e-06	5.23922e-05
Slc3a2	3425.98	-0.905341	0.152086	-5.95281	2.63584e-09	4.65788e-08
2310009A05Rik	42.8069	-0.905236	0.410256	-2.20651	0.027348	0.0635782
Zfp518b	2437.93	-0.905104	0.194452	-4.65465	3.24535e-06	3.00681e-05
Zfp94	79.0747	-0.905077	0.290761	-3.11278	0.00185332	0.00708452
Cecr2	1468.32	-0.905025	0.270531	-3.34537	0.000821735	0.00356687
Gm11602	33.0172	-0.904399	0.363805	-2.48594	0.0129209	0.0347473
Nudt1	459.741	-0.904099	0.216678	-4.17255	3.01214e-05	0.000209394
Rad1	497.199	-0.903264	0.249123	-3.62578	0.000288091	0.00147823
Pfkm	567.289	-0.9028	0.180254	-5.00849	5.48598e-07	6.0993e-06
Diras1	52.5481	-0.902105	0.391191	-2.30604	0.0211082	0.0516954
Zfp960	164.736	-0.901747	0.299018	-3.0157	0.0025639	0.00927745
Pitpnc1	1223.66	-0.900737	0.180346	-4.99449	5.89908e-07	6.5188e-06
Mib2	744.921	-0.900386	0.21183	-4.25052	2.13272e-05	0.000153464
Chd9	3222.95	-0.900226	0.230438	-3.90659	9.3607e-05	0.000564153
Gm13157	697.781	-0.899745	0.274405	-3.2789	0.00104213	0.00437657
Mapt	236.381	-0.898934	0.182387	-4.92872	8.27687e-07	8.81379e-06
Mtrf1	180.001	-0.898656	0.237179	-3.78894	0.000151292	0.000849963
Zfp870	297.985	-0.897862	0.179902	-4.99082	6.01224e-07	6.62154e-06
Rcc2	13459.5	-0.897767	0.249946	-3.59184	0.000328357	0.00165074
Mapk1ip1	186.152	-0.896207	0.25111	-3.56898	0.000358371	0.00178251
Tada2a	761.964	-0.895828	0.241726	-3.70597	0.000210587	0.00112857
Ccdc138	94.4783	-0.895634	0.359374	-2.49221	0.0126952	0.0342968
Zbtb8a	573.165	-0.895182	0.375532	-2.38377	0.0171361	0.0436767
Ubtf	5066.14	-0.894786	0.212343	-4.21388	2.51023e-05	0.000177896
Zfp446	167.86	-0.89478	0.249631	-3.5844	0.00033785	0.00169121
4933403G14Rik	110.024	-0.894139	0.259209	-3.44949	0.000561653	0.00260848
Hibch	213.551	-0.893886	0.270704	-3.30208	0.000959697	0.00408569
Eif2s2	11904.6	-0.893488	0.198289	-4.50598	6.60664e-06	5.55886e-05
Wdr93	25.0465	-0.893305	0.413001	-2.16296	0.030544	0.0695295
Ccdc125	96.4822	-0.893169	0.260545	-3.42808	0.000607871	0.00278138
Efcab11	68.8633	-0.89315	0.320554	-2.78627	0.00533177	0.0168827
Gtpbp3	647.816	-0.893079	0.193865	-4.6067	4.091e-06	3.68213e-05
Gtf2h3	1066.71	-0.893016	0.237758	-3.75599	0.000172658	0.000953017
Setd3	1603.81	-0.892285	0.12162	-7.33664	2.19017e-13	7.3449e-12
Chek2	405.05	-0.892106	0.4471	-1.99532	0.0460084	0.0970533
Htra1	275.536	-0.89195	0.26421	-3.37591	0.000735721	0.00325819
Fam72a	99.4916	-0.89186	0.323695	-2.75525	0.00586473	0.0182185
Dusp12	529.377	-0.891193	0.260825	-3.41683	0.000633554	0.00287484
Ino80	1330.52	-0.890488	0.144073	-6.1808	6.3779e-10	1.26777e-08
Ring1	212.102	-0.888978	0.183286	-4.85023	1.23319e-06	1.25531e-05
Kbtbd7	374.637	-0.888182	0.182507	-4.86657	1.13549e-06	1.16526e-05
Ppat	3143.97	-0.888116	0.237672	-3.73673	0.000186432	0.0010174
Calcoco2	270.139	-0.888108	0.222992	-3.98268	6.81411e-05	0.000427649
Fastkd1	251.557	-0.887387	0.2342	-3.78902	0.000151242	0.000849963
Tpmt	85.2397	-0.887226	0.273517	-3.24378	0.00117957	0.00486512
2410003L11Rik	195.906	-0.88685	0.404608	-2.19188	0.0283885	0.0655879
Mospd3	352.277	-0.885551	0.328328	-2.69715	0.00699355	0.0210706
Spc24	1098.93	-0.884514	0.201634	-4.38672	1.15073e-05	9.03771e-05
Tefm	289.577	-0.883413	0.243726	-3.62462	0.000289391	0.0014835
Gm14322	161.737	-0.88328	0.331671	-2.66312	0.00774199	0.0229006
Prune2	643.323	-0.882653	0.157431	-5.60659	2.06346e-08	3.06788e-07
Mir17hg	322.843	-0.88262	0.433927	-2.03403	0.0419485	0.090041
Elmo1	266.497	-0.882447	0.292901	-3.01279	0.00258861	0.00935859
Trmt11	310.811	-0.881065	0.261196	-3.37319	0.00074303	0.00328612
Kif18a	630.141	-0.87945	0.323559	-2.71805	0.00656673	0.019994
Tdgf1	11875.3	-0.878973	0.297119	-2.95832	0.00309318	0.0108294
1110008J03Rik	207.422	-0.87881	0.213227	-4.12148	3.7644e-05	0.000255409
BC053749	128.827	-0.878629	0.241423	-3.63938	0.000273295	0.0014109
Zcwpw1	295.471	-0.878088	0.300983	-2.9174	0.00352964	0.0120891
Mrpl15	1640.97	-0.877985	0.231987	-3.78462	0.000153941	0.00086307
Etv1	406.258	-0.877732	0.333871	-2.62895	0.00856487	0.0248593
Cenpn	600.95	-0.877306	0.243875	-3.59736	0.000321459	0.00162154
St6galnac3	56.3019	-0.877128	0.391821	-2.23859	0.0251823	0.0594793
Zfyve28	123.649	-0.876804	0.235573	-3.72201	0.000197644	0.00106723
Exosc5	729.143	-0.875679	0.218982	-3.99886	6.3649e-05	0.000405194
D130040H23Rik	67.2168	-0.875354	0.279278	-3.13435	0.00172236	0.00666469
Cirh1a	3346.36	-0.874843	0.173912	-5.03036	4.89553e-07	5.50252e-06
Elovl6	2980.09	-0.87473	0.234422	-3.73143	0.000190398	0.00103491
Cntrob	419.732	-0.874581	0.25538	-3.42462	0.000615655	0.00280526
H2afz	9372.99	-0.874522	0.288552	-3.03073	0.00243965	0.00890052
Cep78	628.448	-0.874323	0.260291	-3.35902	0.000782185	0.00342055
1700030J22Rik	38.795	-0.873937	0.416558	-2.098	0.0359053	0.0794403
Mrpl24	758.73	-0.873883	0.26142	-3.34284	0.000829271	0.00359577
Msi2	2163.56	-0.873142	0.279027	-3.12924	0.00175262	0.0067674
Cacng8	100.953	-0.872476	0.35063	-2.48831	0.0128351	0.0345731
Timm10	235.974	-0.872377	0.294874	-2.95847	0.0030917	0.0108266
Dus4l	194.715	-0.871671	0.304976	-2.85816	0.00426103	0.0140427
Ung	1240.61	-0.87129	0.291717	-2.98676	0.00281949	0.0100351
Gabarapl2	727.879	-0.870436	0.220387	-3.94958	7.82887e-05	0.000483016
Mcm10	2640.69	-0.870324	0.224193	-3.88204	0.000103586	0.000613693
Surf2	248.023	-0.869746	0.248751	-3.49645	0.000471489	0.00224897
Hap1	632.71	-0.869515	0.318975	-2.72597	0.00641137	0.0196157
Trps1	574.353	-0.869087	0.200283	-4.3393	1.42935e-05	0.000109584
2610044O15Rik8	155.671	-0.868904	0.203713	-4.26533	1.99608e-05	0.000145161
Zranb3	536.09	-0.86873	0.296681	-2.92816	0.00340976	0.0117521
Kxd1	551.837	-0.868054	0.213764	-4.0608	4.89049e-05	0.000321827
Peli2	119.348	-0.866862	0.366027	-2.3683	0.01787	0.0451471
Tcof1	4671.64	-0.865374	0.189502	-4.56657	4.95774e-06	4.32918e-05
Sept3	220.849	-0.865324	0.369215	-2.34369	0.0190942	0.0477253
Plekhd1	99.6083	-0.865274	0.251994	-3.4337	0.000595393	0.00273344
Lap3	3490.55	-0.865179	0.233969	-3.69784	0.000217441	0.00116113
Xrcc6	1182.18	-0.864876	0.306019	-2.82622	0.00471007	0.0152619
Plp1	29.7884	-0.86445	0.420195	-2.05726	0.0396611	0.0861118
2610015P09Rik	227.21	-0.864204	0.174368	-4.95621	7.18806e-07	7.7961e-06
Gm14420	235.709	-0.863559	0.205092	-4.21058	2.54712e-05	0.000180277
Tfdp2	1160.83	-0.863165	0.18546	-4.65418	3.25267e-06	3.01188e-05
Dpf1	270.88	-0.862509	0.313401	-2.7521	0.0059215	0.0183532
Lekr1	32.0338	-0.862217	0.417809	-2.06366	0.0390497	0.0850321
Mis18bp1	1644.56	-0.862113	0.327916	-2.62906	0.00856202	0.0248593
Mrps2	895.695	-0.861769	0.171567	-5.02293	5.08881e-07	5.69245e-06
Rex2	574.77	-0.861639	0.376738	-2.2871	0.0221899	0.053727
2700097O09Rik	190.914	-0.861109	0.177918	-4.83992	1.2989e-06	1.31405e-05
Toe1	526.072	-0.860987	0.165486	-5.20277	1.96344e-07	2.41549e-06
Pim2	1218.79	-0.860874	0.340651	-2.52715	0.0114994	0.03163
Gdf3	1322.44	-0.860707	0.334619	-2.5722	0.0101054	0.0284398
Nkrf	482.307	-0.86059	0.195218	-4.40836	1.04158e-05	8.25962e-05
Atp5g1	1468.31	-0.859376	0.250287	-3.43357	0.000595692	0.00273405
Zfp828	1681.67	-0.859123	0.131949	-6.51103	7.46388e-11	1.71429e-09
Zfp93	158.113	-0.85904	0.242525	-3.54206	0.000397011	0.00194383
Zscan10	1790.81	-0.858348	0.240575	-3.5679	0.000359855	0.00178826
Chic1	402.296	-0.857701	0.255271	-3.35996	0.000779548	0.00341174
Taf5l	1503.34	-0.857494	0.129464	-6.6234	3.51023e-11	8.54069e-10
Tti2	422.784	-0.857107	0.15039	-5.69923	1.20347e-08	1.86714e-07
Sptbn4	723.071	-0.857047	0.265242	-3.23119	0.00123276	0.00504642
Kif5b	4587.77	-0.856523	0.127659	-6.70944	1.9537e-11	4.96724e-10
Atp2a3	218.051	-0.85558	0.289315	-2.95726	0.00310389	0.0108577
Ube2t	234.618	-0.855129	0.330621	-2.58643	0.00969755	0.0275091
Jph4	185.655	-0.854821	0.28463	-3.00327	0.00267097	0.00960552
Cdk10	277.53	-0.854555	0.186777	-4.57527	4.75601e-06	4.19173e-05
Rangrf	480.522	-0.854323	0.345396	-2.47346	0.0133813	0.0357337
Ssbp4	975.385	-0.854093	0.271483	-3.14603	0.00165503	0.00644521
Lypla1	1407.98	-0.853427	0.171655	-4.97175	6.63509e-07	7.24426e-06
Rbpj	5822.71	-0.852431	0.181515	-4.69621	2.65036e-06	2.51088e-05
Ankrd10	1360.59	-0.850736	0.17809	-4.77701	1.77921e-06	1.75134e-05
2610507I01Rik	37.225	-0.850339	0.370199	-2.29698	0.0216201	0.0526427
Soga2	3527.9	-0.849916	0.214947	-3.95406	7.68347e-05	0.000476999
Timeless	1924.22	-0.849591	0.257239	-3.30273	0.000957469	0.00407726
Bccip	1598.69	-0.849346	0.220619	-3.84983	0.000118201	0.000686662
Farsa	1861.02	-0.84932	0.209595	-4.05219	5.07406e-05	0.000331776
Nacc1	7124.88	-0.848704	0.134261	-6.3213	2.59375e-10	5.43924e-09
Gm9897	31.1431	-0.848704	0.382336	-2.21979	0.0264332	0.0618813
Rnf165	512.616	-0.84837	0.188759	-4.49447	6.97435e-06	5.83533e-05
Gga1	709.296	-0.848074	0.158048	-5.36594	8.05292e-08	1.06072e-06
Cyb5r1	1131.29	-0.847595	0.2069	-4.09663	4.19206e-05	0.000280939
Tmem69	393.202	-0.847513	0.226217	-3.74646	0.000179344	0.000986054
Mid1ip1	641.519	-0.847418	0.305578	-2.77316	0.00555143	0.0174269
Slc25a36	1602.83	-0.846391	0.204567	-4.13747	3.51152e-05	0.00024034
Aes	1465.84	-0.84525	0.205248	-4.11818	3.81874e-05	0.000258485
Lyrm4	119.918	-0.8443	0.243976	-3.46058	0.000539005	0.00251899
Acadm	982.799	-0.842878	0.189738	-4.44232	8.8994e-06	7.21767e-05
2610318N02Rik	586.759	-0.841535	0.331524	-2.53838	0.0111367	0.0307717
Shmt1	1480.27	-0.839864	0.275053	-3.05346	0.00226217	0.00835148
Zbtbd6	116.025	-0.838697	0.31738	-2.64256	0.00822818	0.0240782
Clstn3	403.323	-0.837707	0.39608	-2.11499	0.0344307	0.0767576
Sirt1	1489.3	-0.837382	0.164128	-5.10199	3.36102e-07	3.92294e-06
Naa16	580.697	-0.836791	0.195233	-4.28611	1.8183e-05	0.000133894
2700094K13Rik	1120.39	-0.836582	0.354004	-2.3632	0.0181181	0.0456684
Mrpl36	420.437	-0.836575	0.271869	-3.07713	0.00209006	0.00781909
Cdca7l	444.743	-0.83627	0.257361	-3.24941	0.00115646	0.00478668
Bckdhb	485.785	-0.836254	0.254947	-3.28012	0.00103764	0.00436427
Fam175a	229.769	-0.835507	0.182253	-4.58434	4.55427e-06	4.03705e-05
3010026O09Rik	95.7833	-0.834721	0.261174	-3.19603	0.00139332	0.00559802
Gpr135	30.114	-0.833799	0.412746	-2.02013	0.0433702	0.0924775
Dock6	2128.42	-0.83203	0.182967	-4.54742	5.43076e-06	4.69226e-05
Lrch1	181.751	-0.831037	0.185235	-4.4864	7.24378e-06	6.02998e-05
Prrt3	109.791	-0.831012	0.385501	-2.15567	0.0311096	0.0705917
Gm14305	120.073	-0.830911	0.270287	-3.07419	0.00211077	0.00788128
Sox3	131.13	-0.830863	0.350609	-2.36977	0.0177991	0.0449958
Tfdp1	3150	-0.830667	0.187363	-4.43347	9.27283e-06	7.47249e-05
Ssbp1	751.974	-0.830199	0.259252	-3.20228	0.00136342	0.00549356
Dut	1548.85	-0.830149	0.292769	-2.83551	0.00457526	0.0148957
Fignl1	1673.76	-0.829977	0.205485	-4.03912	5.36528e-05	0.000348853
Ubr7	4396.62	-0.829163	0.278071	-2.98184	0.00286525	0.0101726
Twf2	1177.45	-0.829005	0.259434	-3.19543	0.00139621	0.00560639
Prkdc	1434.53	-0.828965	0.235017	-3.52725	0.0004199	0.00204149
Eif4ebp1	3720.49	-0.828965	0.199421	-4.15685	3.22667e-05	0.000222609
Stag3	430.801	-0.828583	0.252401	-3.28281	0.0010278	0.00432619
Rpa3	289.061	-0.828234	0.26827	-3.08731	0.00201975	0.00761071
Ptpn3	1074.24	-0.828074	0.13269	-6.24067	4.35707e-10	8.82119e-09
Ier2	1233.65	-0.828044	0.211242	-3.91989	8.85891e-05	0.000539062
Tars	3652.39	-0.827787	0.246962	-3.35188	0.000802659	0.0034961
Npm1	38214.6	-0.827669	0.215304	-3.84418	0.000120954	0.000697197
Slc35f2	700.313	-0.826992	0.277868	-2.97621	0.00291837	0.0103188
Sugp2	487.149	-0.82689	0.190583	-4.33873	1.43306e-05	0.000109817
Klf9	2328.16	-0.826545	0.158368	-5.21915	1.7975e-07	2.23312e-06
Six1	331.139	-0.826329	0.250989	-3.2923	0.000993732	0.00420982
Nrg4	38.6992	-0.826274	0.405375	-2.0383	0.0415202	0.089344
Setd4	241.914	-0.826232	0.241231	-3.42507	0.000614642	0.00280196
Atcay	82.2153	-0.825944	0.347191	-2.37893	0.017363	0.0441315
Zfp273	57.5383	-0.825566	0.385715	-2.14035	0.0323265	0.0728289
9330133O14Rik	41.5017	-0.824668	0.387907	-2.12594	0.0335081	0.075017
Mphosph6	524.697	-0.824111	0.154807	-5.32346	1.01814e-07	1.3178e-06
Nup37	783.297	-0.824063	0.25799	-3.19416	0.00140237	0.00562462
Trap1a	728.156	-0.824032	0.314619	-2.61914	0.00881523	0.0253972
Fgfr3	50.4817	-0.823825	0.366519	-2.2477	0.0245951	0.0583361
Srcrb4d	58.7508	-0.823547	0.385819	-2.13454	0.0327984	0.0737099
Adora2b	27.8241	-0.823264	0.374718	-2.19702	0.0280188	0.064935
Urb2	2917.36	-0.82274	0.132518	-6.2085	5.34926e-10	1.06979e-08
B4galnt2	83.0003	-0.822614	0.311796	-2.63831	0.00833199	0.0243125
Rmi2	166.69	-0.822126	0.228045	-3.60511	0.000312024	0.00158124
Eid3	51.3576	-0.821813	0.348499	-2.35815	0.0183664	0.0461666
Ttc26	223.376	-0.82175	0.243004	-3.38163	0.000720581	0.00320238
Jak3	405.986	-0.821708	0.179759	-4.57115	4.85046e-06	4.25818e-05
Brip1	309.772	-0.821587	0.242535	-3.38749	0.000705349	0.00314834
Pbk	362.491	-0.820883	0.271146	-3.02745	0.00246625	0.0089776
Zfp764	78.369	-0.820397	0.268752	-3.05262	0.0022685	0.00837111
Coprs	328.973	-0.820377	0.21748	-3.77219	0.000161819	0.000900462
Gli2	969.817	-0.819938	0.356825	-2.29787	0.021569	0.0525339
H1fx	455.751	-0.819689	0.33967	-2.41319	0.0158135	0.0408708
Wdr25	182.946	-0.819312	0.189033	-4.33422	1.46277e-05	0.000111687
Tbl1xr1	1057.67	-0.81852	0.142574	-5.741	9.4119e-09	1.49271e-07
Pcgf2	724.1	-0.818047	0.230422	-3.55021	0.00038493	0.00189393
Dnph1	768.811	-0.81801	0.247494	-3.30517	0.000949205	0.00404522
Msh6	8822.19	-0.816329	0.262623	-3.10836	0.00188126	0.00717127
Manba	1044.08	-0.81591	0.229406	-3.55661	0.000375668	0.00185783
Ankrd49	374.868	-0.815323	0.167669	-4.8627	1.15795e-06	1.1846e-05
Necab3	46.146	-0.815279	0.383012	-2.1286	0.0332874	0.0745942
Mns1	344.575	-0.814854	0.236599	-3.44403	0.000573112	0.0026482
Rgs9bp	134.992	-0.814157	0.349579	-2.32896	0.0198611	0.0492444
D930048N14Rik	138.042	-0.814114	0.273317	-2.97864	0.0028953	0.0102625
Ints10	1121.27	-0.81405	0.17056	-4.77281	1.81669e-06	1.7837e-05
Trmt5	404.879	-0.813397	0.207714	-3.91594	9.00521e-05	0.000545535
Ccdc77	453.355	-0.813388	0.277819	-2.92776	0.00341415	0.0117623
Zfp229	391.069	-0.812117	0.206919	-3.92481	8.67975e-05	0.00052993
Xrcc6bp1	154.893	-0.81141	0.318608	-2.54674	0.0108735	0.0301666
Asna1	2017.26	-0.811042	0.208081	-3.89773	9.70994e-05	0.000581942
A930024E05Rik	167.371	-0.810337	0.250252	-3.23809	0.00120333	0.00494697
Gm8801	54.7513	-0.809625	0.37777	-2.14317	0.0320997	0.0724076
Zfp955a	348.233	-0.808994	0.227627	-3.55404	0.000379366	0.00187518
EU599041	381.528	-0.807946	0.385475	-2.09598	0.0360843	0.0797616
Pcgf6	1044.61	-0.807818	0.212217	-3.80657	0.00014091	0.00079737
Mb21d1	58.6416	-0.807714	0.383934	-2.10378	0.0353976	0.0785394
Nelfe	849.362	-0.807496	0.178716	-4.51832	6.2332e-06	5.28259e-05
Wdr46	1351.26	-0.807277	0.215839	-3.74018	0.00018389	0.00100789
Dhps	574.88	-0.80656	0.185324	-4.35217	1.34799e-05	0.000104322
Dnajc21	1893.17	-0.806154	0.209367	-3.85043	0.000117909	0.00068543
Glmn	232.181	-0.805989	0.276837	-2.91142	0.0035979	0.0122946
Mtg1	350.288	-0.8059	0.2187	-3.68497	0.000228734	0.00121
Siah1a	235.493	-0.804865	0.231096	-3.48281	0.000496173	0.0023448
Wdr90	500.735	-0.80412	0.238812	-3.36716	0.000759465	0.00334079
Fam161b	54.4273	-0.803883	0.366103	-2.19578	0.0281075	0.0650853
Mpi	216.761	-0.803508	0.252454	-3.1828	0.0014586	0.00580854
Acn9	58.5716	-0.803393	0.376814	-2.13207	0.0330009	0.074094
Lyplal1	149.869	-0.803045	0.25523	-3.14635	0.0016532	0.00644267
Abcc4	1445.93	-0.802979	0.281741	-2.85006	0.0043711	0.0143363
Elavl3	211.139	-0.802185	0.229608	-3.49371	0.000476351	0.00226952
Vrk1	1568.27	-0.801934	0.176463	-4.54448	5.50705e-06	4.75066e-05
Impa2	689.305	-0.799609	0.199296	-4.01216	6.01663e-05	0.000385489
Cnp	240.99	-0.799407	0.237121	-3.37131	0.00074812	0.00330329
Ska1	408.8	-0.799269	0.32769	-2.43911	0.0147237	0.0386017
C030039L03Rik	123.735	-0.798724	0.269745	-2.96103	0.00306609	0.0107553
Alkbh1	397.387	-0.79837	0.209149	-3.81724	0.000134953	0.00076684
Fcho1	244.293	-0.797142	0.211571	-3.76772	0.000164743	0.000915011
Sycp3	54.7834	-0.796594	0.37932	-2.10006	0.035724	0.0791244
2010320M18Rik	45.9533	-0.7964	0.351561	-2.26532	0.0234928	0.0562092
Ncoa3	5477.7	-0.796312	0.160532	-4.96046	7.03272e-07	7.63772e-06
Cpsf4l	116.749	-0.79625	0.345577	-2.30412	0.021216	0.0518952
Lsm6	707.099	-0.796235	0.219747	-3.62342	0.000290737	0.00148947
Rpp38	160.383	-0.796105	0.220637	-3.60821	0.000308314	0.00156582
Dkc1	3744.9	-0.796048	0.221687	-3.59086	0.000329583	0.00165589
Fam49a	180.068	-0.795295	0.204415	-3.89059	0.000100002	0.000595687
Mbtd1	1921.41	-0.794048	0.237182	-3.34785	0.00081442	0.00353887
Crebzf	1277.3	-0.793505	0.192307	-4.12623	3.68754e-05	0.000251025
Brca1	2317.64	-0.793502	0.231649	-3.42546	0.000613768	0.00280133
Aldh2	1916.44	-0.793332	0.178891	-4.43473	9.21898e-06	7.4364e-05
Ppm1e	49.2571	-0.793321	0.353689	-2.24299	0.0248975	0.0589339
Tssk6	59.374	-0.792334	0.309791	-2.55764	0.0105384	0.0294118
Extl1	62.0211	-0.79111	0.394188	-2.00694	0.0447566	0.0947538
Phc1	8000.63	-0.79104	0.261709	-3.0226	0.00250617	0.00910069
Mpv17l	135.999	-0.790945	0.219146	-3.60922	0.000307119	0.00156072
Smyd4	288.859	-0.790801	0.194388	-4.06816	4.73851e-05	0.000312956
Lyar	2747.62	-0.790763	0.224908	-3.51594	0.000438194	0.00211475
Foxred1	464.216	-0.789513	0.223212	-3.53706	0.000404609	0.00197476
Mrpl1	576.87	-0.789419	0.19661	-4.01516	5.9405e-05	0.000381583
Ccdc18	429.4	-0.789031	0.348968	-2.26104	0.0237567	0.0567001
Zfp709	109.068	-0.78887	0.291286	-2.70823	0.00676425	0.0204889
Btbd6	272.248	-0.788478	0.197501	-3.99228	6.54404e-05	0.000414187
Gm11974	120.556	-0.788059	0.289933	-2.71807	0.00656639	0.019994
Glyctk	67.3715	-0.787699	0.284503	-2.76869	0.00562821	0.0176442
Dbt	486.196	-0.786121	0.229685	-3.42261	0.000620236	0.00282299
Nup43	882.471	-0.786037	0.214914	-3.65744	0.000254743	0.00132662
Kdm4c	1878.47	-0.785916	0.190663	-4.12201	3.75582e-05	0.000254933
Acap1	106.923	-0.784738	0.266047	-2.94963	0.00318159	0.0110987
Sarnp	1136	-0.784678	0.262292	-2.99162	0.00277503	0.00989942
Nr1d2	372.011	-0.784287	0.233242	-3.36255	0.00077227	0.00338441
Ift27	131.494	-0.784227	0.210718	-3.72169	0.000197897	0.00106824
Cacng7	501.222	-0.782954	0.306119	-2.55768	0.0105373	0.0294118
Socs3	1549.06	-0.782671	0.192541	-4.06495	4.8042e-05	0.000316911
Has3	72.7733	-0.782367	0.340234	-2.2995	0.0214766	0.0523866
Gtf2a2	415.23	-0.781979	0.251894	-3.1044	0.00190667	0.00724959
Arl14ep	1240.64	-0.781856	0.22984	-3.40174	0.000669587	0.00301085
Secisbp2	525.023	-0.781352	0.186886	-4.1809	2.90359e-05	0.000202793
Lin37	161.872	-0.781256	0.233155	-3.3508	0.000805784	0.00350878
Rpa2	1143.5	-0.780854	0.276069	-2.82848	0.00467699	0.0151667
Etnk2	111.75	-0.780749	0.262288	-2.97668	0.00291386	0.0103095
Polr1b	2619.42	-0.78065	0.161692	-4.82799	1.37916e-06	1.38754e-05
Rfc5	2209.54	-0.779747	0.210306	-3.70769	0.00020916	0.00112129
C1qbp	3059.25	-0.779364	0.207309	-3.75943	0.000170298	0.000941578
Lsm4	1754.21	-0.779249	0.177172	-4.39826	1.09123e-05	8.60754e-05
Pura	625.268	-0.778605	0.264441	-2.94435	0.00323637	0.0112706
Rpp25	608.487	-0.778411	0.269163	-2.89196	0.00382841	0.0129429
Icosl	270.311	-0.778174	0.305608	-2.54632	0.0108867	0.0301929
Gemin6	348.889	-0.778148	0.270484	-2.87688	0.00401632	0.0134178
Krr1	1191.35	-0.777998	0.156365	-4.97551	6.50751e-07	7.11919e-06
Asrgl1	381.519	-0.776796	0.33893	-2.29191	0.0219109	0.0531533
B3gntl1	148.936	-0.776491	0.208465	-3.72481	0.000195465	0.00105755
Atf1	1250.6	-0.776287	0.191486	-4.05401	5.0346e-05	0.000329459
Sephs2	2356.84	-0.775794	0.194599	-3.98662	6.70201e-05	0.000422067
Ddx10	1895.4	-0.775008	0.168568	-4.5976	4.27379e-06	3.83192e-05
Slc1a5	1744.06	-0.774813	0.144183	-5.37381	7.7091e-08	1.01789e-06
Mrpl39	1090.9	-0.774057	0.154327	-5.0157	5.28414e-07	5.88287e-06
Gins1	430.394	-0.773801	0.317125	-2.44005	0.014685	0.0385303
Haus1	566.274	-0.773696	0.253163	-3.05611	0.00224226	0.00829175
Stat4	137.31	-0.773434	0.340931	-2.2686	0.0232928	0.0558286
Ppap2b	193.61	-0.773405	0.332448	-2.32639	0.0199975	0.0495226
Sars2	534.622	-0.772527	0.229359	-3.3682	0.000756603	0.00333088
Cluh	2025.23	-0.772314	0.171864	-4.49374	6.99825e-06	5.85234e-05
Fmn2	159.785	-0.771808	0.227005	-3.39995	0.000673974	0.00302725
Prex2	277.708	-0.771633	0.347811	-2.21854	0.0265181	0.0620356
Zfp59	329.792	-0.77117	0.230318	-3.34828	0.000813155	0.00353524
Tcea1	2719.63	-0.770157	0.203172	-3.79066	0.000150245	0.000844949
Helb	1279.29	-0.76909	0.211343	-3.63906	0.000273633	0.00141199
Ntpcr	108.893	-0.769053	0.234032	-3.28609	0.00101587	0.00428699
Pcna	4160.04	-0.768733	0.216518	-3.55044	0.00038459	0.00189283
Lipt2	107.404	-0.768374	0.275692	-2.78708	0.00531858	0.0168507
Ifitm2	1441.63	-0.767929	0.28051	-2.73761	0.00618867	0.019048
Slc30a1	490.443	-0.767824	0.155715	-4.93097	8.18234e-07	8.72446e-06
Atf7ip	1294.83	-0.767817	0.311147	-2.4677	0.0135985	0.036231
Eme1	732.783	-0.767747	0.242951	-3.1601	0.00157717	0.00620536
Galnt6	295.224	-0.767729	0.2367	-3.24347	0.00118083	0.00486909
A430005L14Rik	561.328	-0.767599	0.24034	-3.1938	0.00140411	0.00562847
Prdm5	315.893	-0.767007	0.202775	-3.78255	0.000155232	0.000869871
Tmem131	3978.22	-0.76677	0.129046	-5.94182	2.81868e-09	4.93841e-08
Dtwd1	167.604	-0.766642	0.207623	-3.69247	0.000222085	0.00118093
Uxt	50.6857	-0.766613	0.337159	-2.27374	0.0229815	0.0552276
Usp9x	10063.3	-0.766402	0.135612	-5.65143	1.59122e-08	2.40059e-07
Mrps16	566.683	-0.76618	0.246294	-3.11084	0.00186558	0.00711812
Armcx1	373.214	-0.765738	0.167387	-4.57465	4.77012e-06	4.19888e-05
Noc3l	1544.9	-0.765573	0.176608	-4.33487	1.45844e-05	0.000111449
Tfcp2l1	3014.16	-0.765245	0.285399	-2.68131	0.00733339	0.0218934
Mettl1	290.629	-0.765125	0.191566	-3.99406	6.49522e-05	0.000411891
Trp53	4509.63	-0.764094	0.198594	-3.84752	0.000119319	0.000690439
Gm14325	491.382	-0.763661	0.23755	-3.21473	0.00130565	0.00529723
Nup93	3063.91	-0.763556	0.186228	-4.10012	4.12931e-05	0.000277413
Pot1a	535.127	-0.762487	0.214603	-3.55301	0.000380843	0.00188116
Hexim2	74.2255	-0.762485	0.318812	-2.39164	0.0167731	0.0429516
Rpf1	1112.56	-0.762312	0.193071	-3.94836	7.86892e-05	0.000484939
Gm14326	463.853	-0.762175	0.196384	-3.88105	0.000104006	0.000615738
Deptor	249.011	-0.761792	0.24875	-3.06248	0.00219512	0.00815537
Cdk5rap3	1259.94	-0.761789	0.22636	-3.36539	0.000764356	0.0033596
Fbxo31	652.553	-0.760801	0.180494	-4.21511	2.49651e-05	0.000177231
Dnd1	127.322	-0.760702	0.300243	-2.53362	0.011289	0.0311194
Taf6l	224.214	-0.760609	0.247934	-3.0678	0.00215644	0.00802987
Mettl5	280.932	-0.759606	0.270896	-2.80404	0.00504659	0.0161198
2410002F23Rik	1109.49	-0.759202	0.23241	-3.26665	0.00108829	0.00454002
Pcdhgb5	46.2721	-0.759058	0.338371	-2.24327	0.0248792	0.0589034
Ercc8	278.547	-0.758997	0.268901	-2.82258	0.00476385	0.0154027
Zfp873	132.204	-0.758753	0.272256	-2.78691	0.00532127	0.016856
Adamts15	52.1797	-0.758505	0.315816	-2.40173	0.0163178	0.0419955
Rpusd4	375.724	-0.757999	0.224091	-3.38255	0.000718159	0.00319508
Mtbp	535.629	-0.757858	0.194616	-3.89411	9.85601e-05	0.000588935
Rpl36a	3067.99	-0.75755	0.201013	-3.76866	0.000164125	0.00091237
Fdxr	173.028	-0.757374	0.259311	-2.92072	0.00349228	0.0119862
Dtl	1350.67	-0.757308	0.237078	-3.19434	0.00140151	0.00562351
Pias2	2201.78	-0.756678	0.195831	-3.86394	0.000111574	0.000653229
Fam60a	4377.65	-0.756457	0.251728	-3.00505	0.00265534	0.00956191
Rhebl1	238.862	-0.75622	0.262409	-2.88184	0.00395356	0.01324
Ina	1080.55	-0.756215	0.156709	-4.8256	1.39584e-06	1.40088e-05
Ric8b	535.645	-0.756171	0.126907	-5.95848	2.54589e-09	4.50865e-08
Fanca	919.184	-0.756001	0.159919	-4.72741	2.27405e-06	2.18979e-05
Srsf7	3999.17	-0.755852	0.223513	-3.38169	0.000720422	0.00320238
Atg14	519.153	-0.755644	0.175607	-4.30305	1.68463e-05	0.000125517
Rpl7l1	4240.51	-0.755459	0.206042	-3.66653	0.000245867	0.00128858
Ddx18	2781.24	-0.755382	0.183724	-4.11152	3.93069e-05	0.000265484
Slc7a6os	576.518	-0.754835	0.148612	-5.07922	3.78987e-07	4.37061e-06
Hrsp12	218.832	-0.754664	0.332736	-2.26805	0.0233259	0.0558899
Etohi1	357.851	-0.754599	0.219977	-3.43036	0.000602786	0.00276043
Aldh18a1	1784.29	-0.75455	0.314868	-2.3964	0.0165569	0.0424709
Zfp101	168.329	-0.754282	0.230331	-3.27477	0.00105747	0.0044329
Nasp	10582.7	-0.754001	0.296076	-2.54665	0.0108764	0.0301694
Mlh1	682.962	-0.753584	0.247936	-3.03943	0.00237027	0.00870355
Gm10033	111.194	-0.752856	0.276284	-2.72493	0.00643145	0.0196514
Ftsj2	202.983	-0.752812	0.208278	-3.61446	0.000300972	0.00153519
Gm17066	433.604	-0.752807	0.369373	-2.03807	0.0415433	0.089376
Frat2	122.794	-0.752793	0.342236	-2.19963	0.0278334	0.0645418
Smarcd1	2704.49	-0.752728	0.188854	-3.98577	6.72603e-05	0.000423254
Gnl3	3002.82	-0.752046	0.196849	-3.82042	0.000133226	0.000758073
Nudt21	1425.63	-0.751673	0.148492	-5.06204	4.1479e-07	4.74017e-06
Psat1	7297.14	-0.751582	0.321295	-2.33922	0.0193238	0.0481744
Rpl13	18292.4	-0.751052	0.161179	-4.65972	3.16637e-06	2.94028e-05
Prmt7	2273.74	-0.750565	0.215118	-3.48908	0.000484691	0.0023019
Abhd14a	292.972	-0.75047	0.285187	-2.6315	0.00850098	0.0247089
Cth	1714.99	-0.750411	0.185531	-4.04467	5.23969e-05	0.000341517
Tm7sf3	1117.86	-0.749958	0.196195	-3.82251	0.0001321	0.000753235
Psmd7	3984.44	-0.749283	0.174509	-4.29367	1.75741e-05	0.000130053
Xylb	170.975	-0.748711	0.238573	-3.13828	0.0016994	0.00659608
Cbfa2t2	1704.37	-0.74869	0.133679	-5.60064	2.13561e-08	3.16939e-07
2900011O08Rik	215.066	-0.748689	0.322636	-2.32054	0.0203117	0.0501342
Def6	440.178	-0.748014	0.190119	-3.93444	8.33901e-05	0.000510647
Gsr	2037.62	-0.747882	0.146523	-5.10419	3.32206e-07	3.88854e-06
Rrp9	2246.39	-0.747681	0.208134	-3.59231	0.000327755	0.00164822
Adi1	469.729	-0.74672	0.180353	-4.14033	3.46804e-05	0.000237661
Oxnad1	492.278	-0.746655	0.155763	-4.79352	1.6388e-06	1.62091e-05
Azi1	428.524	-0.746269	0.186806	-3.99489	6.47238e-05	0.000411079
Deb1	82.1452	-0.746182	0.373686	-1.99682	0.0458451	0.096771
Depdc7	154.774	-0.746022	0.318991	-2.3387	0.0193512	0.0482133
Pced1b	496.775	-0.745977	0.190644	-3.91293	9.11826e-05	0.000551569
Dancr	84.4497	-0.745926	0.347757	-2.14496	0.031956	0.0721495
Orc1	1050.04	-0.745575	0.226278	-3.29496	0.000984357	0.0041755
Zfp945	421.935	-0.745431	0.222238	-3.3542	0.000795944	0.00347423
Set	28705.5	-0.745311	0.218744	-3.40723	0.000656255	0.00296064
Kcnq2	46.4792	-0.74508	0.337794	-2.20572	0.0274035	0.0636827
Parp1	9977.58	-0.744495	0.191104	-3.89577	9.78882e-05	0.000585864
Fra10ac1	266.434	-0.744255	0.313475	-2.37421	0.0175867	0.0445824
Fbxo5	1230.27	-0.743734	0.262897	-2.82899	0.00466944	0.015151
Nod1	392.328	-0.743666	0.348968	-2.13104	0.0330856	0.0742282
Ing3	404.251	-0.743362	0.215654	-3.44701	0.000566835	0.00262701
Atad5	1359.18	-0.743311	0.192061	-3.87019	0.000108751	0.000639212
Wdr74	1730.32	-0.74311	0.188056	-3.95154	7.76487e-05	0.000480422
Gcdh	523.327	-0.743055	0.258494	-2.87455	0.004046	0.0134926
Skap2	597.651	-0.742885	0.257662	-2.88318	0.00393681	0.0132145
Ppp2r2d	2196.55	-0.742861	0.170727	-4.35118	1.35409e-05	0.000104695
Gm14403	183.428	-0.742718	0.264785	-2.80499	0.00503181	0.0160896
Agtrap	1328.43	-0.74197	0.225213	-3.29452	0.000985888	0.00418091
Mxd3	88.9158	-0.741825	0.28312	-2.62018	0.00878845	0.0253379
Tns3	5968.76	-0.741605	0.168854	-4.39198	1.12323e-05	8.83445e-05
Pask	797.683	-0.741344	0.126957	-5.83932	5.24156e-09	8.79799e-08
Pcid2	1051.08	-0.740891	0.121188	-6.11359	9.74164e-10	1.87284e-08
Rbm8a	2756.27	-0.740732	0.245335	-3.01926	0.00253389	0.00918305
Polr2e	2103.64	-0.740703	0.225259	-3.28823	0.0010082	0.00426118
Snora81	47.643	-0.740664	0.317506	-2.33276	0.0196609	0.0488441
Mical1	372.886	-0.740421	0.14222	-5.20615	1.92797e-07	2.3772e-06
Zbtb3	82.873	-0.740332	0.253001	-2.92621	0.00343121	0.0118038
Hmgxb4	2035.19	-0.740017	0.214687	-3.44696	0.000566924	0.00262701
Nhs	200.073	-0.739711	0.328965	-2.2486	0.0245381	0.0582368
Pmf1	663.972	-0.739363	0.216556	-3.41419	0.000639713	0.00289717
Nob1	1973.39	-0.739325	0.144794	-5.10604	3.28975e-07	3.85898e-06
Sox12	1868.59	-0.73848	0.267612	-2.75952	0.00578869	0.0180233
Lars	6890.83	-0.738466	0.262939	-2.80851	0.0049772	0.0159416
Pomt1	364.113	-0.738131	0.213714	-3.45383	0.000552684	0.0025712
Swsap1	229.794	-0.736693	0.255302	-2.88558	0.00390695	0.0131355
Cep68	1084.01	-0.735956	0.117406	-6.26848	3.64584e-10	7.51108e-09
Ruvbl2	3895.98	-0.735751	0.162298	-4.53333	5.8061e-06	4.97983e-05
Raver1	505.321	-0.735393	0.190029	-3.86989	0.000108882	0.000639757
Ints6	1300.02	-0.735302	0.18411	-3.99381	6.50191e-05	0.000412156
Znhit2	317.97	-0.735268	0.205014	-3.58644	0.000335227	0.00168064
Lin52	148.545	-0.733999	0.220274	-3.33221	0.000861581	0.00371524
Wdr73	674.224	-0.733954	0.213233	-3.44203	0.000577366	0.0026641
Il2rg	39.7328	-0.733408	0.358702	-2.04462	0.0408925	0.0882712
Zfp277	506.841	-0.733146	0.204073	-3.59257	0.000327436	0.00164763
Tfap2c	598.313	-0.733131	0.240393	-3.04972	0.00229058	0.00844309
2810004N23Rik	2065.84	-0.73273	0.189406	-3.86857	0.000109476	0.000643014
Zfp619	79.7806	-0.732625	0.303905	-2.4107	0.0159219	0.0411123
Fancm	1599.33	-0.732497	0.162879	-4.49718	6.88621e-06	5.77336e-05
Gli1	616.6	-0.73186	0.350614	-2.08737	0.036855	0.0811583
Pnp2	122.451	-0.731826	0.305038	-2.39913	0.0164341	0.0422332
Polr3g	1627.27	-0.731628	0.208076	-3.51617	0.000437827	0.00211361
Mdn1	11557	-0.731151	0.217928	-3.35502	0.000793598	0.00346676
Nop56	6175.69	-0.730912	0.183896	-3.97459	7.05011e-05	0.000441615
Dbr1	650.478	-0.730799	0.193449	-3.77774	0.00015826	0.000884259
Chd1l	806.222	-0.730724	0.234695	-3.1135	0.00184881	0.00707059
Mut	692.778	-0.729646	0.168268	-4.33621	1.44958e-05	0.000110875
1700094D03Rik	43.4947	-0.729367	0.327039	-2.23021	0.0257334	0.0605629
Nolc1	6678.08	-0.729264	0.213361	-3.41798	0.00063087	0.00286424
Apex1	643.637	-0.729232	0.306145	-2.38198	0.0172199	0.0438289
Zfp281	2796.11	-0.728592	0.165056	-4.4142	1.01385e-05	8.07486e-05
Atm	1849.81	-0.727184	0.149415	-4.86689	1.1337e-06	1.16417e-05
5730507C01Rik	148.05	-0.727108	0.237891	-3.05647	0.00223958	0.00828861
Nop16	1090.04	-0.726822	0.259766	-2.79799	0.00514223	0.0163838
Adamts14	156.858	-0.726763	0.290169	-2.50462	0.0122584	0.0333486
Engase	282.692	-0.726421	0.361222	-2.01101	0.0443247	0.0940581
Psmg1	987.36	-0.726245	0.174045	-4.17275	3.00951e-05	0.0002093
Fam184a	74.7847	-0.725833	0.300064	-2.41893	0.0155662	0.0403462
Gas5	880.114	-0.725663	0.289192	-2.50928	0.0120979	0.0329752
Plk3	599.548	-0.725655	0.22686	-3.19869	0.00138052	0.0055529
Rps4y2	3302.03	-0.724738	0.152426	-4.7547	1.98745e-06	1.93197e-05
Ftsj1	491.502	-0.724254	0.24169	-2.99662	0.0027299	0.00976451
Fam63a	781.169	-0.724046	0.197405	-3.66782	0.000244626	0.00128331
Pald1	1392.39	-0.723977	0.219918	-3.29204	0.00099465	0.00421262
Rpf2	1007.39	-0.723741	0.261151	-2.77135	0.00558247	0.0175081
Aatf	1266.95	-0.723685	0.209347	-3.45687	0.000546482	0.00254813
Pld6	75.5957	-0.723566	0.35858	-2.01786	0.0436054	0.0928199
Zfp942	227.64	-0.723292	0.275954	-2.62106	0.00876566	0.0252944
Cpt1a	504.109	-0.722936	0.176541	-4.09501	4.22158e-05	0.000282686
Srsf6	4121.49	-0.722542	0.153866	-4.69591	2.65423e-06	2.51309e-05
Exosc7	722.566	-0.722193	0.26825	-2.69224	0.00709744	0.0213092
Mat2a	5235.17	-0.721733	0.250042	-2.88645	0.00389615	0.013117
Srsf3	8890.93	-0.72166	0.197188	-3.65975	0.000252463	0.00131768
Isy1	1248.43	-0.721576	0.192348	-3.7514	0.000175847	0.000969644
D430020J02Rik	132.375	-0.721106	0.234347	-3.07709	0.0020903	0.00781909
E2f4	2935.62	-0.720956	0.129026	-5.58768	2.30127e-08	3.38461e-07
Kif22	1811.35	-0.720797	0.240086	-3.00224	0.00268001	0.00963157
Zfp566	189.124	-0.720528	0.324019	-2.22372	0.0261674	0.0613817
Usp1	2732.36	-0.72007	0.201211	-3.57868	0.000345336	0.0017229
Atxn3	890.035	-0.719696	0.17434	-4.12812	3.65747e-05	0.0002496
Lsm2	659.21	-0.719497	0.21819	-3.29757	0.000975264	0.00414228
Suclg2	962.067	-0.719179	0.24158	-2.97698	0.00291101	0.0103037
Tomm40l	395.357	-0.719085	0.248	-2.89954	0.00373716	0.012716
Lage3	290.136	-0.718974	0.270816	-2.65484	0.00793464	0.0233651
Pop1	1842.44	-0.718675	0.242287	-2.96622	0.00301487	0.0106096
Cherp	3506.98	-0.718334	0.162956	-4.40815	1.04256e-05	8.26339e-05
Zfp658	99.72	-0.71833	0.263989	-2.72106	0.00650737	0.0198501
Zfp874b	163.066	-0.717993	0.268976	-2.66936	0.00759966	0.0225651
Mdc1	2495.7	-0.717663	0.184322	-3.89353	9.87954e-05	0.0005896
Ptma	36818.1	-0.717627	0.276431	-2.59605	0.00943033	0.026844
Zfp51	160.155	-0.717342	0.289337	-2.47926	0.0131657	0.0352727
Trim23	524.665	-0.716893	0.154554	-4.63847	3.50993e-06	3.21741e-05
Hspd1	20234.2	-0.716853	0.204519	-3.50507	0.00045648	0.00219043
Irf2bpl	3335.5	-0.716338	0.225627	-3.17487	0.00149903	0.0059364
Prps1	1921.28	-0.716168	0.26174	-2.73618	0.00621574	0.0191193
Siah1b	554.11	-0.716046	0.215361	-3.32486	0.000884621	0.00379762
Nhp2l1	2839.43	-0.715289	0.235888	-3.03232	0.0024268	0.00886503
Ddx28	326.146	-0.715168	0.171654	-4.16633	3.0954e-05	0.000214353
Kdm2b	2487.48	-0.714588	0.156235	-4.5738	4.7895e-06	4.21368e-05
Dennd2c	892.298	-0.714246	0.21467	-3.32718	0.000877305	0.00376952
Cfdp1	2401.48	-0.714223	0.166907	-4.27916	1.87602e-05	0.000137466
Pak1ip1	1571.24	-0.714202	0.16637	-4.29284	1.76399e-05	0.000130422
2310061I04Rik	308.545	-0.714065	0.201959	-3.53569	0.00040671	0.00198383
Gm10069	56.5133	-0.713853	0.317207	-2.25043	0.0244214	0.0580414
Zfp451	1004.9	-0.713503	0.134047	-5.32276	1.02203e-07	1.31867e-06
Slc25a20	420.275	-0.713483	0.255703	-2.79028	0.00526629	0.0167174
Nol6	3644.24	-0.713347	0.150013	-4.75522	1.98226e-06	1.92806e-05
D630037F22Rik	182.88	-0.712509	0.273082	-2.60914	0.00907705	0.026019
Mtus1	452.318	-0.712346	0.216086	-3.29658	0.000978707	0.00415476
0610010K14Rik	647.721	-0.712021	0.302662	-2.35253	0.0186463	0.0467411
Atp5sl	311.899	-0.711872	0.217656	-3.27064	0.00107306	0.00448462
Etaa1	818.846	-0.71089	0.166531	-4.26881	1.9652e-05	0.000143487
Trmt1	1804.15	-0.710855	0.143836	-4.94212	7.72786e-07	8.31011e-06
Hnrnph2	1627.43	-0.710789	0.160742	-4.42193	9.78239e-06	7.83197e-05
Mbd4	329.392	-0.710643	0.205962	-3.45037	0.000559822	0.00260072
Mettl8	195.715	-0.710478	0.287724	-2.4693	0.0135377	0.0360926
Uba2	5776.96	-0.710056	0.24942	-2.84683	0.00441576	0.0144597
Epdr1	139.392	-0.710004	0.265607	-2.67313	0.00751463	0.0223369
Snrnp25	293.335	-0.70991	0.250799	-2.83059	0.00464619	0.0150967
Zfp955b	485.615	-0.708464	0.194957	-3.63396	0.000279106	0.00143797
Zfp580	71.8541	-0.708031	0.26499	-2.67192	0.00754186	0.0224056
Kntc1	2078.52	-0.707878	0.275223	-2.57202	0.0101107	0.0284499
Ints7	1321.79	-0.707813	0.153972	-4.59701	4.28595e-06	3.84073e-05
Cbr1	288.532	-0.707215	0.265237	-2.66636	0.00766784	0.0227463
Slc25a33	284.992	-0.706873	0.208417	-3.39162	0.000694797	0.00310717
Mtmr7	827.962	-0.706835	0.179754	-3.93224	8.41585e-05	0.000514584
Ttf2	1324.32	-0.706176	0.191652	-3.68468	0.000228995	0.0012106
Gm4636	821.03	-0.705653	0.151263	-4.66508	3.08502e-06	2.87287e-05
Wdr5	2430.07	-0.7056	0.161267	-4.37535	1.2124e-05	9.48125e-05
Nop10	784.669	-0.70525	0.352948	-1.99817	0.0456979	0.0965349
Cnot10	1572.51	-0.70512	0.155566	-4.53261	5.826e-06	4.99167e-05
Itpr1	983.22	-0.705039	0.235193	-2.99771	0.00272017	0.00973976
Rad23a	908.482	-0.70467	0.164503	-4.28362	1.83878e-05	0.000134978
Exosc3	1066.91	-0.704548	0.197641	-3.56478	0.000364156	0.00180625
5430416N02Rik	115.948	-0.704427	0.257938	-2.731	0.00631428	0.0193692
Mto1	397.787	-0.704268	0.204401	-3.44551	0.000569975	0.00263668
Eef1e1	1087.79	-0.704238	0.253265	-2.78064	0.00542527	0.0171094
Sf3b3	12860.6	-0.704205	0.15959	-4.4126	1.02136e-05	8.11891e-05
Mrps17	478.767	-0.704075	0.205179	-3.43152	0.000600202	0.00275013
Senp8	235.647	-0.703732	0.315792	-2.22847	0.0258493	0.0607572
Zfp868	311.514	-0.703727	0.192666	-3.65257	0.000259629	0.0013495
Sdad1	2831.25	-0.703282	0.142859	-4.92292	8.52614e-07	9.05571e-06
Sult4a1	981.897	-0.703053	0.163005	-4.31306	1.61007e-05	0.000121228
Coa6	236.338	-0.702922	0.301148	-2.33414	0.0195882	0.0486857
Mtf2	4500.19	-0.702799	0.265834	-2.64375	0.00819926	0.0240064
Ncapd3	1278.88	-0.70264	0.173021	-4.06101	4.88615e-05	0.000321799
Prpf3	1646.45	-0.702422	0.142365	-4.93395	8.0583e-07	8.62301e-06
Rfng	324.018	-0.702361	0.275093	-2.55317	0.0106746	0.0296901
Nsun5	520.398	-0.702092	0.221247	-3.17333	0.00150699	0.00596502
Mterf	73.5518	-0.701995	0.258753	-2.713	0.0066678	0.0202529
Ncoa7	337.28	-0.701798	0.182175	-3.85232	0.000117004	0.000680647
Espl1	3550.86	-0.701288	0.21057	-3.33043	0.000867108	0.00373493
Cwf19l2	828.916	-0.7012	0.213252	-3.28813	0.00100857	0.00426166
Fbxo22	1354.72	-0.701167	0.157495	-4.452	8.50727e-06	6.95144e-05
Glul	5206.78	-0.701138	0.179328	-3.90981	9.23698e-05	0.000557517
Ttc39b	2141.81	-0.700577	0.183199	-3.82412	0.000131239	0.000748847
Aasdh	282.565	-0.700365	0.29562	-2.36914	0.0178295	0.0450587
Smarca5	7216.53	-0.700074	0.121333	-5.76986	7.93367e-09	1.27428e-07
Mcm3	5545.39	-0.700008	0.184765	-3.78865	0.000151468	0.000850659
U2af1	2500.16	-0.699939	0.140456	-4.98333	6.25001e-07	6.86462e-06
Ddc	196.664	-0.69961	0.222058	-3.15058	0.00162948	0.00637295
Wbscr22	893.134	-0.699562	0.230422	-3.036	0.00239736	0.00877682
1110008L16Rik	542.745	-0.699215	0.218564	-3.19913	0.00137843	0.00554721
Akap1	1875.05	-0.698899	0.148025	-4.7215	2.34113e-06	2.24516e-05
Snrpd3	1773.26	-0.698868	0.237503	-2.94256	0.00325506	0.0113226
Stoml2	2205.72	-0.698857	0.237952	-2.93696	0.00331445	0.0115007
Hat1	3024.25	-0.698808	0.292812	-2.38654	0.0170076	0.0434233
Trappc13	1364.46	-0.698706	0.200289	-3.48849	0.000485753	0.00230608
Msl3l2	67.9305	-0.698441	0.309095	-2.25963	0.0238441	0.0568672
Haus5	324.043	-0.698202	0.233003	-2.99654	0.00273066	0.00976451
Orc5	899.576	-0.697775	0.195596	-3.56743	0.000360494	0.00179089
Aasdhppt	764.698	-0.697691	0.23057	-3.02595	0.00247856	0.00901244
B4galnt4	631.836	-0.697633	0.169408	-4.11806	3.82077e-05	0.000258485
Rps7	11125.2	-0.697205	0.190671	-3.65659	0.000255596	0.00133064
Fam213b	113.917	-0.697081	0.270248	-2.57942	0.00989674	0.0279629
Dnttip2	2647.91	-0.696656	0.135742	-5.1322	2.86371e-07	3.41541e-06
Sall4	5767.17	-0.696626	0.133231	-5.22871	1.70696e-07	2.13194e-06
Gpr160	69.5484	-0.69622	0.331918	-2.09757	0.0359434	0.0795138
Nif3l1	664.763	-0.696006	0.18996	-3.66397	0.000248339	0.00129988
Mettl3	538.485	-0.695921	0.202162	-3.44239	0.0005766	0.00266132
Impdh2	5463.12	-0.695862	0.168596	-4.12739	3.66904e-05	0.000250181
Ccdc111	158.818	-0.695542	0.269206	-2.58368	0.00977515	0.0276718
Gtpbp5	256.7	-0.694488	0.201065	-3.45405	0.000552237	0.00256984
Coq9	440.665	-0.694407	0.13907	-4.99321	5.93842e-07	6.55344e-06
Caap1	367.993	-0.69397	0.235058	-2.95233	0.00315383	0.0110136
Tmem209	1082.61	-0.693457	0.250502	-2.76827	0.0056355	0.0176603
Ddt	211.625	-0.693405	0.240986	-2.87737	0.0040101	0.0134016
Mrps22	466.731	-0.693328	0.143614	-4.82771	1.38115e-06	1.38869e-05
Lsm7	767.583	-0.693256	0.291142	-2.38116	0.0172581	0.0438987
Ints4	1514.93	-0.693159	0.156335	-4.43382	9.25792e-06	7.46414e-05
Zfp799	436.441	-0.692693	0.189102	-3.66306	0.000249223	0.00130409
Agk	310.044	-0.692592	0.185539	-3.73287	0.000189314	0.0010297
Kbtbd8	755.57	-0.692249	0.204642	-3.38273	0.000717694	0.00319388
Polr2c	1184.92	-0.692126	0.153357	-4.51317	6.38669e-06	5.39039e-05
Actl6a	2485.9	-0.691683	0.199339	-3.46989	0.000520676	0.00244308
Lsg1	1916.57	-0.691566	0.154905	-4.46445	8.0274e-06	6.60519e-05
Prmt3	1639.24	-0.691279	0.16085	-4.29767	1.72603e-05	0.000128013
9830147E19Rik	273.892	-0.691071	0.319351	-2.16399	0.0304653	0.0694276
Zfp825	137.295	-0.690842	0.258283	-2.67475	0.00747845	0.0222535
Fam136a	1954.33	-0.690733	0.18444	-3.74503	0.000180371	0.000991256
2310033P09Rik	318.788	-0.690354	0.158469	-4.35639	1.32227e-05	0.000102524
Zfp345	288.242	-0.690068	0.220996	-3.12254	0.00179299	0.00689732
1190005I06Rik	137.619	-0.689917	0.329335	-2.09488	0.0361816	0.0799437
Rabggtb	869.523	-0.689262	0.212035	-3.25071	0.00115119	0.00476725
Zfp961	622.706	-0.689235	0.299109	-2.3043	0.021206	0.0518886
Fastkd2	738.287	-0.688998	0.156023	-4.416	1.00544e-05	8.01178e-05
Exosc1	526.315	-0.68866	0.161192	-4.2723	1.93465e-05	0.00014132
Tcea2	62.8353	-0.688327	0.331327	-2.07749	0.0377567	0.0827218
Tiparp	916.441	-0.688056	0.280097	-2.4565	0.0140299	0.0371846
Dido1	3900.43	-0.688021	0.150032	-4.58583	4.52185e-06	4.01424e-05
Wdr77	2228.09	-0.687926	0.154363	-4.45655	8.32909e-06	6.83285e-05
Tmem186	465.752	-0.687715	0.161396	-4.26105	2.03469e-05	0.000147641
Trmt10c	541.017	-0.687642	0.162575	-4.2297	2.34001e-05	0.000167257
Zfp607	86.1826	-0.687369	0.230088	-2.98741	0.0028135	0.0100202
Setdb1	2547.89	-0.686996	0.130241	-5.27483	1.32881e-07	1.68532e-06
Sars	4844.88	-0.686859	0.240713	-2.85343	0.00432494	0.0142137
Pcdhga1	50.5511	-0.686081	0.302171	-2.2705	0.023177	0.0555998
Mrpl42	849.883	-0.68569	0.281397	-2.43673	0.0148205	0.0388122
Daxx	1297.72	-0.685468	0.223608	-3.06548	0.00217318	0.00808125
Apobec3	703.786	-0.685193	0.207367	-3.30425	0.000952297	0.00405629
Zbtb45	518.105	-0.684853	0.229299	-2.98673	0.0028198	0.0100351
Gid8	1035.73	-0.684839	0.172738	-3.96461	7.35153e-05	0.000458569
Rpl7a	16006.3	-0.684762	0.189837	-3.6071	0.000309638	0.00157157
Wscd2	62.1476	-0.684269	0.305336	-2.24103	0.0250239	0.0591733
Pex10	237.768	-0.684022	0.214862	-3.18354	0.00145487	0.0057993
Rmi1	481.562	-0.683901	0.190813	-3.58414	0.000338186	0.00169212
Fgd1	1264.5	-0.683566	0.198386	-3.44564	0.0005697	0.00263615
Bcas2	1632.33	-0.683173	0.195937	-3.48669	0.000489034	0.00231782
Ciapin1	1820.43	-0.683146	0.193508	-3.53033	0.000415039	0.00202085
Gdpgp1	164.955	-0.68314	0.199993	-3.41582	0.00063591	0.00288234
Nespas	50.1677	-0.683067	0.30406	-2.24649	0.0246729	0.0585037
Lias	697.951	-0.682859	0.146361	-4.66557	3.07756e-06	2.86918e-05
Bckdk	806.764	-0.682355	0.144963	-4.70709	2.51276e-06	2.39157e-05
Tmem170	438.675	-0.682292	0.156944	-4.34736	1.37787e-05	0.000106233
Naa25	2466.83	-0.682192	0.154804	-4.40681	1.04904e-05	8.29872e-05
Trpc2	386.747	-0.68191	0.182424	-3.73806	0.000185449	0.0010144
Hax1	1607.11	-0.681725	0.24342	-2.80062	0.0051005	0.0162635
Zfp109	125.776	-0.681526	0.23217	-2.93546	0.00333055	0.0115373
Cmss1	457.09	-0.681264	0.243021	-2.80331	0.00505804	0.0161438
N4bp1	3111.76	-0.681221	0.151477	-4.4972	6.88555e-06	5.77336e-05
Smpd4	2173.36	-0.681052	0.196561	-3.46484	0.000530542	0.00248582
Gnpda1	1014.56	-0.680903	0.123128	-5.53006	3.20117e-08	4.5808e-07
Syncrip	6650.82	-0.68089	0.163657	-4.16048	3.17579e-05	0.000219468
Zfp953	167.289	-0.680827	0.253625	-2.68438	0.00726636	0.0217328
Mrps34	781.316	-0.680547	0.248721	-2.73619	0.00621545	0.0191193
Apoe	3998.77	-0.679957	0.208633	-3.2591	0.00111767	0.00464368
Klhl12	847.932	-0.679674	0.143711	-4.72944	2.25135e-06	2.16921e-05
Prpf31	2435.88	-0.679101	0.191774	-3.54114	0.000398395	0.00194837
Ndufb4	195.613	-0.679021	0.263639	-2.57557	0.0100074	0.0282269
Rrm2	4502.46	-0.678945	0.187344	-3.62406	0.000290016	0.00148624
Aldh6a1	321.521	-0.678775	0.267008	-2.54215	0.0110174	0.0305037
Phf17	8082.13	-0.67866	0.164066	-4.13651	3.52625e-05	0.000241247
Cutc	109.931	-0.678359	0.318323	-2.13104	0.0330857	0.0742282
BC003965	425.646	-0.67826	0.220964	-3.06955	0.00214379	0.00798456
Adh5	2949.05	-0.678053	0.197334	-3.43607	0.000590209	0.0027153
D10Jhu81e	274.596	-0.677992	0.225737	-3.00346	0.00266927	0.00960293
Snrpb2	1010.02	-0.677471	0.223404	-3.03249	0.00242545	0.0088625
Rif1	9658.13	-0.677202	0.237815	-2.8476	0.00440504	0.0144313
2210404J11Rik	108.184	-0.67712	0.243089	-2.78549	0.00534474	0.0169173
Rpp25l	303.324	-0.676822	0.30927	-2.18845	0.028637	0.066062
Ears2	346.987	-0.676799	0.16818	-4.02424	5.71589e-05	0.000368455
Ruvbl1	3375.01	-0.676702	0.192198	-3.52086	0.000430145	0.00208388
Mcm2	7515.42	-0.67658	0.219417	-3.08354	0.00204552	0.0076884
Nudcd1	938.726	-0.676577	0.219248	-3.08591	0.00202932	0.00763978
1500012F01Rik	180.387	-0.676514	0.287127	-2.35615	0.0184655	0.0463376
C030006K11Rik	109.058	-0.676146	0.254559	-2.65615	0.00790393	0.023283
Setx	8164.76	-0.676122	0.145	-4.6629	3.11787e-06	2.89852e-05
Pole2	327.15	-0.675865	0.26234	-2.57629	0.00998664	0.0281781
Dnajc28	42.4249	-0.675864	0.320356	-2.10973	0.0348819	0.0776158
Gabpa	1987.68	-0.67486	0.167408	-4.03124	5.54839e-05	0.000359494
Ncl	57374.8	-0.674745	0.191337	-3.52647	0.000421136	0.00204689
Xpot	5243.41	-0.674722	0.178578	-3.77831	0.000157895	0.000883126
Slc25a40	578.654	-0.674712	0.255681	-2.63888	0.00831792	0.0242958
Cars	2554.26	-0.674499	0.301512	-2.23706	0.0252827	0.0596477
Ddx49	1158.95	-0.674319	0.152963	-4.40837	1.0415e-05	8.25962e-05
Abce1	7977.59	-0.674186	0.153025	-4.40574	1.05425e-05	8.33184e-05
Ifrd2	950.038	-0.673718	0.227825	-2.95717	0.00310474	0.0108583
1810032O08Rik	144.655	-0.673607	0.291517	-2.3107	0.0208495	0.0512227
Lipo1	74.1446	-0.67343	0.327223	-2.05801	0.0395887	0.085966
B3galnt1	78.6327	-0.673242	0.26735	-2.51821	0.0117954	0.0322927
Evpl	268.156	-0.673218	0.223361	-3.01404	0.00257794	0.0093262
Mak16	1255.3	-0.673065	0.210064	-3.2041	0.00135487	0.00546836
Mtif2	700.245	-0.672766	0.152184	-4.42073	9.83685e-06	7.86516e-05
Brf2	270.67	-0.672651	0.269202	-2.49869	0.0124655	0.0337943
Srfbp1	661.673	-0.672599	0.168853	-3.98334	6.79538e-05	0.000426964
Grasp	211.221	-0.672537	0.242208	-2.77669	0.00549158	0.0172754
Taf1d	873.663	-0.672395	0.216054	-3.11215	0.00185728	0.00709634
Tsfm	423.337	-0.672328	0.199686	-3.36694	0.000760085	0.00334262
Psip1	4583.23	-0.671884	0.246375	-2.72708	0.0063898	0.0195627
Sntb2	1104.8	-0.671568	0.184594	-3.63809	0.000274667	0.00141688
Dnajc7	3262.32	-0.671261	0.123519	-5.43447	5.49598e-08	7.4241e-07
Rrn3	4980.51	-0.671119	0.155133	-4.32608	1.51784e-05	0.00011529
Gmfg	58.0655	-0.670951	0.275473	-2.43563	0.0148658	0.0388873
Cbll1	751.895	-0.670885	0.134991	-4.96983	6.70103e-07	7.31139e-06
Rrp15	1129.23	-0.670859	0.195245	-3.43599	0.000590391	0.0027153
2310044G17Rik	969.809	-0.670802	0.120991	-5.54425	2.95218e-08	4.24673e-07
Zfp97	274.392	-0.670794	0.285453	-2.34993	0.0187771	0.0470023
Tti1	1035.66	-0.670653	0.128373	-5.22426	1.74855e-07	2.18057e-06
3110001D03Rik	328.938	-0.67031	0.265347	-2.52616	0.0115317	0.0316924
Sesn1	168.195	-0.670307	0.317301	-2.11253	0.0346414	0.0771434
Gpx4	4175.81	-0.669846	0.158938	-4.21451	2.50323e-05	0.000177554
Fam203a	537.636	-0.669336	0.237345	-2.8201	0.00480084	0.0154917
A530054K11Rik	348.84	-0.669191	0.254283	-2.63167	0.00849653	0.0247003
Adat3	134.867	-0.669176	0.291128	-2.29856	0.0215298	0.0524695
Fiz1	2093.06	-0.669046	0.148558	-4.50361	6.68092e-06	5.6156e-05
Usp10	3861.84	-0.668969	0.115101	-5.81203	6.17188e-09	1.02132e-07
Mrps18b	1069.67	-0.668904	0.163967	-4.07951	4.51299e-05	0.000299994
Uhrf1	5724.43	-0.668051	0.208701	-3.201	0.00136951	0.00551671
Ptcd3	2331.76	-0.667951	0.163738	-4.0794	4.51523e-05	0.000300021
Narg2	442.807	-0.667459	0.188209	-3.54638	0.000390567	0.00191707
Ppm1j	256.019	-0.667427	0.318876	-2.09306	0.0363439	0.0802051
Bub1b	4379.66	-0.667053	0.286512	-2.32819	0.019902	0.049331
Tmem81	61.245	-0.666587	0.28088	-2.37321	0.0176344	0.0446759
Armc6	385.225	-0.666526	0.161574	-4.12521	3.7039e-05	0.000251721
Mepce	1285.05	-0.666348	0.139649	-4.7716	1.82773e-06	1.79157e-05
Ppcs	341.233	-0.666186	0.229058	-2.90837	0.00363321	0.0124039
Surf6	1148.53	-0.665976	0.165983	-4.01231	6.01267e-05	0.000385465
Psmg2	458.103	-0.665771	0.210004	-3.17028	0.00152293	0.00602086
Nop58	5487.35	-0.665734	0.161336	-4.12639	3.68503e-05	0.000250958
Tomm5	744.712	-0.665229	0.300538	-2.21346	0.0268659	0.0626395
Gcsh	1199.92	-0.665006	0.181121	-3.67161	0.00024103	0.00126688
Gart	11012.1	-0.664671	0.208018	-3.19525	0.00139708	0.00560851
Fbxo8	318.735	-0.664583	0.167757	-3.96157	7.44578e-05	0.00046339
Clpp	1333.16	-0.66446	0.208081	-3.19328	0.00140667	0.00563596
Nufip2	5025.25	-0.664426	0.160289	-4.14518	3.3955e-05	0.00023308
Snx5	7591.7	-0.664272	0.17325	-3.83419	0.000125981	0.000722112
B3galt6	149.749	-0.664245	0.204985	-3.24045	0.00119341	0.00491506
Zfp58	129.848	-0.664184	0.2185	-3.03974	0.00236783	0.00869652
Smagp	275.678	-0.663996	0.247153	-2.68658	0.00721873	0.021614
1110002L01Rik	145.447	-0.663977	0.21627	-3.07013	0.00213963	0.00797088
Coil	853.741	-0.663915	0.221558	-2.99657	0.00273034	0.00976451
Mrps11	310.893	-0.663848	0.206294	-3.21797	0.001291	0.00524817
6820431F20Rik	236.669	-0.663619	0.204127	-3.25102	0.00114993	0.00476445
Arrb2	437.205	-0.66354	0.246649	-2.69022	0.00714044	0.0214187
Rcor2	1972.79	-0.663446	0.230217	-2.88183	0.00395368	0.01324
Nrm	313.336	-0.663341	0.193566	-3.42696	0.000610387	0.00278978
Pgap1	812.308	-0.663216	0.325024	-2.04052	0.0412988	0.0889725
Rest	5308.41	-0.663155	0.149217	-4.44424	8.82035e-06	7.17129e-05
Gclm	1554.08	-0.663141	0.264466	-2.50747	0.01216	0.0331195
Mina	750.853	-0.663062	0.185835	-3.56802	0.000359693	0.001788
Tmem64	924.829	-0.66297	0.165627	-4.00278	6.2602e-05	0.000399149
Cep76	662.814	-0.662856	0.298307	-2.22206	0.0262793	0.0615913
Gclc	1474.79	-0.662684	0.201447	-3.28963	0.0010032	0.00424227
Atpaf1	512.836	-0.662651	0.181494	-3.6511	0.000261122	0.0013564
Wdr43	4501.79	-0.662629	0.174922	-3.78813	0.000151783	0.000852134
Heatr3	2271.56	-0.662548	0.121099	-5.47113	4.47175e-08	6.17795e-07
Bcap29	407.674	-0.662373	0.18868	-3.51056	0.000447157	0.00215421
Thumpd3	896.778	-0.661843	0.171925	-3.8496	0.000118309	0.000687019
Tuba1b	22459.7	-0.661103	0.190249	-3.47493	0.000510987	0.00240312
Znhit1	364.621	-0.660921	0.186512	-3.54359	0.000394719	0.0019357
Pigw	130.625	-0.660823	0.260114	-2.54051	0.0110691	0.0306159
H2afx	3457.69	-0.660715	0.244002	-2.70783	0.00677256	0.0205027
Mat2b	863.412	-0.66069	0.173787	-3.80173	0.000143687	0.000812248
Cep72	223.996	-0.660559	0.246245	-2.68252	0.00730691	0.0218302
Arl6ip6	576.389	-0.660134	0.188369	-3.50448	0.000457497	0.00219371
Urod	447.853	-0.660056	0.177239	-3.72411	0.000196006	0.00105978
Nhp2	4007.97	-0.659867	0.273302	-2.41443	0.0157599	0.0407579
Cenpo	312.339	-0.659126	0.187067	-3.52347	0.000425929	0.00206712
Gsg2	535.973	-0.659091	0.1907	-3.45617	0.000547903	0.00255185
Spice1	252.285	-0.658885	0.255918	-2.57459	0.0100358	0.0282924
Serbp1	24766.1	-0.658786	0.209144	-3.14991	0.00163321	0.00638147
Ccdc57	75.1843	-0.658258	0.278125	-2.36677	0.0179441	0.0452925
Map7	1257.61	-0.658114	0.159448	-4.12744	3.66823e-05	0.000250181
Pold1	3006.24	-0.657947	0.212599	-3.09478	0.00196961	0.00745276
Dhx40	1102.13	-0.65786	0.15777	-4.16975	3.04935e-05	0.000211532
Ddx59	205.803	-0.657319	0.181954	-3.61255	0.000303198	0.00154415
Anp32b	8887.96	-0.656997	0.187291	-3.5079	0.000451665	0.0021721
Osbpl1a	493.041	-0.656968	0.212666	-3.0892	0.00200695	0.00756597
Ybey	168.569	-0.656857	0.206102	-3.18704	0.00143735	0.00573925
Pprc1	3857.68	-0.656725	0.144057	-4.55879	5.14504e-06	4.47605e-05
Prodh	470.413	-0.656552	0.219894	-2.98576	0.00282875	0.0100626
Dscc1	167.522	-0.656501	0.302324	-2.17152	0.0298921	0.0683397
Urb1	1787.74	-0.656485	0.147889	-4.43903	9.03656e-06	7.30723e-05
U2surp	4220.02	-0.656404	0.151899	-4.32131	1.55103e-05	0.000117593
Mettl25	98.257	-0.655917	0.23497	-2.7915	0.00524651	0.0166642
Hprt	2160.42	-0.655636	0.178996	-3.66285	0.000249423	0.00130472
Slc10a7	567.784	-0.655419	0.227138	-2.88555	0.00390724	0.0131355
Qtrtd1	768.684	-0.655275	0.174831	-3.74806	0.000178209	0.000980688
Clmp	228.284	-0.654865	0.231692	-2.82645	0.00470672	0.015254
Zfp938	83.4089	-0.654756	0.289713	-2.26001	0.0238205	0.0568275
Tmem17	41.3619	-0.654404	0.329096	-1.98849	0.0467572	0.0983419
Dbf4	2884.68	-0.653968	0.234847	-2.78466	0.00535846	0.0169476
Ankmy2	576.488	-0.653645	0.167877	-3.8936	9.87689e-05	0.0005896
Eprs	10807	-0.653056	0.221937	-2.94253	0.00325543	0.0113226
Dctpp1	1157.2	-0.652718	0.317623	-2.05501	0.0398783	0.0864692
Prpsap2	582.127	-0.652419	0.268761	-2.4275	0.0152031	0.0395865
Gfpt2	1121.65	-0.652029	0.226652	-2.87678	0.00401754	0.0134183
Ech1	390.635	-0.651328	0.209439	-3.10987	0.00187167	0.00713804
Ube2c	2379.04	-0.651005	0.248159	-2.62334	0.00870731	0.0251928
Alpk3	260.422	-0.650887	0.265964	-2.44728	0.014394	0.0379315
Gtf2h2	486.631	-0.650744	0.240114	-2.71014	0.00672538	0.0204051
Srsf10	4242.99	-0.650526	0.194825	-3.33903	0.000840716	0.00363866
Rtn4ip1	320.486	-0.649467	0.20773	-3.1265	0.001769	0.00681943
Msto1	1129.86	-0.648901	0.219965	-2.95003	0.00317748	0.0110867
Rpap3	750.312	-0.648705	0.129283	-5.01772	5.22871e-07	5.82511e-06
Wdr59	668.911	-0.64861	0.155682	-4.16625	3.09654e-05	0.000214353
Blm	1934.6	-0.648048	0.160798	-4.03021	5.57281e-05	0.000360792
Bckdha	552.463	-0.647812	0.168428	-3.84624	0.000119947	0.000692851
Zfp239	229.961	-0.64767	0.321292	-2.01583	0.0438175	0.0931936
Spire2	229.353	-0.647493	0.238343	-2.71664	0.00659476	0.0200607
Pradc1	111.056	-0.647094	0.273934	-2.36223	0.0181654	0.0457344
Hsp90aa1	110248	-0.646444	0.189677	-3.40814	0.000654073	0.00295486
Tbcc	300.145	-0.646417	0.206403	-3.13182	0.00173728	0.0067172
Bzw2	2283.58	-0.646303	0.225741	-2.86303	0.00419613	0.0138735
Ddx17	8332.3	-0.646123	0.132749	-4.86726	1.13158e-06	1.16343e-05
Msh3	648.016	-0.645841	0.233348	-2.76772	0.00564506	0.0176802
Rtel1	1360.03	-0.645785	0.220294	-2.93146	0.00337368	0.0116596
Ddx55	350.289	-0.645588	0.1788	-3.61067	0.000305407	0.00155298
Mphosph9	528.488	-0.6455	0.190561	-3.38737	0.000705649	0.00314883
Thop1	2985.71	-0.644973	0.157074	-4.10618	4.02263e-05	0.000270912
Rtkn2	277.487	-0.644812	0.262111	-2.46007	0.0138909	0.0368723
Fam98c	155.193	-0.644168	0.225839	-2.85233	0.00433998	0.0142514
Zfp882	209.38	-0.644081	0.208814	-3.08447	0.00203918	0.00766984
Dom3z	195.768	-0.643675	0.255852	-2.5158	0.0118761	0.0324649
Ttk	1163.7	-0.643587	0.160688	-4.00519	6.19678e-05	0.000395413
1700021F05Rik	300.84	-0.643188	0.304281	-2.1138	0.0345324	0.0769216
Zscan18	229.369	-0.643162	0.191709	-3.35489	0.000793959	0.00346741
Rnaseh1	390.392	-0.642933	0.174831	-3.67745	0.000235574	0.00124098
Rdm1	214.13	-0.642779	0.242791	-2.64745	0.00811003	0.0237876
Zc3h18	3860.44	-0.642631	0.10103	-6.36082	2.00682e-10	4.29071e-09
Ccdc166	109.939	-0.642447	0.314231	-2.0445	0.0409037	0.0882837
Ildr1	166.723	-0.642181	0.238573	-2.69176	0.00710753	0.0213356
Ahsa1	3560.54	-0.64158	0.20291	-3.16189	0.00156747	0.00617609
Wdsub1	167.644	-0.641425	0.24866	-2.57953	0.00989346	0.0279584
Cdpf1	128.261	-0.640985	0.314596	-2.03748	0.0416015	0.0894602
Taf7	1509.48	-0.639842	0.201654	-3.17297	0.00150886	0.005971
Etnk1	3550.64	-0.639295	0.165168	-3.87057	0.000108581	0.0006389
Ttc27	1275.92	-0.639268	0.203699	-3.1383	0.00169931	0.00659608
Hspa4	14609.6	-0.639194	0.151372	-4.22266	2.41433e-05	0.000171694
Bard1	1065.13	-0.639175	0.137573	-4.64607	3.3832e-06	3.11866e-05
Snrnp27	445.786	-0.639002	0.263721	-2.42303	0.0153918	0.0399826
Mrpl52	516.255	-0.638312	0.262113	-2.43525	0.0148814	0.0389157
Riok2	1609.07	-0.63825	0.137732	-4.63399	3.58682e-06	3.27872e-05
Dgke	550.842	-0.638233	0.189081	-3.37545	0.000736963	0.00326193
Galm	158.221	-0.637872	0.194408	-3.28111	0.001034	0.00435008
Wdr89	200.146	-0.637324	0.179408	-3.55237	0.00038178	0.00188351
Aarsd1	898.64	-0.6369	0.196675	-3.23834	0.00120228	0.00494388
Gpn1	1100.38	-0.636707	0.198399	-3.20923	0.00133092	0.00538377
4632415L05Rik	193.206	-0.636686	0.178885	-3.55919	0.000371995	0.00184245
Rnaseh2a	876.404	-0.636452	0.15054	-4.22779	2.36001e-05	0.000168269
Slc25a5	8028.12	-0.636449	0.221552	-2.87269	0.00406999	0.0135355
Ppwd1	688.246	-0.636072	0.153008	-4.15711	3.22292e-05	0.000222444
4931414P19Rik	148.883	-0.636049	0.201502	-3.15654	0.00159652	0.00626946
D930016D06Rik	224.538	-0.636045	0.242451	-2.62339	0.00870585	0.0251928
Rpl18a	11308.7	-0.635978	0.137612	-4.62152	3.80943e-06	3.44952e-05
Ccdc43	731.36	-0.635937	0.150556	-4.22393	2.40079e-05	0.000170879
Zwilch	1208.7	-0.635918	0.220179	-2.88819	0.00387471	0.0130582
Pus3	287.763	-0.635852	0.247024	-2.57405	0.0100517	0.0283177
Mrpl11	766.336	-0.635766	0.24042	-2.6444	0.00818365	0.0239763
Zfp27	165.578	-0.635608	0.233255	-2.72495	0.0064311	0.0196514
Pnkd	287.497	-0.635546	0.301082	-2.11087	0.0347831	0.0774169
Zfp72	91.5324	-0.635333	0.295903	-2.1471	0.0317855	0.0718965
Thtpa	177.873	-0.634874	0.248252	-2.55738	0.0105465	0.0294235
Mks1	224.284	-0.63368	0.299774	-2.11386	0.034527	0.0769201
Zbtb43	899.185	-0.633614	0.207547	-3.05286	0.00226669	0.00836629
1500004A13Rik	87.1099	-0.633412	0.317111	-1.99745	0.0457764	0.0966509
Ddx56	1967.22	-0.633105	0.171553	-3.69043	0.000223875	0.00118834
Thoc6	371.551	-0.633071	0.183947	-3.44159	0.000578311	0.00266646
Hibadh	588.356	-0.632661	0.182935	-3.4584	0.000543388	0.00253658
D630045M09Rik	304.938	-0.632587	0.264119	-2.39509	0.0166164	0.0425969
Mrps33	235.028	-0.632552	0.175547	-3.60332	0.000314176	0.00159067
Dnase2a	107.721	-0.632429	0.276722	-2.28544	0.0222873	0.0539309
Yars	3127.26	-0.632417	0.216732	-2.91796	0.00352325	0.0120722
Pdp2	239.777	-0.632383	0.181934	-3.4759	0.000509141	0.00239581
Rpp14	713.974	-0.63159	0.189645	-3.33038	0.000867286	0.00373493
Acsl1	378.095	-0.631554	0.170584	-3.7023	0.00021365	0.00114349
Mrpl40	630.109	-0.6312	0.207224	-3.04598	0.00231927	0.00853539
Rars2	813.19	-0.630753	0.161782	-3.89877	9.66813e-05	0.000580324
Tk1	670.14	-0.630391	0.289516	-2.1774	0.0294509	0.0675382
Evc	555.605	-0.630302	0.226052	-2.7883	0.00529853	0.016797
Rpl21	6626.29	-0.630232	0.224679	-2.80503	0.00503117	0.0160896
Tfam	1273.37	-0.629859	0.165675	-3.80176	0.00014367	0.000812248
Cd2bp2	1438.29	-0.629831	0.179108	-3.51649	0.00043729	0.00211226
Mrpl49	850.324	-0.62971	0.182797	-3.44486	0.000571359	0.00264084
Slc25a26	142.231	-0.629336	0.199788	-3.15002	0.00163259	0.00638082
Mrpl2	1132.08	-0.629305	0.165878	-3.79378	0.00014837	0.00083555
Taf1a	282.04	-0.629241	0.207351	-3.03467	0.002408	0.00881053
Aspscr1	1186.97	-0.629219	0.114129	-5.51323	3.52299e-08	4.98908e-07
4930430F08Rik	128.577	-0.628683	0.217045	-2.89656	0.0037728	0.0127963
Oma1	222.668	-0.628213	0.171717	-3.65841	0.000253785	0.00132289
Wtap	2206.87	-0.628139	0.161158	-3.89766	9.71263e-05	0.000581942
Zfp71-rs1	349.036	-0.627898	0.223157	-2.8137	0.00489749	0.0157324
3110082I17Rik	732.31	-0.627807	0.263365	-2.38379	0.0171355	0.0436767
Upf3b	544.39	-0.627801	0.239316	-2.62332	0.00870783	0.0251928
Ssbp2	82.2872	-0.627747	0.314531	-1.99582	0.0459536	0.0969501
Polr2h	570.414	-0.627068	0.278122	-2.25465	0.0241553	0.0575175
Nol10	1842.3	-0.626695	0.213452	-2.936	0.00332478	0.0115222
Mcm4	3898.3	-0.625913	0.211235	-2.96311	0.00304545	0.0106966
Mrpl4	704.104	-0.625514	0.234044	-2.67263	0.00752586	0.0223621
Mtss1	1910.08	-0.625419	0.187928	-3.32797	0.000874824	0.00376147
N4bp3	772.559	-0.625069	0.177539	-3.52075	0.000430336	0.00208419
5830415F09Rik	231.35	-0.624496	0.193598	-3.22574	0.00125649	0.00513075
Ctcf	3397.18	-0.624267	0.152869	-4.08366	4.43321e-05	0.000295702
2410016O06Rik	643.488	-0.623612	0.127366	-4.89621	9.77034e-07	1.02314e-05
Cc2d2a	223.693	-0.623372	0.225827	-2.7604	0.00577308	0.0179952
Ddx21	13666	-0.62286	0.162613	-3.83031	0.000127983	0.000732308
Cdca5	1080.78	-0.622516	0.208216	-2.98977	0.00279192	0.00995536
Fkbp3	1836.91	-0.622262	0.19573	-3.17918	0.00147691	0.00586438
Rmnd5b	670.341	-0.622125	0.203582	-3.0559	0.00224384	0.00829504
Ect2	3760.64	-0.622092	0.188023	-3.3086	0.000937628	0.00400004
Phf5a	1101.41	-0.621926	0.259728	-2.39453	0.0166418	0.0426486
Farsb	2406.68	-0.621698	0.225546	-2.75641	0.00584389	0.0181676
Ikbkb	475.43	-0.621664	0.17265	-3.60071	0.000317353	0.00160576
Zc3hc1	971.987	-0.621458	0.229888	-2.70331	0.00686517	0.0207477
Sepsecs	204.047	-0.621434	0.229187	-2.71147	0.00669855	0.0203312
Nat10	2964.34	-0.621412	0.181148	-3.43042	0.000602647	0.00276043
Nek4	434.575	-0.620867	0.144088	-4.30893	1.64043e-05	0.000123062
Lamtor2	405.934	-0.620769	0.201669	-3.07815	0.00208288	0.00779681
Cops7a	2450.9	-0.620761	0.214134	-2.89894	0.00374431	0.0127313
Pinx1	329.3	-0.620747	0.164771	-3.76734	0.000164996	0.000915349
Ercc6l2	937.331	-0.62073	0.171752	-3.61411	0.000301384	0.00153634
Apip	169.932	-0.6203	0.296168	-2.09442	0.0362226	0.0800019
Tsen2	433.057	-0.619935	0.240772	-2.57478	0.0100304	0.028282
Taf1b	417.673	-0.619683	0.231201	-2.68027	0.0073562	0.0219535
Mccc1	299.383	-0.6196	0.158952	-3.89804	9.69755e-05	0.000581463
Gins4	1149.67	-0.619532	0.143926	-4.30453	1.67344e-05	0.000124789
Dimt1	491.79	-0.619457	0.224052	-2.76479	0.00569599	0.0178057
Zfp553	1250.7	-0.619404	0.113624	-5.45133	4.99949e-08	6.84363e-07
Irf2bp1	745.743	-0.619017	0.202324	-3.05954	0.00221678	0.00822094
Klf8	388.356	-0.618935	0.217758	-2.8423	0.0044789	0.0146343
Cox7c	1873.75	-0.618749	0.27171	-2.27724	0.0227719	0.0548124
Pnp	2173.6	-0.618742	0.172889	-3.57884	0.000345125	0.00172237
[truncated: 5,827 more rows]

## Sheet: LFC for common genes
Table S1. Log2 fold changes vs WT of genes differentially expressed in both R586W cl1 and cl2.
Gene name	LFC - R586W cl1 vs WT	LFC - R586W cl2 vs WT
Hnf4a	-6.42233	-3.96864
Habp2	-5.86725	-5.83525
Fcrlb	-5.82115	-2.91265
Hkdc1	-5.79903	-5.17266
Ceacam1	-5.7607	-4.87742
Srgn	-5.54128	-3.13501
Cubn	-5.44346	-4.98955
Klb	-5.26698	-4.92225
Pdzd3	-5.16021	-4.68545
Tfec	-4.94475	-4.44808
Inhbb	-4.81342	-4.58632
Nkx6-3	-4.6885	-4.5118
Hus1b	-4.47385	-4.42459
Scn3a	-4.33047	-5.25116
Nostrin	-4.28818	-3.57572
Edn2	-4.14832	-2.81393
Ly6g5c	-4.10628	-5.03607
Inhbe	-4.10331	-3.1131
Pla2g10	-3.98805	-2.6421
Tcf23	-3.96027	-3.91739
Sfrp4	-3.94302	-2.67024
Srms	-3.90424	-2.86313
Epas1	-3.83845	-1.6073
Hydin	-3.66379	-2.77162
Fcgr2b	-3.5226	-1.73106
Gm20611	-3.48536	-2.90209
Tex40	-3.45395	-2.57779
Rxrg	-3.42465	-2.32461
Gm1631	-3.41685	-2.74344
Gna14	-3.39924	-2.16872
Khdc3	-3.39092	-2.17476
Myo1g	-3.39075	-2.38937
Klf15	-3.27073	-1.99558
Inhbc	-3.26726	-1.9593
Nlrp4f	-3.22105	-3.88347
Spata31d1b	-3.21569	-2.33385
Fgf3	-3.09865	-3.09355
Gm514	-3.05229	-2.89475
Nlrp6	-2.97367	-2.85447
Sox17	-2.9716	-1.52196
Insc	-2.95946	-2.56616
Stra8	-2.92239	-2.1765
Igsf21	-2.91962	-3.1958
Pirt	-2.91157	-3.2421
Ubash3a	-2.90465	-2.41777
Myo1f	-2.89136	-3.06388
Fitm1	-2.86173	-2.80795
Scube2	-2.85478	-1.86388
Tmprss11d	-2.84861	-2.97591
Sox1	-2.84162	-4.06665
4931440L10Rik	-2.82517	-1.99624
BC021614	-2.79476	-2.73612
Fgf1	-2.78621	-3.23224
Kcnj3	-2.76517	-1.78314
Ankrd34a	-2.75776	-2.04912
Tcf15	-2.75049	-2.8316
Hopx	-2.7387	-2.63134
Tnfsf11	-2.73765	-1.60692
Smyd1	-2.72964	-2.76185
Hnf1b	-2.72943	-2.61998
Slc47a1	-2.7267	-2.82731
Kcnk4	-2.71356	-2.1193
Pdyn	-2.68425	-3.72923
Gsx1	-2.68423	-3.00335
Sema5b	-2.67638	-2.124
Spn	-2.66983	-1.88688
2900041M22Rik	-2.65949	-4.31259
Mep1b	-2.6471	-2.13781
Hal	-2.64311	-1.46757
1700034F02Rik	-2.57911	-2.90103
Nlgn3	-2.57057	-1.2859
Atp1b2	-2.54945	-1.52714
Ntrk2	-2.54401	-1.52879
Tnfaip8l2	-2.52097	-2.24358
Tgm3	-2.51732	-2.41081
Gm13939	-2.4955	-2.73585
Fgf15	-2.48172	-1.74987
Olig2	-2.45701	-2.09472
Pde9a	-2.44952	-1.71086
Gm5134	-2.4438	-3.37901
Mef2b	-2.44349	-1.39907
Lrriq4	-2.44229	-3.84607
Col13a1	-2.43747	-2.48531
St8sia1	-2.43205	-2.557
Nos3	-2.42181	-2.19609
Shisa3	-2.41624	-1.71627
Prdm14	-2.40466	-1.96476
Slc15a1	-2.40134	-2.12153
Kirrel2	-2.37296	-1.82293
Gbx2	-2.36827	-2.20394
Dnmt3a	-2.36027	-1.76653
Clnk	-2.35848	-3.16563
Lrrc34	-2.35825	-2.91724
Myrf	-2.3529	-1.691
Rbm44	-2.30339	-2.22531
Gm3336	-2.29897	-1.94888
Soat2	-2.2902	-3.06695
Gstp2	-2.28824	-1.0697
Dmrt1	-2.2873	-1.75695
Gpr133	-2.28281	-2.40892
Myh3	-2.28035	-1.18009
Tcerg1l	-2.27934	-1.74692
Rfx4	-2.27321	-2.52377
Asphd1	-2.27002	-1.89999
Fam184b	-2.26654	-0.990187
Pdzd4	-2.26296	-1.30481
Itgb7	-2.25828	-2.08959
Lama1	-2.24368	-1.8425
Otx2	-2.23553	-2.0913
Tcam1	-2.21325	-1.95526
Tnfsf13	-2.21163	-3.0581
Calca	-2.20019	-2.11408
Slc5a4b	-2.19857	-2.17019
Spry4	-2.19339	-2.07913
Rpl3l	-2.18729	-2.10747
Tril	-2.18627	-1.92987
Kis2	-2.16983	-2.15829
Hormad1	-2.16614	-1.55
Prss41	-2.1538	-2.31351
Guca1a	-2.14243	-3.8071
Slc25a34	-2.14002	-3.57101
Dleu7	-2.13492	-1.98987
Cpne9	-2.13101	-1.42469
Gm7325	-2.12945	-2.97088
Frat1	-2.12709	-1.76821
Adm2	-2.12706	-2.55484
Arl4d	-2.11635	-1.75831
Enpp3	-2.1146	-1.46946
F2	-2.11455	-2.38779
En2	-2.11305	-2.16947
Fgr	-2.11177	-1.6269
Myb	-2.10888	-1.54397
Foxn4	-2.10351	-2.17671
Qprt	-2.09265	-1.79231
AI854703	-2.08241	-2.21748
2310040G24Rik	-2.07064	-2.00252
4933433C11Rik	-2.04002	-1.66253
Npl	-2.03427	-1.98868
Sgk2	-2.03056	-1.6759
Msh6	-2.00712	-0.816329
Slc9b2	-2.00558	-1.49347
Hhip	-1.99878	-2.11187
Nphs1	-1.9983	-1.74157
Tekt1	-1.99716	-2.25873
Slc29a1	-1.99535	-1.85946
Syt4	-1.99532	-1.67082
Cpn1	-1.99069	-2.37531
Vpreb3	-1.98668	-1.5729
Pck2	-1.98399	-2.00419
Fkbp6	-1.9808	-1.06902
Lrrc2	-1.97863	-1.93706
C7	-1.96545	-3.53662
Dync1i1	-1.95828	-2.18083
Foxr1	-1.9552	-2.05793
Exoc3l	-1.95519	-1.85136
Pou4f2	-1.95458	-3.17945
Spats1	-1.95257	-2.0693
Chst3	-1.94114	-1.0721
Robo4	-1.93515	-1.38872
Sult6b1	-1.93398	-2.06918
Eras	-1.90064	-1.58643
Mtap7d3	-1.8998	-1.19776
Olfr986	-1.89362	-2.14658
Slc2a5	-1.89285	-1.18083
Gabrp	-1.89269	-2.07157
Skor1	-1.89151	-1.7772
Slc6a1	-1.88008	-2.47077
Etv4	-1.87591	-1.52904
Foxd3	-1.86657	-2.04511
Hpdl	-1.86549	-1.58018
Dnajb13	-1.85926	-2.62351
Adap2	-1.85693	-1.68288
Zfp454	-1.85306	-1.08557
Dclk2	-1.85028	-0.951595
Elavl3	-1.84789	-0.802185
Tarm1	-1.83895	-1.97372
Ldhd	-1.83683	-1.64616
Plekhb1	-1.83476	-1.56102
Fhod3	-1.83169	-1.20325
Pianp	-1.82658	-1.01261
Nr0b1	-1.82576	-2.06136
Tmc3	-1.81849	-2.34422
Skida1	-1.81748	-3.99543
Olig3	-1.81683	-3.18656
Chac1	-1.81583	-2.53852
E2f2	-1.81416	-1.37113
Hesx1	-1.80979	-1.85062
Cmklr1	-1.80925	-3.12177
Vrtn	-1.7967	-1.37973
BC055111	-1.78469	-1.47652
Rhd	-1.77969	-2.31703
Gdf15	-1.77891	-2.46291
Gpt2	-1.77703	-1.36614
B430212C06Rik	-1.77274	-2.24356
4930461G14Rik	-1.77202	-1.4805
Bcl11a	-1.7655	-2.27874
Atcay	-1.76391	-0.825944
Lck	-1.76132	-1.34775
Calcr	-1.75956	-1.36014
Rhbg	-1.75945	-3.0528
Pycr1	-1.7565	-1.76144
Ccdc160	-1.75252	-1.51794
H60b	-1.75168	-2.20878
Gbx1	-1.74503	-1.16982
Dlgap3	-1.7442	-1.75211
Scn2b	-1.74242	-1.21419
Fgl1	-1.73582	-1.32388
Dnajc6	-1.73521	-1.58831
8430410A17Rik	-1.73429	-1.46919
Zfp819	-1.73212	-1.65982
Fbxo16	-1.72692	-1.24038
Tet1	-1.7258	-1.60755
Zfp459	-1.72529	-1.8305
2610035F20Rik	-1.71886	-1.2119
Clgn	-1.71804	-0.93331
Fgf4	-1.71633	-1.7412
Cpne5	-1.71331	-1.48929
Ankrd35	-1.71277	-1.27676
Capn3	-1.71199	-1.56159
Notum	-1.70716	-1.64723
Six1	-1.70662	-0.826329
Itgal	-1.70203	-1.18669
Zmat4	-1.69999	-2.14087
Socs2	-1.69982	-1.25686
Gemin6	-1.69761	-0.778148
Chrna9	-1.69751	-2.06897
Polr3gl	-1.69731	-1.62951
Pipox	-1.69081	-1.54387
Lhfpl5	-1.69078	-1.51746
Galm	-1.68894	-0.637872
Usp28	-1.68493	-0.926757
Apol8	-1.68036	-1.44272
Gm20939	-1.67841	-0.960791
Ccdc36	-1.67442	-1.19204
Cbs	-1.67346	-1.31275
Isoc2a	-1.66657	-1.51045
Chchd10	-1.66612	-2.10553
Zfp493	-1.65926	-1.57243
Ttll13	-1.65911	-2.02849
Actn3	-1.65755	-1.10468
Hrk	-1.65418	-1.31033
Ptch2	-1.65213	-1.26008
A930004D18Rik	-1.6488	-2.66933
Cdyl2	-1.64806	-1.1423
Slc9b1	-1.64786	-1.56683
Cobl	-1.64681	-1.62076
Sept1	-1.64444	-2.17015
Tet2	-1.64095	-1.52994
Cdh23	-1.6407	-2.39588
Ryr2	-1.63832	-1.63004
Fgf10	-1.62709	-1.02397
As3mt	-1.62618	-1.85395
Srbd1	-1.62409	-0.571757
Atp1a2	-1.62162	-1.06885
Ccdc3	-1.62161	-1.61952
Nr5a2	-1.62106	-1.74079
Map1a	-1.61969	-1.69678
Gata1	-1.61775	-2.97195
Itpka	-1.61188	-1.78851
Atp1a3	-1.61103	-1.19327
Sv2a	-1.61076	-1.05963
Msh2	-1.60878	-0.558447
Slc2a7	-1.60866	-2.42486
Coro2b	-1.60635	-1.07799
Rab3il1	-1.60566	-1.89754
Cabp1	-1.60218	-1.21181
Cd37	-1.60205	-2.54812
Bnc2	-1.58891	-1.61963
Piwil2	-1.58677	-1.13132
Lrrc46	-1.58669	-1.67633
Tex21	-1.58185	-1.36921
Kcnj12	-1.58101	-1.31365
Cyp27b1	-1.57811	-1.47179
Smc1b	-1.57723	-2.628
P2rx3	-1.57588	-1.12835
Casz1	-1.5753	-1.00059
Hes3	-1.57409	-2.43288
Mras	-1.56976	-1.36565
Gm10324	-1.56714	-1.19238
Gm6484	-1.5653	-2.79338
Adad2	-1.56302	-1.17469
Gm16516	-1.5599	-0.963874
A930011O12Rik	-1.55384	-1.90519
Hoxa4	-1.55182	-4.76425
Dna2	-1.54905	-1.55107
Hapln4	-1.54757	-1.11256
Fam228b	-1.54093	-1.69736
Kcnq2	-1.54035	-0.74508
Mesp2	-1.53937	-1.9459
Nefh	-1.53751	-1.12978
Sned1	-1.53676	-1.33872
Ccbl2	-1.53046	-1.32269
Sox7	-1.52879	-2.21001
Porcn	-1.52766	-1.79372
Dlc1	-1.52734	-1.8971
1700028I16Rik	-1.52339	-1.29922
Msh4	-1.51946	-2.26671
Pou2f2	-1.5186	-1.38624
AI450353	-1.51793	-1.72797
Vsig2	-1.51753	-2.14796
Zyg11a	-1.51643	-1.93451
D130017N08Rik	-1.50748	-1.73984
Cyct	-1.49839	-2.23468
Slc7a3	-1.49601	-1.28415
Elavl4	-1.49337	-0.942096
Thada	-1.49092	-0.399568
Gm128	-1.48949	-1.18176
Mthfd2	-1.48814	-1.24968
Rab27a	-1.48254	-1.4647
Sarm1	-1.48158	-1.10325
Mypn	-1.47981	-2.59256
Hsd17b14	-1.47427	-1.58335
Igsf23	-1.47322	-1.25324
Trim63	-1.47105	-1.3634
Slc7a5	-1.46919	-1.19875
Tdh	-1.46501	-1.48657
Zic2	-1.46301	-1.30906
Fam78a	-1.46156	-1.51129
Ctrl	-1.46114	-2.09424
Pnpla3	-1.46088	-1.04172
Ppargc1b	-1.46074	-1.37395
1700029P11Rik	-1.4607	-2.19226
Zfp42	-1.45917	-1.49618
Hmha1	-1.45852	-1.09815
Pfn4	-1.45769	-2.08513
Diras1	-1.45743	-0.902105
Tst	-1.4572	-1.89993
Crabp1	-1.4571	-1.7611
Cebpz	-1.45543	-0.42413
Triml1	-1.45266	-1.45033
Ubxn11	-1.45175	-1.64934
Ptpn7	-1.44685	-1.48389
Fzd5	-1.44408	-1.3938
Syndig1	-1.44224	-1.41193
Prrt3	-1.44167	-0.831012
Ranbp17	-1.43435	-1.0734
Zfyve28	-1.43163	-0.876804
Mettl4	-1.42191	-0.423
Sema4a	-1.41925	-1.27354
Fam196b	-1.41796	-1.0387
Sult5a1	-1.41646	-1.30328
Wt1	-1.41429	-0.961616
Cass4	-1.41291	-1.67053
Pecr	-1.41173	-1.36719
Serpine3	-1.4111	-2.07112
Rnf125	-1.40931	-1.6557
Actr3b	-1.40726	-1.13986
Jph4	-1.40544	-0.854821
Tex14	-1.40501	-2.18207
Psph	-1.40461	-1.15741
Kat2b	-1.40442	-1.2869
Spata31d1a	-1.39981	-2.26253
Lifr	-1.39552	-1.05893
Nupr1	-1.39147	-1.88535
Klf2	-1.38851	-1.44903
Rad9b	-1.3873	-1.82419
Ngb	-1.38397	-1.4392
2010015L04Rik	-1.38129	-1.42128
Prmt8	-1.3805	-2.12014
Stag3	-1.38042	-0.828583
Rnf17	-1.37744	-1.44165
Lrmp	-1.37742	-1.05356
Adam23	-1.37522	-1.10486
D930048N14Rik	-1.37102	-0.814114
Lrpprc	-1.36829	-0.32359
4930432K21Rik	-1.36764	-1.19421
9330159F19Rik	-1.36761	-2.85719
Mei4	-1.35783	-1.26246
Anpep	-1.35687	-1.11801
Mkrn1	-1.35662	-1.26923
Slc28a1	-1.35586	-1.62172
Egf	-1.34956	-2.1051
Ccdc171	-1.34731	-0.98765
Gata4	-1.34712	-1.0666
Esrrb	-1.34678	-1.82309
Rnf165	-1.34644	-0.84837
Esco2	-1.34502	-1.05774
Tmem81	-1.34452	-0.666587
Pnldc1	-1.34304	-1.23469
Adck3	-1.34145	-1.38565
Cdh15	-1.34046	-1.47185
Car14	-1.33981	-1.15427
Abca1	-1.33963	-1.14426
Hnf1a	-1.33941	-1.14782
Grtp1	-1.33411	-1.03509
Zmym3	-1.33361	-1.57217
Serpinb6c	-1.33316	-1.92764
Ggnbp1	-1.33233	-1.67147
Omp	-1.33188	-1.84896
BC051226	-1.32214	-1.48987
Utf1	-1.32141	-1.52847
Zfp740	-1.31716	-1.19894
Phf11d	-1.31631	-2.8524
Adamts14	-1.31505	-0.726763
Slc6a9	-1.31388	-1.33028
Rarg	-1.31312	-1.6198
Mt3	-1.31119	-1.51651
Adat1	-1.31026	-1.25709
Frat2	-1.30836	-0.752793
Plxdc1	-1.30824	-0.925925
Zic5	-1.3077	-1.16781
Abcc4	-1.30474	-0.802979
Rnf32	-1.30364	-1.34738
Serpini1	-1.30327	-1.04359
Padi4	-1.29993	-2.03499
Csad	-1.29683	-1.38052
Slc1a3	-1.29419	-1.10895
Cdc5l	-1.29143	-1.30428
Trib3	-1.29091	-1.33084
Pld6	-1.28981	-0.723566
Aqp3	-1.28933	-1.94841
Prdm16	-1.28899	-1.48688
Foxn2	-1.28673	-0.475224
Slc13a5	-1.28651	-1.57227
Ggct	-1.2834	-1.2033
Olig1	-1.28283	-1.20734
Sox13	-1.27991	-1.16243
Herpud1	-1.27933	-1.43146
Erf	-1.27931	-1.34929
Soga3	-1.27786	-1.85556
Xkr5	-1.27482	-0.9875
Shisa7	-1.27426	-1.18793
Ryr1	-1.274	-1.34061
Acacb	-1.27215	-0.94774
Sfxn2	-1.2704	-0.946755
Satb1	-1.26811	-1.57526
Aard	-1.26803	-1.85126
Pola1	-1.26718	-1.08101
Itpk1	-1.26639	-1.51194
Enox1	-1.26276	-2.01461
Plvap	-1.26054	-1.22426
Fam49a	-1.25895	-0.795295
Elmo1	-1.25855	-0.882447
Dpf1	-1.25728	-0.862509
Gabbr1	-1.25447	-1.2002
Dapp1	-1.25424	-1.01708
Dhodh	-1.25409	-1.25272
2410141K09Rik	-1.24985	-1.16893
4930548H24Rik	-1.24947	-1.25986
B230217C12Rik	-1.24886	-1.62409
Ina	-1.24703	-0.756215
Fndc1	-1.24629	-1.23842
Pim2	-1.24099	-0.860874
Caprin2	-1.23953	-1.47548
Ccnb1ip1	-1.23889	-1.549
Tle4	-1.23827	-1.06176
Fam169a	-1.2371	-0.997291
Acan	-1.23703	-1.5561
Tex11	-1.23539	-1.27709
Pde4d	-1.23291	-1.04759
Hells	-1.22752	-1.10261
D16Ertd472e	-1.22394	-1.29098
Gltscr1l	-1.22353	-1.1552
Kbtbd13	-1.22212	-1.41218
Prx	-1.22019	-1.00677
Psat1	-1.21548	-0.751582
Insm1	-1.21434	-1.77109
Masp2	-1.21288	-1.3303
Phf15	-1.21252	-0.531101
Cnnm2	-1.21141	-1.37819
Nrg4	-1.21071	-0.826274
Dppa2	-1.21049	-1.56741
Ppm1n	-1.21014	-1.33622
Dnahc10	-1.20671	-1.41491
Kank4	-1.20663	-1.22104
Acp6	-1.20598	-1.21558
Xrcc6	-1.2052	-0.864876
Sall1	-1.20471	-1.56545
Sox2	-1.20356	-1.32676
Adora2b	-1.20082	-0.823264
Pml	-1.19891	-1.11539
Zbtb8a	-1.19882	-0.895182
Itpr1	-1.19823	-0.705039
Zcchc10	-1.19617	-1.3034
2410007B07Rik	-1.19546	-1.08051
Slfn9	-1.19416	-1.43198
Kcnk5	-1.19252	-1.1594
6330549D23Rik	-1.18996	-1.18796
4931417G12Rik	-1.18897	-1.49574
Car2	-1.18648	-1.97027
Pdgfra	-1.18551	-1.15264
Apobec1	-1.18032	-1.2909
EU599041	-1.1792	-0.807946
Rpl10l	-1.17843	-1.33844
Twf2	-1.17839	-0.829005
Cradd	-1.1779	-1.06613
Slc35f2	-1.17417	-0.826992
Hexim2	-1.17135	-0.762485
Fbxo31	-1.16989	-0.760801
Shmt1	-1.16859	-0.839864
Mylpf	-1.16723	-1.66806
Slc1a5	-1.16356	-0.774813
Aars	-1.16327	-0.957339
Tmem151b	-1.16295	-0.583379
Thumpd2	-1.1629	-0.59451
Znrd1as	-1.15756	-1.0118
Fancd2	-1.15589	-1.01087
Gfod1	-1.15506	-1.12742
Zmym1	-1.15235	-1.03903
Pfkm	-1.15185	-0.9028
Ttpa	-1.14954	-1.55155
Aldh18a1	-1.14878	-0.75455
Fam131c	-1.14877	-0.91296
Pax6	-1.148	-1.49624
Jam2	-1.14601	-1.41211
Rln3	-1.14308	-1.99038
C2cd5	-1.1414	-1.18138
Rad51c	-1.14137	-1.34478
Arhgap4	-1.14088	-1.02042
Efcab12	-1.13993	-1.30468
Clstn3	-1.13863	-0.837707
Slc25a15	-1.13793	-0.99935
Zfp296	-1.13607	-1.13034
Trf	-1.13597	-1.73072
Rasgrp2	-1.13469	-1.23493
Rara	-1.13378	-1.14746
Cnnm1	-1.13243	-1.81593
Slc39a8	-1.13146	-1.06822
Jarid2	-1.12913	-1.03767
Ankle1	-1.12852	-1.46231
Prkcg	-1.12672	-1.375
Sik1	-1.12619	-1.00067
Tmem179	-1.12542	-1.99866
Zfhx2	-1.12527	-1.24583
Ppid	-1.12429	-0.916586
2810013P06Rik	-1.12162	-1.38879
Stoml1	-1.12083	-1.19752
Gal3st3	-1.11596	-1.08606
C430002E04Rik	-1.1155	-1.2522
Tssk6	-1.11496	-0.792334
Ints10	-1.11413	-0.81405
Mpi	-1.11341	-0.803508
L1td1	-1.11236	-0.942373
Cbln1	-1.11235	-1.27964
Prmt7	-1.11045	-0.750565
Urb2	-1.10902	-0.82274
D130040H23Rik	-1.1033	-0.875354
Csrnp3	-1.10238	-1.17658
Ssbp4	-1.09622	-0.854093
1700030K09Rik	-1.09464	-1.08658
Vegfc	-1.09347	-1.3319
Tcl1	-1.08964	-1.44537
Xrcc5	-1.08961	-1.00763
Sycp1	-1.08903	-1.04273
B4galnt4	-1.08892	-0.697633
Fam63a	-1.08889	-0.724046
Cecr2	-1.08859	-0.905025
Maneal	-1.08784	-0.966977
AI854517	-1.08743	-1.34148
Cdk5r2	-1.08624	-2.03841
Cenpv	-1.08517	-1.14836
Adap1	-1.08387	-0.946627
Rhebl1	-1.0821	-0.75622
Fut9	-1.08061	-0.971497
Gm17296	-1.07747	-0.572907
Gjb5	-1.07703	-1.02074
Klf4	-1.07629	-1.03391
Nfatc2ip	-1.07619	-1.32136
Socs3	-1.07551	-0.782671
Bcat2	-1.07495	-0.973756
Msc	-1.07474	-1.78825
Trps1	-1.07386	-0.869087
Ssbp1	-1.07212	-0.830199
H2-M5	-1.07207	-1.79107
4933404O12Rik	-1.07179	-0.960041
Pou5f1	-1.07172	-1.41539
Setd6	-1.07117	-1.09641
Wdr31	-1.07064	-1.12361
Chek2	-1.07051	-0.892106
Ankrd24	-1.06897	-1.08449
Zfp420	-1.06813	-1.06757
Cdca7	-1.06784	-0.924905
A930024E05Rik	-1.06739	-0.810337
Naa11	-1.06452	-2.23001
Mrps31	-1.06438	-1.241
Slc25a33	-1.06366	-0.706873
Chek1	-1.06256	-1.06078
Cbr3	-1.06128	-1.21795
Foxq1	-1.05906	-1.12727
Zc3h8	-1.05792	-1.39881
Mthfd1	-1.05776	-1.00561
Pecam1	-1.05486	-1.26458
Mcm5	-1.05463	-0.994807
Slc39a14	-1.05277	-0.950328
Ncan	-1.05225	-0.52769
D1Pas1	-1.05156	-1.74681
Pald1	-1.0509	-0.723977
Dab2	-1.04981	-1.62812
Zfp759	-1.04921	-1.29779
Rasip1	-1.04883	-0.993008
Zfp423	-1.04845	-1.06221
Nacc1	-1.04761	-0.848704
Sycp3	-1.0473	-0.796594
Dars2	-1.04699	-1.08806
Pold2	-1.04651	-0.932666
Ebf1	-1.04618	-2.08599
Bola1	-1.04503	-1.10646
Atf4	-1.04423	-1.072
Helb	-1.04363	-0.76909
Ldlrad3	-1.0435	-0.586921
Hax1	-1.04148	-0.681725
Dpp4	-1.04094	-2.14027
N4bp3	-1.0409	-0.625069
Hap1	-1.03994	-0.869515
Dhdh	-1.03948	-1.27394
Fam60a	-1.03868	-0.756457
Xpot	-1.03857	-0.674722
Hsf2bp	-1.03856	-1.64946
Notch4	-1.03817	-0.994519
Cep44	-1.03716	-1.08117
Gm13251	-1.03684	-1.06915
Slc6a15	-1.03595	-0.979235
Prune2	-1.03274	-0.882653
Fkbp5	-1.03204	-0.909258
Zfp930	-1.03154	-1.10615
Tipin	-1.03099	-1.09342
Igfals	-1.02865	-1.31715
Htra1	-1.02845	-0.89195
Rpap1	-1.02822	-0.909796
Rangrf	-1.02813	-0.854323
Mycn	-1.02738	-1.01125
Pms1	-1.02702	-0.970863
Syce2	-1.02631	-0.595598
Zfp1	-1.0263	-0.935531
Arl15	-1.02599	-0.970274
B4galnt2	-1.02329	-0.822614
Mapk1ip1	-1.02246	-0.896207
St6galnac3	-1.02229	-0.877128
C330021F23Rik	-1.02076	-1.42385
Sfrp1	-1.02043	-0.96131
Gnpnat1	-1.02029	-1.0785
Wdr76	-1.01897	-1.08397
Mtf2	-1.01866	-0.702799
Xrcc6bp1	-1.01717	-0.81141
Nos1	-1.01658	-1.14635
Nle1	-1.01441	-1.02286
Evc	-1.01262	-0.630302
Fcho1	-1.01153	-0.797142
Smyd4	-1.01126	-0.790801
Muc1	-1.00951	-1.52317
Znf41-ps	-1.00937	-1.83559
Mlf1ip	-1.00905	-1.02546
1700019D03Rik	-1.00888	-1.06493
Sirt1	-1.00868	-0.837382
Senp3	-1.00847	-0.920943
Tulp2	-1.00846	-1.01726
Ticrr	-1.00769	-0.985001
Zcwpw1	-1.00735	-0.878088
Mib2	-1.00499	-0.900386
Prpsap2	-1.00455	-0.652419
1190003J15Rik	-1.00392	-1.05927
Srsf7	-1.00052	-0.755852
Mcm10	-1.00048	-0.870324
Foxj1	-0.998366	-2.19007
Rnf39	-0.994834	-1.72074
Tfdp2	-0.994285	-0.863165
Cacng7	-0.993836	-0.782954
Eed	-0.990475	-0.912909
Zfp808	-0.990407	-1.2895
Mri1	-0.990304	-1.33066
2610305D13Rik	-0.989653	-1.17131
Cdca7l	-0.987603	-0.83627
Tdgf1	-0.987576	-0.878973
Hmgb2	-0.987496	-1.08088
Mettl5	-0.987366	-0.759606
Mybl2	-0.987336	-0.999295
Gadd45gip1	-0.987143	-1.06161
Mll3	-0.986843	-0.908436
Cacybp	-0.986212	-0.938169
Acad10	-0.985853	-0.922866
Brca2	-0.985781	-1.04521
Lyar	-0.985534	-0.790763
Plcb4	-0.983613	-0.926599
Dus2l	-0.982615	-1.09987
Mtrf1	-0.981564	-0.898656
Tfap4	-0.981112	-0.976683
Iqcg	-0.980021	-1.76381
Dctd	-0.978954	-1.30294
Setx	-0.977371	-0.676122
Sox12	-0.976935	-0.73848
Pygm	-0.975946	-0.931107
Zfp708	-0.975769	-1.23335
Trmt11	-0.975571	-0.881065
Tango6	-0.975405	-0.949482
Zfp532	-0.975239	-1.04558
Has3	-0.974185	-0.782367
Lars	-0.974134	-0.738466
Dram1	-0.974067	-1.39018
Rest	-0.973141	-0.663155
Kif18a	-0.973115	-0.87945
2410018M08Rik	-0.972752	-1.14091
Zfp958	-0.971468	-1.19255
Mettl7a1	-0.96972	-0.98614
Parp1	-0.969038	-0.744495
Exosc7	-0.968965	-0.722193
Pcyt1b	-0.968432	-0.593295
Zfp786	-0.966921	-1.27394
Klhdc4	-0.966192	-0.94009
Rpa1	-0.965578	-0.940064
Pitpnc1	-0.964444	-0.900737
Etv5	-0.964135	-1.00552
Dpy30	-0.963927	-0.941203
Phf21b	-0.963649	-0.958065
Zfp870	-0.963438	-0.897862
Bin2	-0.962408	-1.28788
Srm	-0.962289	-0.962725
Znrd1	-0.961783	-1.23384
Mta3	-0.96159	-0.490614
Deptor	-0.959409	-0.761792
Lgals9	-0.959367	-1.95837
AI467606	-0.958158	-1.04217
Ddx43	-0.957953	-1.12444
Tbx3	-0.956123	-1.89401
Sept3	-0.955913	-0.865324
Engase	-0.953722	-0.726421
Triml2	-0.953249	-0.988229
Lef1	-0.952457	-1.0888
Mbd4	-0.952437	-0.710643
Gm11627	-0.952159	-2.16676
Mettl8	-0.952089	-0.710478
Rad1	-0.951868	-0.903264
Recql4	-0.951747	-0.944497
Zfp828	-0.951284	-0.859123
Prodh	-0.950416	-0.656552
H2afz	-0.949765	-0.874522
Pfas	-0.948701	-0.923131
Zfp273	-0.948679	-0.825566
Ptpn3	-0.947944	-0.828074
Chd9	-0.947924	-0.900226
Eif2s2	-0.947817	-0.893488
Msh3	-0.947755	-0.645841
Tma16	-0.946135	-0.992278
Gm13051	-0.946134	-1.27071
Gfpt2	-0.945032	-0.652029
Gm13242	-0.944526	-1.21127
Isy1	-0.944457	-0.721576
Kit	-0.944422	-1.4422
Cbfa2t2	-0.944119	-0.74869
Rab25	-0.943531	-1.10353
Gcat	-0.943208	-1.7381
Bckdhb	-0.943098	-0.836254
Ppat	-0.942362	-0.888116
Tars	-0.942361	-0.827787
Chd5	-0.94186	-1.23317
Sap30	-0.94096	-0.978807
Reep6	-0.940798	-0.553624
2810408A11Rik	-0.937793	-0.924603
Brca1	-0.93669	-0.793502
Ankrd10	-0.936512	-0.850736
E130012A19Rik	-0.936443	-0.916674
Psmg1	-0.936187	-0.726245
Tigd3	-0.933964	-1.37197
Set	-0.933013	-0.745311
Ino80	-0.93253	-0.890488
Rpusd3	-0.931871	-1.02705
Zfp518b	-0.931751	-0.905104
Armc6	-0.930022	-0.666526
Dhtkd1	-0.929281	-0.980248
Mreg	-0.928374	-1.60086
Rrp1b	-0.927564	-0.997514
Rif1	-0.926872	-0.677202
Sptbn4	-0.926451	-0.857047
Rtkn2	-0.925489	-0.644812
Ntn1	-0.925447	-1.12942
Hus1	-0.924089	-0.956526
Zfp940	-0.923396	-0.602462
Celf4	-0.923102	-0.911782
Wdr34	-0.923071	-0.983398
Fahd1	-0.922987	-1.12032
Mrpl15	-0.922887	-0.877985
Mllt6	-0.922574	-0.99178
Gemin4	-0.9214	-1.01486
Nip7	-0.92083	-0.998622
Sf3b3	-0.920776	-0.704205
1700021F05Rik	-0.920596	-0.643188
Lap3	-0.919292	-0.865179
Mcph1	-0.918194	-0.580511
Zfp960	-0.915404	-0.901747
Coprs	-0.915284	-0.820377
Islr2	-0.911071	-1.16578
Usp9x	-0.91045	-0.766402
Mfap3l	-0.910293	-0.596576
Tcea3	-0.909145	-0.957303
Zfp93	-0.908665	-0.85904
Plxna3	-0.908137	-0.512454
Eif2b3	-0.907972	-0.527475
Cars	-0.907114	-0.674499
Kxd1	-0.906742	-0.868054
Mtbp	-0.906642	-0.757858
Nasp	-0.906372	-0.754001
Pdp2	-0.906371	-0.632383
Gm8909	-0.906304	-1.23073
Rad54b	-0.905526	-1.13672
Nup133	-0.905203	-0.974546
Rcc2	-0.905177	-0.897767
Syt9	-0.905156	-0.51233
Iqcc	-0.904546	-1.06347
Epdr1	-0.903916	-0.710004
Cdt1	-0.902938	-0.944012
Bub1b	-0.90193	-0.667053
Glt1d1	-0.901649	-0.41424
Alpk3	-0.900297	-0.650887
Mtmr7	-0.899454	-0.706835
Shmt2	-0.899086	-1.16309
1190007I07Rik	-0.899048	-0.919534
Phc1	-0.897925	-0.79104
Naa16	-0.897845	-0.836791
Pomt1	-0.897237	-0.738131
Zfp72	-0.896407	-0.635333
Arrb2	-0.896393	-0.66354
Haus1	-0.895652	-0.773696
Gm13247	-0.895617	-1.04172
Kdm4c	-0.895252	-0.785916
A430005L14Rik	-0.894985	-0.767599
Mettl20	-0.894012	-0.605559
Xpo4	-0.893965	-0.611396
Polr1b	-0.89325	-0.78065
Naf1	-0.892695	-0.923807
Zfp566	-0.892662	-0.720528
9130019O22Rik	-0.892508	-0.932686
Cirh1a	-0.891814	-0.874843
Nr1d2	-0.891214	-0.784287
Cep78	-0.891096	-0.874323
Wdr59	-0.890993	-0.64861
Dkc1	-0.890516	-0.796048
Zfp953	-0.890137	-0.680827
Sod2	-0.889884	-0.985341
Rltpr	-0.889344	-1.01316
Cc2d2a	-0.889302	-0.623372
Heatr1	-0.887276	-0.601042
Fbxo15	-0.886923	-1.23682
Stat4	-0.886278	-0.773434
Zfp712	-0.885461	-1.30028
Trim28	-0.885374	-0.983824
Noc3l	-0.885322	-0.765573
Tmem231	-0.884867	-1.18206
Cenpm	-0.884384	-1.41743
Ruvbl1	-0.884255	-0.676702
Kndc1	-0.88349	-1.0255
Gemin5	-0.88254	-0.548455
Fam72a	-0.882297	-0.89186
Tnrc6c	-0.88171	-0.431146
Mettl16	-0.881435	-0.572842
Steap1	-0.880501	-1.03448
Atm	-0.879562	-0.727184
Bag4	-0.878937	-0.593798
Uba2	-0.878319	-0.710056
Lphn1	-0.877671	-0.557705
Polr3g	-0.877573	-0.731628
Mzf1	-0.877544	-1.22958
Tsacc	-0.877541	-1.40046
Magohb	-0.877221	-1.54359
Nkrf	-0.877083	-0.86059
Egfl7	-0.875054	-0.92818
Ric8b	-0.874738	-0.756171
1110008J03Rik	-0.874691	-0.87881
Syk	-0.873153	-1.20828
Tcea1	-0.871641	-0.770157
Ube2t	-0.870941	-0.855129
Ttf2	-0.869839	-0.706176
Zscan10	-0.868639	-0.858348
Fetub	-0.868258	-1.05716
Xab2	-0.867781	-1.01535
Cenpn	-0.867323	-0.877306
Hirip3	-0.865701	-1.0659
BC053749	-0.864758	-0.878629
Trmt5	-0.864598	-0.813397
2410017I17Rik	-0.864432	-1.84109
Mapt	-0.862475	-0.898934
Prss50	-0.861567	-1.16911
Zfp874b	-0.860846	-0.717993
Pnp2	-0.860345	-0.731826
Wdr12	-0.86004	-0.607166
Dmd	-0.859783	-0.954003
Eprs	-0.859441	-0.653056
Exosc2	-0.858885	-0.57709
Amn	-0.858268	-1.6125
Nod1	-0.857697	-0.743666
G3bp2	-0.857547	-0.991648
Fanci	-0.856739	-0.935602
Rbmxl1	-0.856736	-0.952298
Haus4	-0.856368	-0.98118
Slx1b	-0.856013	-0.907572
Aatf	-0.855342	-0.723685
Nolc1	-0.85356	-0.729264
Ctu2	-0.852841	-0.913105
Arl14ep	-0.85247	-0.781856
Galnt6	-0.851678	-0.767729
Zfp654	-0.851562	-1.37966
Sssca1	-0.850928	-1.01646
Naa10	-0.850358	-0.990526
Taf5l	-0.849849	-0.857494
Nob1	-0.849833	-0.739325
Ybey	-0.849065	-0.656857
Rnf138	-0.848968	-1.13606
Gm14326	-0.848692	-0.762175
Isyna1	-0.84813	-0.946776
Bccip	-0.848102	-0.849346
Epcam	-0.848078	0.532788
Psip1	-0.848007	-0.671884
Tmem131	-0.84751	-0.76677
Sars	-0.847457	-0.686859
Farsb	-0.846598	-0.621698
Rrn3	-0.8454	-0.671119
Gm14393	-0.845111	-1.43273
Zfp57	-0.845092	-1.41791
Fanca	-0.844335	-0.756001
Bbs2	-0.844027	-1.17688
Ncoa7	-0.842579	-0.701798
Xylb	-0.839845	-0.748711
Cisd3	-0.839778	-1.17827
Rimbp3	-0.839688	-1.89633
Rfc1	-0.83884	-0.569748
Enpp4	-0.837463	-0.980357
Fmn2	-0.837301	-0.771808
Ercc6l	-0.836744	-0.550858
Nup43	-0.836423	-0.786037
Thop1	-0.836382	-0.644973
Zfp607	-0.836344	-0.687369
Inpp5d	-0.836019	-1.22257
Wdr43	-0.835705	-0.662629
Npm1	-0.835645	-0.827669
Mbtd1	-0.834886	-0.794048
Gins1	-0.834734	-0.773801
Skap2	-0.83451	-0.742885
Iars	-0.832952	-0.603355
Ddx21	-0.832884	-0.62286
Rmi2	-0.831713	-0.822126
Ccdc151	-0.831546	-0.951175
Slc3a2	-0.831472	-0.905341
Sesn1	-0.831382	-0.670307
Espl1	-0.831236	-0.701288
Tsen2	-0.830992	-0.619935
Ly75	-0.830899	-0.51354
Sall4	-0.830347	-0.696626
Srrt	-0.829776	-0.906202
Rdm1	-0.829631	-0.642779
Uri1	-0.829483	-0.592176
Aldh2	-0.827121	-0.793332
Klf9	-0.826424	-0.826545
Stmn3	-0.8259	-1.66478
Tcof1	-0.82563	-0.865374
Abce1	-0.82527	-0.674186
Dbf4	-0.825266	-0.653968
Pigl	-0.824975	-1.17146
Mllt10	-0.824245	-1.21561
Mdn1	-0.824238	-0.731151
Ncl	-0.82313	-0.674745
Mrpl1	-0.822125	-0.789419
Acy1	-0.822103	-1.06848
Slmo1	-0.820559	-0.420775
Poli	-0.820404	-1.1301
Mcts2	-0.819429	-1.01845
Cep57l1	-0.818115	-1.2458
Gm2381	-0.817769	-0.949885
Six4	-0.817262	-0.368805
Xrcc2	-0.81719	-0.602998
Tada2a	-0.816968	-0.895828
Harbi1	-0.816964	-0.941913
Zfp936	-0.816424	-1.26574
Zfp658	-0.816201	-0.71833
Dhx40	-0.816116	-0.65786
Usp10	-0.815977	-0.668969
Spata13	-0.815433	-0.469121
Shcbp1	-0.81341	-0.923875
Cep192	-0.812844	-0.472624
Pus3	-0.812351	-0.635852
Phf21a	-0.811992	-0.601315
Ncapg	-0.811758	-0.585928
Thtpa	-0.811279	-0.634874
Pcsk6	-0.810875	-0.513946
Cmss1	-0.810619	-0.681264
Ncoa3	-0.810016	-0.796312
Dhps	-0.809569	-0.80656
Polr3b	-0.80931	-0.532838
Got1	-0.808519	-0.933013
Kdm2b	-0.808254	-0.714588
Tmtc1	-0.807538	-0.428724
Sarnp	-0.807348	-0.784678
Ddx10	-0.80719	-0.775008
Msantd2	-0.807057	-0.95581
Fiz1	-0.806838	-0.669046
Hmgxb4	-0.806227	-0.740017
Psmd7	-0.805611	-0.749283
Ddx18	-0.805549	-0.755382
Dppa4	-0.805518	-1.00032
Bcat1	-0.804511	-1.03286
Nudt12	-0.803944	-0.985692
Sugp2	-0.803889	-0.82689
Mgat3	-0.803139	-0.401863
Hhex	-0.802355	-1.07934
Kars	-0.801353	-0.584565
Telo2	-0.800125	-0.562705
Swsap1	-0.80003	-0.736693
Heatr3	-0.799794	-0.662548
Noc2l	-0.799084	-0.607281
Oard1	-0.798204	-0.933854
Tmem64	-0.798112	-0.66297
B3galnt1	-0.798038	-0.673242
Nudt21	-0.797663	-0.751673
Zfp652	-0.796974	-0.510477
Dmc1	-0.796826	-1.29182
Yars	-0.796221	-0.632417
Cbx1	-0.795558	-0.475629
Icosl	-0.795055	-0.778174
Hltf	-0.795008	-0.573382
Atad5	-0.79499	-0.743311
Dtl	-0.79468	-0.757308
Nudt1	-0.794612	-0.904099
Foxred1	-0.793817	-0.789513
Ccdc77	-0.793508	-0.813388
Nup160	-0.793438	-0.428904
Ing3	-0.792681	-0.743362
Rpp38	-0.792645	-0.796105
Ptcd3	-0.791449	-0.667951
Sdad1	-0.790659	-0.703282
2410012M07Rik	-0.790539	-1.42978
Gm9897	-0.79013	-0.848704
Orc1	-0.78992	-0.745575
Sclt1	-0.789805	-0.571422
Kntc1	-0.789492	-0.707878
Phyh	-0.789103	-1.39009
Gyk	-0.788988	-0.578274
Hibch	-0.788592	-0.893886
Exoc6	-0.788412	-0.458457
Apobec3	-0.788015	-0.685193
Mlh1	-0.78787	-0.753584
Gli1	-0.787456	-0.73186
Prkdc	-0.78677	-0.828965
Dctpp1	-0.786537	-0.652718
Adsl	-0.785106	-0.569098
Ccnd3	-0.785101	-1.00476
Nars	-0.784798	-0.610291
Rfc5	-0.784238	-0.779747
Zic3	-0.783912	-1.23065
Ubtf	-0.783677	-0.894786
Adal	-0.783573	-0.5837
Casc5	-0.783313	-0.538973
Nat10	-0.782796	-0.621412
Fastkd1	-0.78266	-0.887387
Manba	-0.781702	-0.81591
Taf13	-0.781484	-1.04582
Gm4636	-0.781449	-0.705653
Ppp2r2d	-0.780501	-0.742861
Mcm2	-0.780289	-0.67658
Timeless	-0.779198	-0.849591
U2surp	-0.778991	-0.656404
Tfb1m	-0.778503	-0.908052
Kat6b	-0.778034	-1.04294
Cwf19l2	-0.777869	-0.7012
Ksr1	-0.77682	-0.48337
Tefm	-0.776583	-0.883413
Tfdp1	-0.776254	-0.830667
Wdr74	-0.77615	-0.74311
Ung	-0.776039	-0.87129
Zfp446	-0.774963	-0.89478
Mina	-0.774418	-0.663062
Dnajc21	-0.77415	-0.806154
Parp2	-0.773645	-0.9341
Gpn1	-0.77347	-0.636707
Ifrd2	-0.77241	-0.673718
Aasdh	-0.772152	-0.700365
9830147E19Rik	-0.771711	-0.691071
Naa25	-0.771642	-0.682192
Pcid2	-0.771129	-0.740891
Rpp25	-0.771041	-0.778411
Csnk2a1	-0.770976	-0.418327
Urb1	-0.770935	-0.656485
Dgke	-0.770868	-0.638233
Taf5	-0.770506	-0.486329
Slc7a6os	-0.770438	-0.754835
Fbxo5	-0.770232	-0.743734
Alms1	-0.769297	-0.488955
Gart	-0.769056	-0.664671
Prmt3	-0.76904	-0.691279
Fbxo22	-0.768745	-0.701167
Enkd1	-0.768674	-0.599628
Eif4ebp1	-0.768624	-0.828965
Wdr73	-0.768614	-0.733954
Zfp184	-0.7685	-0.452886
4930558J18Rik	-0.76775	-0.940923
Orc5	-0.767459	-0.697775
Zfp2	-0.767154	-0.56207
Wdr5	-0.766866	-0.7056
Ap1s3	-0.766756	-0.983472
Oxnad1	-0.766352	-0.746655
Utp14a	-0.766086	-0.538723
Cmc2	-0.765456	-0.929069
Tbl1xr1	-0.765449	-0.81852
Pask	-0.765321	-0.741344
Mid1ip1	-0.765049	-0.847418
Taf1c	-0.76495	-0.931163
Rfc4	-0.764842	-0.553734
Gm14322	-0.764419	-0.88328
Acsl1	-0.76412	-0.631554
Cep57	-0.763945	-0.485528
Pole	-0.763941	-0.495687
Mgme1	-0.763202	-1.07825
Rpa2	-0.762777	-0.780854
Ftsj2	-0.762549	-0.752812
Zcchc3	-0.762291	-0.517742
Hspd1	-0.762276	-0.716853
Amt	-0.762244	-0.495207
Pcgf6	-0.762	-0.807818
Ccdc166	-0.761606	-0.642447
Mrps35	-0.76144	-0.581159
Tln2	-0.760885	-0.468737
Bend3	-0.758165	-0.462956
Cpsf4l	-0.757882	-0.79625
Kif22	-0.757572	-0.720797
Rpf1	-0.757378	-0.762312
Lipt2	-0.757355	-0.768374
Nufip2	-0.75722	-0.664426
Ier2	-0.756249	-0.828044
Tmem253	-0.75574	-0.986093
Elp3	-0.755572	-0.534037
Actr6	-0.754799	-1.04921
Ankrd49	-0.754717	-0.815323
Ppp2r3c	-0.754705	-0.528416
Cnot1	-0.754483	-0.49142
Wdr89	-0.754083	-0.637324
Zfp109	-0.753943	-0.681526
Clhc1	-0.75364	-0.602779
Gm13157	-0.753355	-0.899745
Rpap3	-0.75317	-0.648705
Rccd1	-0.753113	-0.613001
Fancf	-0.752693	-1.10637
Smarcad1	-0.752671	-0.922654
C030006K11Rik	-0.751814	-0.676146
E2f4	-0.751448	-0.720956
Gtpbp1	-0.751032	-0.4397
Ccdc125	-0.750788	-0.893169
Uhrf1	-0.749936	-0.668051
Pop1	-0.74981	-0.718675
Klf12	-0.749642	-0.507409
Rcor2	-0.749608	-0.663446
Peli2	-0.749573	-0.866862
Cntrob	-0.749258	-0.874581
Nek1	-0.749135	-0.555286
Setd4	-0.748658	-0.826232
Slc25a12	-0.748281	-0.972139
Gins4	-0.748107	-0.619532
Smarca5	-0.74808	-0.700074
D7Ertd143e	-0.746311	-0.98338
Msi2	-0.74613	-0.873142
Osgepl1	-0.744792	-0.524173
Med13l	-0.744709	-0.581313
Pcx	-0.744608	-1.01178
Depdc1b	-0.744446	-0.57121
Farsa	-0.744339	-0.84932
Chd1l	-0.744108	-0.730724
Ttc27	-0.744025	-0.639268
Plekhd1	-0.743279	-0.865274
Setdb1	-0.743038	-0.686996
Snta1	-0.742283	-0.615978
Blm	-0.741842	-0.648048
Nol6	-0.741194	-0.713347
Gnl3	-0.741104	-0.752046
Zfp472	-0.740493	-0.596896
Zfand1	-0.740045	-1.02816
Hspbap1	-0.73966	-0.985834
Wdr46	-0.739502	-0.807277
Coil	-0.739283	-0.663915
Dis3	-0.739042	-0.57664
Atf7ip	-0.738784	-0.767817
Mga	-0.738435	-0.588746
Gtf2h3	-0.738103	-0.893016
Ctcf	-0.737865	-0.624267
Mars	-0.737697	-0.561969
Gtpbp3	-0.737302	-0.893079
Trim13	-0.737088	-0.56908
Kbtbd8	-0.737069	-0.692249
Usp1	-0.736939	-0.72007
Gm14124	-0.736053	-1.03947
Palb2	-0.735917	-0.530016
Slc10a7	-0.73577	-0.655419
0610009B22Rik	-0.735625	-1.01774
Zfp263	-0.735008	-0.481283
Zfp94	-0.734663	-0.905077
Mphosph6	-0.734525	-0.824111
Akap1	-0.734087	-0.698899
Pbk	-0.733828	-0.820883
Ttk	-0.732622	-0.643587
Supt16	-0.73196	-0.589978
Azi1	-0.731942	-0.746269
Cnp	-0.731002	-0.799407
Gm14420	-0.730424	-0.863559
Ska1	-0.730221	-0.799269
Crlf3	-0.729506	-0.528623
Slc30a1	-0.729417	-0.767824
Ftsj3	-0.729191	-0.574007
Slc25a39	-0.729186	-0.93242
Taf8	-0.728533	-0.530708
Serbp1	-0.728169	-0.658786
Fdxr	-0.727449	-0.757374
Gm14305	-0.72725	-0.830911
Ibtk	-0.727084	-0.588536
Trmt1	-0.726869	-0.710855
Angptl4	-0.726814	-1.13451
Prmt5	-0.726607	-0.487981
Prpf40b	-0.725813	-0.97251
Smagp	-0.725735	-0.663996
Anp32e	-0.725487	-0.562124
Eif2d	-0.724828	-0.533322
Endog	-0.724228	-0.60268
Zfp882	-0.723928	-0.644081
Wtap	-0.723378	-0.628139
Spire2	-0.723281	-0.647493
Zfp39	-0.7231	-0.518602
Trim2	-0.72289	-0.55754
Gars	-0.722811	-0.543765
Ints4	-0.722538	-0.693159
Zfp955b	-0.722399	-0.708464
Fam203a	-0.72196	-0.669336
Coq9	-0.721491	-0.694407
Prpf3	-0.721328	-0.702422
Cct6a	-0.721174	-0.610943
Cep85	-0.720775	-0.525052
Cacng8	-0.720743	-0.872476
Papd5	-0.720716	-0.551192
Ildr1	-0.719403	-0.642181
Cep68	-0.719403	-0.735956
Rnmt	-0.71856	-0.521129
C1qbp	-0.718419	-0.779364
Sephs2	-0.717957	-0.775794
Mpv17l	-0.717561	-0.790945
2810004N23Rik	-0.717466	-0.73273
Pdcd7	-0.717419	-0.596255
Ssx2ip	-0.717139	-0.445897
Zfp235	-0.717135	-0.460791
Kif15	-0.717097	-0.579357
Rad54l	-0.716846	-0.485899
Mmp11	-0.716834	-0.94462
Kif14	-0.716565	-0.558949
Fmr1nb	-0.715708	0.675606
Gm3604	-0.715658	-1.14254
Wdr75	-0.715393	-0.58842
Atl2	-0.715336	0.355924
Ccne1	-0.714977	-0.548875
Arhgap19	-0.71442	-0.511919
Acap1	-0.71399	-0.784738
Zc3hc1	-0.713918	-0.621458
Snhg5	-0.713651	-1.34281
Dut	-0.713546	-0.830149
Nek3	-0.713359	-0.613403
Arnt	-0.713086	-0.499473
Ppan	-0.712433	-0.994076
Ipo8	-0.712244	-0.43388
Snora81	-0.712194	-0.740664
Morc3	-0.711973	-0.618185
Klhl12	-0.711747	-0.679674
Mcm3	-0.71171	-0.700008
Fam35a	-0.711634	-0.543834
Mdm1	-0.710755	-0.524343
Pot1b	-0.710474	-0.598891
Qtrtd1	-0.710387	-0.655275
Gabpb2	-0.709372	-0.378532
Plag1	-0.7092	-0.573811
Sgol1	-0.708913	-0.51589
1110008L16Rik	-0.708713	-0.699215
Ddx28	-0.708384	-0.715168
Mrpl24	-0.708213	-0.873883
Rbpj	-0.707995	-0.852431
Abcf2	-0.707619	-0.615305
Arv1	-0.707381	-0.594944
Tfcp2l1	-0.706823	-0.765245
D230025D16Rik	-0.70679	-0.555088
Pot1a	-0.70637	-0.762487
Zfp59	-0.705978	-0.77117
Cdk10	-0.705937	-0.854555
Fuz	-0.705199	-1.13545
Wdr90	-0.704564	-0.80412
Glmn	-0.704112	-0.805989
Lias	-0.704103	-0.682859
Mrpl47	-0.704063	-0.606929
Rpap2	-0.703742	-0.59316
Rnaseh2a	-0.703468	-0.636452
Gcdh	-0.703418	-0.743055
Nup37	-0.703164	-0.824063
Agtrap	-0.702816	-0.74197
Cnot10	-0.702621	-0.70512
Spc24	-0.702	-0.884514
Pced1b	-0.701959	-0.745977
Chaf1b	-0.701789	-0.374459
Tomm5	-0.701048	-0.665229
Tuba4a	-0.700965	-0.509191
Aspscr1	-0.700454	-0.629219
Wdr83	-0.700021	-1.00397
Tti2	-0.699712	-0.857107
Mrps9	-0.699671	-0.503674
Dock6	-0.698975	-0.83203
Fsd1l	-0.698955	-1.10016
Chic1	-0.698757	-0.857701
Zranb3	-0.698417	-0.86873
Fkbp4	-0.697894	-0.539219
Mrpl12	-0.697751	-0.602182
Nup85	-0.697317	-0.567222
Brip1	-0.69562	-0.821587
Gnpat	-0.695338	-0.425251
Mrps27	-0.694917	-0.573982
Exosc5	-0.694493	-0.875679
Doc2a	-0.69441	-0.53678
Ddx19b	-0.694409	-0.583717
Emg1	-0.693933	-0.591897
Gtf2h2	-0.69365	-0.650744
Taf6l	-0.693189	-0.760609
Pias2	-0.692441	-0.756678
2210404J11Rik	-0.692356	-0.67712
Col6a5	-0.692204	-1.60655
Vprbp	-0.691922	-0.589027
Cdk5rap3	-0.691894	-0.761789
Smarcd1	-0.69189	-0.752728
Zfp330	-0.691765	-0.602459
Atad2	-0.691663	-0.616134
Asf1a	-0.6916	-0.608049
Zfp661	-0.691594	-0.556094
Pprc1	-0.691293	-0.656725
2610044O15Rik8	-0.691119	-0.868904
Rrp9	-0.69085	-0.747681
Nol8	-0.690392	-0.55563
Tmem170	-0.690176	-0.682292
Smpd4	-0.690099	-0.681052
Zfp58	-0.689621	-0.664184
Toe1	-0.688892	-0.860987
Zfp71-rs1	-0.687946	-0.627898
Dscc1	-0.687873	-0.656501
Nespas	-0.686375	-0.683067
Wdr3	-0.685885	-0.597546
Zfp281	-0.68578	-0.728592
Lsm6	-0.685415	-0.796235
Ndufaf5	-0.685402	-0.461279
Surf6	-0.684994	-0.665976
Depdc7	-0.684693	-0.746022
Nsun2	-0.684474	-0.400415
Dbt	-0.683969	-0.786121
Lrch1	-0.683859	-0.831037
Crebzf	-0.68376	-0.793505
Slc25a32	-0.683666	-0.610957
Ncapd3	-0.683627	-0.70264
Orc2	-0.682442	-0.61511
Mut	-0.682343	-0.729646
Dnttip2	-0.681922	-0.696656
Srfbp1	-0.680982	-0.672599
Mto1	-0.680911	-0.704268
Gigyf1	-0.680554	-0.467238
Rcbtb1	-0.680114	-0.601325
N4bp1	-0.679514	-0.681221
Lig1	-0.679496	-0.584309
Thg1l	-0.679316	-0.532795
Gabarapl2	-0.679263	-0.870436
Cherp	-0.679208	-0.718334
Stoml2	-0.678972	-0.698857
Pcna	-0.678384	-0.768733
Hira	-0.677769	-0.450972
Rmnd5b	-0.677215	-0.622125
Ubr5	-0.675562	-0.403385
Maoa	-0.675245	-0.500084
Fam111a	-0.674927	-0.527297
Rtel1	-0.674774	-0.645785
Gtpbp10	-0.674728	-0.955566
Zfp709	-0.674567	-0.78887
Arid5b	-0.6736	-0.560113
Etaa1	-0.672873	-0.71089
Hsph1	-0.671676	-0.617169
Il17d	-0.670641	-0.537146
Sephs1	-0.670586	-0.499784
Glul	-0.670581	-0.701138
Rpf2	-0.670532	-0.723741
Ttc37	-0.67039	-0.374576
Krr1	-0.670389	-0.777998
Lsm3	-0.670139	-0.512745
Tgif2	-0.670021	-0.552718
Mak16	-0.669923	-0.673065
Pet112	-0.669905	-0.526954
Sos1	-0.66965	0.370298
Nsun5	-0.669428	-0.702092
Snhg3	-0.668721	-1.00457
Eif2b4	-0.667801	-0.517895
Rsl24d1	-0.667684	-0.608729
Cog4	-0.666858	-0.429956
Ints7	-0.666525	-0.707813
Tex10	-0.666006	-0.474045
Utp18	-0.665742	-0.529335
Zcchc4	-0.665569	-0.599248
Atf1	-0.664971	-0.776287
Ttc39b	-0.664353	-0.700577
Use1	-0.662745	-0.972551
Sema4d	-0.662401	-0.389483
Gsr	-0.662094	-0.747882
Rbpms2	-0.661789	-0.57744
Eme1	-0.66178	-0.767747
Nup93	-0.661638	-0.763556
Chchd4	-0.66137	-0.489294
Zfp13	-0.661134	-0.352979
Hspe1	-0.661124	-0.598067
Dtwd1	-0.661084	-0.766642
Cry1	-0.660963	-0.488243
Lsm7	-0.659892	-0.693256
Trim23	-0.659849	-0.716893
Mcm4	-0.659679	-0.625913
Tex9	-0.659528	-1.06673
Sntb2	-0.65946	-0.671568
Cars2	-0.659205	-0.403341
Chn1	-0.658673	-0.60325
Actl6a	-0.65851	-0.691683
Tmem69	-0.658319	-0.847513
Nutf2	-0.658235	-0.529172
Mov10	-0.657755	-0.368415
Atp2a3	-0.657703	-0.85558
Dusp12	-0.657626	-0.891193
Trmt6	-0.657514	-0.6177
A530054K11Rik	-0.657403	-0.669191
BC052040	-0.656661	-0.34891
Zc3h18	-0.655807	-0.642631
Gnpda1	-0.655623	-0.680903
Anp32b	-0.655242	-0.656997
Daxx	-0.655194	-0.685468
Gabpa	-0.655076	-0.67486
Mpst	-0.65506	-1.24652
Mphosph9	-0.654936	-0.6455
Zfp292	-0.654838	-0.469653
Clspn	-0.654738	-0.390424
AA987161	-0.654381	-0.588265
Rbm10	-0.654267	-0.391427
Pold1	-0.651849	-0.657947
Surf2	-0.651689	-0.869746
Ints6	-0.65105	-0.735302
Lrr1	-0.650223	-0.979185
Lsm1	-0.650216	-0.579164
Sp1	-0.649706	-0.608959
Phb	-0.649687	-0.549536
Paics	-0.64921	-0.558019
Wdsub1	-0.649166	-0.641425
Exosc3	-0.648759	-0.704548
Ddx20	-0.648661	-0.507904
Nadkd1	-0.64831	-0.565766
Foxred2	-0.648013	-1.44096
Dbr1	-0.64794	-0.730799
Tti1	-0.647908	-0.670653
Etnk2	-0.647878	-0.780749
Osbpl1a	-0.647785	-0.656968
Apex1	-0.64768	-0.729232
Ftsj1	-0.647059	-0.724254
Fubp3	-0.646946	-0.918664
Gstp1	-0.646724	-0.526982
Psmg2	-0.646722	-0.665771
Dennd2c	-0.645511	-0.714246
D19Bwg1357e	-0.644599	-0.586315
Pold3	-0.644593	-0.577927
Zfp869	-0.644463	-0.527737
Setd1b	-0.644278	-0.993242
Cdc26	-0.643412	-0.594157
U2af1	-0.643262	-0.699939
Zfp110	-0.643003	-0.61501
Gcsh	-0.642858	-0.665006
Skp2	-0.642665	-0.613269
Cep72	-0.641764	-0.660559
Trappc11	-0.641727	-0.58704
Bahcc1	-0.641036	-0.452064
Kif2c	-0.640878	-0.529443
Bard1	-0.64083	-0.639175
Mdc1	-0.640686	-0.717663
Nup62	-0.64006	-0.578393
Kif20b	-0.639957	-0.50552
Mphosph10	-0.638227	-0.555648
Spred2	-0.637956	-0.515491
Fastkd2	-0.636339	-0.688998
Lyrm4	-0.63631	-0.8443
Fam86	-0.636001	-1.17278
Atmin	-0.634703	-0.571732
2810474O19Rik	-0.634254	-0.417707
Mtg1	-0.634147	-0.8059
Cep76	-0.634016	-0.662856
Cdc7	-0.632814	-0.599382
Mat2b	-0.632559	-0.66069
Elac2	-0.632173	-0.555301
Asxl1	-0.632072	-0.525293
Ilf3	-0.63198	-0.543995
Pdcd11	-0.631461	-0.442116
Timm9	-0.631271	-0.612174
Rps4y2	-0.631227	-0.724738
Gm14325	-0.631136	-0.763661
Mrpl39	-0.630983	-0.774057
Pcm1	-0.630175	-0.513001
Gtpbp4	-0.630141	-0.53633
Prim1	-0.630121	-0.459327
Hps3	-0.630033	-0.596947
Gclm	-0.629776	-0.663141
Mtss1	-0.629708	-0.625419
Spred1	-0.629188	-0.527564
Zfp764	-0.628888	-0.820397
Suclg2	-0.628266	-0.719179
Pds5a	-0.627852	-0.35201
Glyctk	-0.627574	-0.787699
Dek	-0.626979	-0.578976
Hspa4	-0.626721	-0.639194
Sltm	-0.62638	-0.288803
Cryzl1	-0.626352	-0.606366
Mettl3	-0.625872	-0.695921
Nufip1	-0.625814	-0.584183
Ppp1r8	-0.62531	-0.608973
Eif2a	-0.625277	-0.478544
Ing1	-0.625131	-0.411416
Tmem209	-0.624764	-0.693457
Nsmce4a	-0.624734	-0.557765
Pole2	-0.624603	-0.675865
Rpp14	-0.624564	-0.63159
Ddx27	-0.6243	-0.494204
2610015P09Rik	-0.623677	-0.864204
Cwc22	-0.623552	-0.533815
Lmnb2	-0.623449	-0.585677
Mns1	-0.623395	-0.814854
Tomm20	-0.622955	-0.581311
Zbtb45	-0.622605	-0.684853
Ubox5	-0.622577	-0.541646
Atp5sl	-0.622479	-0.711872
Rad23a	-0.62245	-0.70467
Wdhd1	-0.622183	-0.553193
Zfp383	-0.622127	-0.559876
Mybbp1a	-0.622009	-0.567891
Zfp451	-0.621852	-0.713503
Usp36	-0.621425	-0.513345
Mks1	-0.620751	-0.63368
Ppfibp2	-0.620711	-0.546566
Polr2e	-0.620644	-0.740703
Ecd	-0.620581	-0.344452
Eri1	-0.620479	-0.442229
Ccdc22	-0.620211	-0.561814
Dhfr	-0.620162	-0.606067
Gclc	-0.619764	-0.662684
Rsl1d1	-0.619565	-0.451583
D2Wsu81e	-0.619522	-0.47099
Fnbp4	-0.619429	-0.452119
Pwwp2a	-0.619421	-0.40177
Wdr85	-0.619093	-0.494705
Trip13	-0.61908	-0.575851
Atp11b	-0.61856	-0.445641
Impdh2	-0.617967	-0.695862
Zfp827	-0.617959	-0.564828
Bbs10	-0.617934	-1.20398
5830415F09Rik	-0.617195	-0.624496
Btbd2	-0.616531	-0.468938
Ruvbl2	-0.61646	-0.735751
Nol10	-0.616279	-0.626695
Tfam	-0.615931	-0.629859
Tubgcp3	-0.615869	-0.439229
Arl6	-0.615775	-0.988975
Atic	-0.615524	-0.37825
Guf1	-0.61547	-0.607971
Fignl1	-0.61533	-0.829977
Jak3	-0.615165	-0.821708
Anapc10	-0.615143	-1.06223
Nup205	-0.615065	-0.420343
Adh5	-0.615035	-0.678053
Smc3	-0.614865	-0.395262
Cse1l	-0.614848	-0.394111
Zfp345	-0.614832	-0.690068
Trub1	-0.614775	-0.494907
Polr2c	-0.614615	-0.692126
Wdr82	-0.614541	-0.391863
Srsf3	-0.614031	-0.72166
5830418K08Rik	-0.613748	-0.391644
Aasdhppt	-0.61349	-0.697691
Zfp97	-0.612951	-0.670794
Lsg1	-0.61289	-0.691566
Hcfc1	-0.612519	-0.416877
Esf1	-0.6124	-0.537007
Rpl7l1	-0.612138	-0.755459
Nif3l1	-0.611924	-0.696006
Trap1	-0.611905	-0.534812
Nol11	-0.611293	-0.510639
1500012F01Rik	-0.611124	-0.676514
Psmg3	-0.610948	-0.538384
Gfm2	-0.610728	-0.392718
Mrpl35	-0.610708	-0.545855
Rbm8a	-0.610693	-0.740732
Fblim1	-0.61063	-0.61289
Cwf19l1	-0.609952	-0.608762
Cdyl	-0.609627	-0.481867
Fam98c	-0.609257	-0.644168
Tbp	-0.609222	-0.442657
4930444M15Rik	-0.60903	-1.36528
Etohi1	-0.608934	-0.754599
1810032O08Rik	-0.608781	-0.673607
Nop56	-0.608304	-0.730912
Golph3l	-0.608258	-0.363986
Timm10	-0.608166	-0.872377
Polr1c	-0.607876	-0.464793
3110082I17Rik	-0.607784	-0.627807
Hspa9	-0.607648	-0.55321
Cyb5r1	-0.607314	-0.847595
Mat2a	-0.607007	-0.721733
Pcnt	-0.606837	-0.558865
Saal1	-0.606825	-0.540046
Aldh16a1	-0.606261	-0.414849
2410016O06Rik	-0.606258	-0.623612
Nek2	-0.605965	-0.587705
Exo1	-0.604761	-0.511529
Wdr77	-0.60414	-0.687926
Mical1	-0.603853	-0.740421
Ntpcr	-0.603767	-0.769053
Pnpla6	-0.603744	-0.48363
Ogfod1	-0.603621	-0.586921
Trim37	-0.603426	-0.542726
Tfe3	-0.603424	-0.542613
Zfp770	-0.603179	-0.464149
Maz	-0.603076	-0.572122
Ddx49	-0.60264	-0.674319
Chtf18	-0.602386	-0.916958
Rfx2	-0.602323	-0.93892
2310061I04Rik	-0.602278	-0.714065
Rbfa	-0.601406	-0.433689
Qdpr	-0.601399	-0.559397
Ercc8	-0.601171	-0.758997
Rfng	-0.600926	-0.702361
Prpf4	-0.600759	-0.468898
Ncor1	-0.600563	-0.509266
Bcdin3d	-0.600101	-0.499121
Vars	-0.599906	-0.547259
Dgkz	-0.59984	-0.353055
Ptma	-0.599578	-0.717627
Acsf2	-0.599537	-0.565231
Gtl3	-0.59894	-0.505032
Cenpo	-0.598757	-0.659126
Hnrnpc	-0.598278	-0.549614
Aarsd1	-0.59804	-0.6369
Zfp27	-0.597653	-0.635608
Smyd3	-0.597637	-0.544907
Dppa5a	-0.597499	-1.01369
Fbxo9	-0.59688	-0.528145
Exosc1	-0.596315	-0.68866
Gm14403	-0.596211	-0.742718
Dcbld1	-0.595899	-0.529819
Zfp106	-0.595675	-0.346391
Pabpn1	-0.595645	-0.517389
D11Wsu47e	-0.595585	-0.491673
Xpo1	-0.594324	-0.498856
Pnp	-0.594122	-0.618742
Ppwd1	-0.593858	-0.636072
Trpc2	-0.593371	-0.68191
Prpf31	-0.59285	-0.679101
Dnajc27	-0.592737	-0.610531
Clns1a	-0.5927	-0.405817
Nup155	-0.592483	-0.440203
Haus8	-0.592232	-0.520907
Cluh	-0.592047	-0.772314
2410004N09Rik	-0.591943	-0.945035
D630037F22Rik	-0.591877	-0.712509
Bckdha	-0.591515	-0.647812
Yif1b	-0.591407	-0.41085
Bms1	-0.591034	-0.417849
Ppdpf	-0.590969	-1.08016
Smim13	-0.590624	-0.499798
Nup188	-0.590595	-0.451986
Uhrf1bp1	-0.590465	-0.51138
Syncrip	-0.590442	-0.68089
Trnt1	-0.590381	-0.499682
Wrb	-0.590276	-0.421762
Gtf2h4	-0.590187	-0.527362
Map7	-0.590121	-0.658114
Srsf10	-0.589759	-0.650526
Mcm7	-0.589723	-0.476004
Fam175a	-0.589635	-0.835507
Tm7sf3	-0.589326	-0.749958
Tns3	-0.589102	-0.741605
Zfp763	-0.589066	-0.435814
Caap1	-0.588618	-0.69397
Prps1l3	-0.588242	-0.448959
Ssrp1	-0.587472	-0.384201
Nhp2	-0.586594	-0.659867
Kifc3	-0.586283	-0.436916
Npm3	-0.586261	-0.607968
Dnajc7	-0.586222	-0.671261
Ubqln4	-0.585656	-0.563181
Ect2	-0.585572	-0.622092
Utp6	-0.585229	-0.416842
1110002L01Rik	-0.584698	-0.663977
Rrp12	-0.584376	-0.503909
Rrbp1	-0.584168	-0.404739
Wdr55	-0.583831	-0.565053
Fuk	-0.583638	-0.507096
Rabggtb	-0.583102	-0.689262
Phf20	-0.582773	-0.560799
Zfp825	-0.582427	-0.690842
Tmem161b	-0.581667	-0.600707
Mrpl42	-0.581212	-0.68569
Pdf	-0.581125	-0.907203
Mrpl18	-0.580959	-0.566539
Ttc26	-0.580897	-0.82175
Rxrb	-0.580202	-0.338269
Rinl	-0.578995	-1.28884
Det1	-0.578881	-0.59054
Abtb1	-0.57868	-0.559765
Trappc13	-0.578552	-0.698706
Fxr1	-0.578379	-0.477386
Ulk1	-0.578101	-0.531891
Polr2b	-0.577833	-0.539742
Zfp866	-0.577123	-0.581731
Cdca5	-0.576892	-0.622516
Upf3a	-0.576632	-0.379157
Bcas2	-0.576605	-0.683173
Samd1	-0.576513	-0.494988
Mms22l	-0.576334	-0.477711
Zbtb11	-0.576166	-0.586129
Trmt10c	-0.576147	-0.687642
Diexf	-0.576112	-0.489046
Sin3a	-0.575681	-0.529954
Pdcd2	-0.575459	-0.496405
Gtf3c3	-0.574942	-0.377904
Skiv2l2	-0.574635	-0.361908
Ccdc43	-0.573851	-0.635937
Zfp605	-0.573558	-0.471851
Sf3b2	-0.573518	-0.556616
Supv3l1	-0.573266	-0.558795
Tprn	-0.572366	-0.448007
BC003965	-0.571183	-0.67826
Ing5	-0.571138	-0.391591
Nop58	-0.570602	-0.665734
Gcfc2	-0.570508	-0.487905
Ints2	-0.569468	-0.462455
Mrpl36	-0.568307	-0.836575
Pla2g12a	-0.568168	-0.55618
Rbbp5	-0.567574	-0.497873
Evc2	-0.567193	-0.384141
Samm50	-0.567068	-0.504303
Polr2h	-0.567032	-0.627068
H2-Ke2	-0.566471	-0.599101
Ankrd11	-0.566455	-0.316919
Cpsf3	-0.566277	-0.616121
Mettl13	-0.56474	-0.431762
Fbxo8	-0.564469	-0.664583
Gpx7	-0.564199	-0.928366
Siah1a	-0.564114	-0.804865
1700052N19Rik	-0.564083	-0.58839
Herc4	-0.563869	-0.465501
Exosc9	-0.563855	-0.57586
Rrp15	-0.563811	-0.670859
Dnph1	-0.563608	-0.81801
Mrpl19	-0.563386	-0.51336
Zfp599	-0.563268	-0.426516
Nhp2l1	-0.563153	-0.715289
Bop1	-0.562833	-0.4802
Ska3	-0.562789	-0.544718
Aqr	-0.562651	-0.521998
Ddx39	-0.562449	-0.533268
Snrpb2	-0.562232	-0.677471
Sirt3	-0.561943	-0.916847
Dcaf11	-0.561594	-0.300189
Spry2	-0.561464	-0.27055
Thumpd3	-0.561454	-0.661843
Zfp799	-0.561237	-0.692693
Etf1	-0.560579	-0.517192
Cops7a	-0.560418	-0.620761
Ezh2	-0.56006	-0.446525
Eef1e1	-0.559789	-0.704238
Elovl6	-0.559783	-0.87473
Zfp60	-0.559592	-0.511185
Bcl3	-0.559361	-0.921054
Lrwd1	-0.559092	-0.582313
Cnpy2	-0.558826	-0.583863
Ino80d	-0.558673	-0.473894
Timm44	-0.558501	-0.500808
Kpna1	-0.558413	-0.470074
Aven	-0.558343	-0.605451
Gpatch4	-0.557905	-0.476394
Mtdh	-0.557627	-0.301707
Ran	-0.557579	-0.531452
Ppil1	-0.557404	-0.612225
Acin1	-0.556469	-0.60257
Rogdi	-0.556336	-0.583197
Impa2	-0.556303	-0.799609
Snx5	-0.55628	-0.664272
Cdk5rap1	-0.556135	-0.957711
Zmynd19	-0.556045	-0.315361
Riok2	-0.55603	-0.63825
Mad1l1	-0.555971	-0.446996
Upf3b	-0.555541	-0.627801
Ebna1bp2	-0.555379	-0.484663
Paxip1	-0.555342	-0.4334
Slbp	-0.554648	-0.435918
Evpl	-0.554642	-0.673218
Ccpg1	-0.554612	-0.589996
Mccc1	-0.554401	-0.6196
Zfp862	-0.554241	-0.393985
Nars2	-0.554143	-0.470626
Rcc1	-0.554058	-0.49605
Wwp2	-0.553515	-0.479223
Wdr33	-0.552655	-0.446271
Eftud2	-0.552199	-0.505396
Mrps22	-0.552186	-0.693328
Nol9	-0.552176	-0.330478
Tonsl	-0.551931	-0.579898
Pwp1	-0.551907	-0.510657
Nup107	-0.551724	-0.486217
Trp53	-0.551672	-0.764094
Cby1	-0.551627	-0.462685
Pelp1	-0.551559	-0.606616
2700097O09Rik	-0.551383	-0.861109
Cdc40	-0.551171	-0.47993
Med26	-0.551166	-0.460909
2700029M09Rik	-0.551017	-0.495773
Inpp5b	-0.550683	-0.502971
Birc2	-0.55029	-0.581011
Pten	-0.550064	-0.426383
Sart1	-0.54935	-0.527288
Pdhx	-0.549344	-0.533686
Dhx9	-0.549279	-0.595651
Fam76b	-0.549241	-0.516661
Id1	-0.549168	-0.58904
Nmd3	-0.548781	-0.588883
Prune	-0.548648	-0.427226
Ttll4	-0.548434	-0.324239
Exosc4	-0.548427	-0.575496
Gpam	-0.548413	-0.459064
Ddx55	-0.547664	-0.645588
2310008H09Rik	-0.547521	-0.515377
Akap8	-0.547488	-0.54527
Zfp518a	-0.547455	-0.546175
Cnot3	-0.547168	-0.596314
Cbx3	-0.546055	-0.467412
Ppa1	-0.545975	-0.589886
Ppm1m	-0.545697	-0.549682
Pqbp1	-0.544787	-0.597303
Zfp945	-0.544583	-0.745431
Eif4a1	-0.544522	-0.592914
Pcgf2	-0.5445	-0.818047
Ttc33	-0.544121	-0.40167
Gid4	-0.544026	-0.308798
Ctbp2	-0.543852	-0.489531
Ccdc14	-0.543688	-0.610695
Ccnt2	-0.543555	-0.510954
Secisbp2	-0.543199	-0.781352
Hnrnpu	-0.542578	-0.369578
Wdr36	-0.541725	-0.363988
Nvl	-0.541646	-0.375237
Ncaph	-0.541622	-0.533933
Gid8	-0.54161	-0.684839
Nek4	-0.540963	-0.620867
Zbtb3	-0.540657	-0.740332
Exosc10	-0.539966	-0.391343
Grasp	-0.539157	-0.672537
Pan2	-0.538577	-0.513693
Rpl13	-0.538521	-0.751052
Atp5g1	-0.538416	-0.859376
Trim24	-0.538384	-0.493868
Srsf6	-0.538045	-0.722542
Rtn4ip1	-0.538012	-0.649467
Fars2	-0.537939	-0.606772
Larp4	-0.53738	-0.559825
Phf6	-0.537235	-0.386858
Fzd7	-0.536881	-0.506212
Cdk16	-0.536705	-0.477534
Tmem180	-0.536319	-0.36041
Rps6ka1	-0.536295	-0.398409
Pcf11	-0.535826	-0.55488
Pes1	-0.535646	-0.440941
Pus7	-0.535544	-0.293712
Thoc5	-0.535278	-0.570631
Dom3z	-0.534653	-0.643675
Pik3c3	-0.534498	-0.463056
Usp38	-0.533947	-0.463741
Mms19	-0.533944	-0.366523
2810006K23Rik	-0.533856	-0.579416
Peo1	-0.533712	-0.551369
Tubb3	-0.533599	-0.500722
Hnrnpf	-0.532981	-0.545853
Dhx36	-0.532952	-0.54579
Mcm8	-0.532878	-0.556418
Zbtb43	-0.532679	-0.633614
Mrps16	-0.532647	-0.76618
Prdm5	-0.531894	-0.767007
Tsfm	-0.5315	-0.672328
Ndufs1	-0.53148	-0.395398
Ccna2	-0.531412	-0.487602
Mtrr	-0.53076	-0.544887
Oxa1l	-0.530291	-0.456248
Zfp7	-0.530067	-0.476667
Pdhb	-0.52991	-0.445853
Acadm	-0.529753	-0.842878
Isg20l2	-0.529708	-0.428319
Ngrn	-0.529424	-0.493107
Ercc6l2	-0.529022	-0.62073
Riok1	-0.52868	-0.435161
Sult4a1	-0.5285	-0.703053
Rpl7a	-0.5284	-0.684762
C2cd3	-0.528238	-0.346707
Foxp1	-0.527657	-0.540292
Kdm6a	-0.527474	-0.555824
Cct7	-0.527438	-0.468507
Atpaf1	-0.527157	-0.662651
Taf1d	-0.526896	-0.672395
Srsf1	-0.52689	-0.560773
Tbc1d13	-0.526652	-0.389492
Pa2g4	-0.526609	-0.571556
Dnaja2	-0.526487	-0.413828
Lrrc40	-0.526353	-0.47937
Uimc1	-0.52629	-0.476504
Yae1d1	-0.525921	-0.538199
Coasy	-0.525625	-0.592386
Usp37	-0.525485	-0.38998
Sars2	-0.525239	-0.772527
Rnf145	-0.525158	-0.438433
Atad3a	-0.525156	-0.430468
4931414P19Rik	-0.525093	-0.636049
Slc25a5	-0.524918	-0.636449
Arid1a	-0.524597	-0.499691
Tomm70a	-0.524531	-0.45171
C330006A16Rik	-0.524271	-0.286791
Pex10	-0.524168	-0.684022
Pex13	-0.523936	-0.523221
Cops3	-0.523696	-0.595248
Mrpl13	-0.523666	-0.516582
Nudc	-0.5235	-0.561803
Mrto4	-0.522135	-0.578938
5430416N02Rik	-0.521117	-0.704427
Pdpr	-0.520653	-0.366278
Mcm6	-0.519626	-0.374135
9630033F20Rik	-0.519495	-0.446914
Cct4	-0.519049	-0.394526
Ash2l	-0.518233	-0.601536
B3gnt2	-0.517882	-0.518424
Mtus1	-0.517387	-0.712346
Zfp563	-0.517213	-0.931711
Fchsd2	-0.517046	-0.349231
Dclre1a	-0.516997	-0.390595
Ilf2	-0.516749	-0.451747
Zfp868	-0.516592	-0.703727
Rbm28	-0.516243	-0.487614
Mrpl4	-0.516148	-0.625514
Tmco6	-0.515997	-0.497965
Wbp7	-0.515876	-0.423324
Zscan12	-0.515467	-0.50037
Tbl3	-0.515158	-0.591191
Clp1	-0.514746	-0.385438
Ddc	-0.514683	-0.69961
Cfdp1	-0.514619	-0.714223
Pus1	-0.513913	-0.414447
Zscan20	-0.513402	-0.521551
Fnta	-0.512897	-0.445659
Dhx15	-0.512772	-0.534537
Hnrnpm	-0.512539	-0.498448
Znhit3	-0.512136	-0.557052
Pank1	-0.51109	-0.467462
Echdc2	-0.510823	-0.952373
Ptges3	-0.510498	-1.45588
Snrnp200	-0.510445	-0.374696
Polr1a	-0.5099	-0.370544
Ahcy	-0.509158	-0.411452
Rbm19	-0.508656	-0.374541
Sf3a1	-0.508083	-0.47314
Zscan18	-0.507974	-0.643162
Ddx59	-0.507243	-0.657319
Cops4	-0.507117	-0.401012
Hnrnpl	-0.507075	-0.43873
Bub1	-0.506803	-0.42018
Mum1	-0.5068	-0.3398
Dnaja3	-0.50674	-0.574926
Pola2	-0.506719	-0.351642
Pum1	-0.506623	-0.479145
4930453N24Rik	-0.506377	-0.588771
Zwilch	-0.506122	-0.635918
Dido1	-0.50599	-0.688021
Slc25a36	-0.505868	-0.846391
Cript	-0.50583	0.38574
Snrpa1	-0.505821	-0.56227
Strn	-0.505759	0.769374
Rhot1	-0.505613	-0.404787
Frg1	-0.505064	-0.574263
Zfp213	-0.50488	-0.450107
Snrnp40	-0.504689	-0.561647
Taf7	-0.504627	-0.639842
Incenp	-0.504212	-0.409335
Atp5a1	-0.503968	-0.382594
Wdr92	-0.503719	-0.561311
Asna1	-0.503566	-0.811042
Myg1	-0.503523	-0.455525
Rbm27	-0.503471	-0.450668
Dimt1	-0.503279	-0.619457
Gsg2	-0.502888	-0.659091
Mrpl40	-0.502853	-0.6312
Tcerg1	-0.502685	-0.476384
Poldip2	-0.502646	-0.604686
Mphosph8	-0.501976	-0.606784
Pard6a	-0.501529	-0.575144
Agk	-0.501308	-0.692592
Adck5	-0.501269	-0.545734
Chka	-0.500909	-0.496611
Lypla1	-0.500702	-0.853427
Zfp259	-0.50055	-0.329994
Gpbp1l1	-0.500138	-0.348036
Brd8	-0.500066	-0.486453
Eif4b	-0.49995	-0.338812
Crnkl1	-0.499599	-0.456876
Tra2b	-0.499263	-0.508418
Kat2a	-0.498739	-0.565975
Xpo5	-0.498673	-0.378362
Sf3a3	-0.498622	-0.366684
Nudcd1	-0.498286	-0.676577
[truncated: 3,985 more rows]
