# Supplementary material for: A cohesin cancer mutation reveals a role for the hinge domain in genome organization and gene expression
Source: PLoS Genet. 2021 Mar 24;17(3):e1009435. doi: 10.1371/journal.pgen.1009435 (PMC7990204; doi:10.1371/journal.pgen.1009435)
Supplement: S2 Table — (XLSX) [file pgen.1009435.s008.xlsx]

## Sheet: Table S2. Reads
Table S2. QC information for RNA-seq and ChIP-seq data generated in this study.
Data Type	Factor	Cell Type	Replicate	Total Reads	Aligned reads	% alignment
ChIP-seq	RAD21	WT mESC	1	38699948	29877970	77.2042
ChIP-seq	RAD21	WT mESC	2	23566000	17400171	73.8359
ChIP-seq	RAD21	R586W cl1	1	49058515	38335805	78.143
ChIP-seq	RAD21	R586W cl1	2	24876453	19908143	80.0281
ChIP-seq	RAD21	R586W cl2	1	56450902	44253747	78.3933
ChIP-seq	RAD21	R586W cl2	2	42788152	33768347	78.9199
ChIP-seq	K4me3	WT mESC	1	32531692	26299463	80.8426
ChIP-seq	K4me3	WT mESC	2	26140793	21208827	81.1331
ChIP-seq	K4me3	R586W cl1	1	27922013	22275681	79.7782
ChIP-seq	K4me3	R586W cl1	2	28573359	22806978	79.819
ChIP-seq	K4me3	R586W cl2	1	30873981	25149898	81.4598
ChIP-seq	K4me3	R586W cl2	2	31290262	25088524	80.18
ChIP-seq	K27ac	WT mESC	1	42980197	30927235	71.9569
ChIP-seq	K27ac	WT mESC	2	53320538	43481034	81.5465
ChIP-seq	K27ac	WT mESC	3	139448956	109140163	78.2653
ChIP-seq	K27ac	R586W cl1	1	14699498	11131063	75.7241
ChIP-seq	K27ac	R586W cl1	2	57341726	48261387	84.1645
ChIP-seq	K27ac	R586W cl2	1	36499656	27363982	74.9705
ChIP-seq	K27ac	R586W cl2	2	63980294	53883730	84.2193
ChIP-seq	K27me3	WT mESC	1	17453507	12859101	73.6763
ChIP-seq	K27me3	WT mESC	2	34892547	28290812	81.0798
ChIP-seq	K27me3	R586W cl1	1	37144779	27867490	75.024
ChIP-seq	K27me3	R586W cl1	2	60015311	49737937	82.8754
ChIP-seq	K27me3	R586W cl2	1	26272615	21477932	81.7503
ChIP-seq	K27me3	R586W cl2	2	40179823	31755648	79.0338
RNA-seq	–	WT mESC	1	19069523	17302266	90.7326
RNA-seq	–	WT mESC	2	22975121	21094218	91.8133
RNA-seq	–	WT mESC	3	22482992	20646931	91.8336
RNA-seq	–	R586W cl1	1	20293775	18684722	92.0712
RNA-seq	–	R586W cl1	2	22842937	21002406	91.9427
RNA-seq	–	R586W cl1	3	22665853	20979545	92.5601
RNA-seq	–	R586W cl2	1	21664456	19874297	91.7369
RNA-seq	–	R586W cl2	2	19820175	18308738	92.3742
RNA-seq	–	R586W cl2	3	23311674	21575620	92.5529
