# Supplementary material for: A cohesin cancer mutation reveals a role for the hinge domain in genome organization and gene expression
Source: PLoS Genet. 2021 Mar 24;17(3):e1009435. doi: 10.1371/journal.pgen.1009435 (PMC7990204; doi:10.1371/journal.pgen.1009435)
Supplement: S3 Table — (XLSX) [file pgen.1009435.s009.xlsx]

## Sheet: Downregulated genes
Table S3A. Gene ontology analysis of genes downregulated in both SMC1A-R586W clones.
source	term_name	term_id	adjusted_p_value	negative_log10_of_adjusted_p_value	term_size	query_size	intersection_size	effective_domain_size	intersections
GO:MF	nucleic acid binding	GO:0003676	3.65513e-133	132.437	3734	2265	867	21095	HNF4A,TFEC,NKX6-3,NOSTRIN,EPAS1,RXRG,KHDC3,KLF15,SOX17,SOX1,TCF15,HOPX,SMYD1,HNF1B,GSX1,OLIG2,MEF2B,PRDM14,GBX2,DNMT3A,MYRF,RBM44,DMRT1,RFX4,OTX2,RPL3L,ENPP3,EN2,MYB,FOXN4,AI854703,MSH6,FOXR1,POU4F2,SKOR1,ETV4,FOXD3,ZFP454,ELAVL3,NR0B1,OLIG3,E2F2,HESX1,BCL11A,GBX1,ZFP819,TET1,ZFP459,SIX1,ZMAT4,ZFP493,TET2,SRBD1,NR5A2,GATA1,MSH2,BNC2,PIWIL2,SMC1B,CASZ1,HES3,GM10324,ADAD2,HOXA4,DNA2,SOX7,MSH4,POU2F…
GO:MF	heterocyclic compound binding	GO:1901363	3.52737e-121	120.453	5841	2265	1127	21095	HNF4A,HKDC1,CUBN,TFEC,NKX6-3,NOSTRIN,SRMS,EPAS1,RXRG,GNA14,KHDC3,MYO1G,KLF15,NLRP4F,NLRP6,SOX17,MYO1F,SOX1,TCF15,HOPX,SMYD1,HNF1B,GSX1,NTRK2,OLIG2,MEF2B,NOS3,PRDM14,GBX2,DNMT3A,MYRF,RBM44,SOAT2,DMRT1,MYH3,RFX4,OTX2,RPL3L,ARL4D,ENPP3,EN2,FGR,MYB,FOXN4,AI854703,SGK2,MSH6,PCK2,FOXR1,POU4F2,ERAS,SKOR1,ETV4,FOXD3,ZFP454,DCLK2,ELAVL3,LDHD,NR0B1,OLIG3,E2F2,HESX1,GPT2,BCL11A,LCK,GBX1,ZFP819,TET1,ZFP459,S…
GO:MF	organic cyclic compound binding	GO:0097159	5.78523e-116	115.238	5946	2265	1129	21095	HNF4A,HKDC1,CUBN,TFEC,NKX6-3,NOSTRIN,SRMS,EPAS1,RXRG,GNA14,KHDC3,MYO1G,KLF15,NLRP4F,NLRP6,SOX17,MYO1F,SOX1,TCF15,HOPX,SMYD1,HNF1B,GSX1,NTRK2,OLIG2,MEF2B,NOS3,PRDM14,GBX2,DNMT3A,MYRF,RBM44,SOAT2,DMRT1,MYH3,RFX4,OTX2,RPL3L,ARL4D,ENPP3,EN2,FGR,MYB,FOXN4,AI854703,SGK2,MSH6,PCK2,FOXR1,POU4F2,ERAS,SKOR1,ETV4,FOXD3,ZFP454,DCLK2,ELAVL3,LDHD,NR0B1,OLIG3,E2F2,HESX1,GPT2,BCL11A,LCK,GBX1,ZFP819,TET1,ZFP459,S…
GO:MF	RNA binding	GO:0003723	7.01487e-82	81.154	1250	2265	376	21095	KHDC3,PRDM14,RBM44,RPL3L,ELAVL3,NR0B1,PIWIL2,ADAD2,DNA2,ELAVL4,PPARGC1B,TST,LRPPRC,PNLDC1,ADAT1,CDC5L,ENOX1,CAPRIN2,SOX2,SLFN9,APOBEC1,HEXIM2,SHMT1,AARS,THUMPD2,PAX6,RARA,L1TD1,XRCC5,POU5F1,ZC3H8,D1PAS1,HELB,XPOT,SRSF7,MTRF1,SETX,EXOSC7,DDX43,EIF2S2,BRCA1,RPUSD3,CELF4,NIP7,1700021F05RIK,EIF2B3,CARS,NAF1,DKC1,HEATR1,GEMIN5,METTL16,EPRS,EXOSC2,G3BP2,RBMXL1,NOLC1,CTU2,SARS,FARSB,WDR43,NPM1,IARS,DDX2…
GO:MF	binding	GO:0005488	1.52105e-52	51.8179	15014	2265	1914	21095	HNF4A,HABP2,HKDC1,CEACAM1,SRGN,CUBN,KLB,PDZD3,TFEC,INHBB,NKX6-3,SCN3A,NOSTRIN,EDN2,LY6G5C,INHBE,PLA2G10,TCF23,SFRP4,SRMS,EPAS1,RXRG,GNA14,KHDC3,MYO1G,KLF15,INHBC,NLRP4F,FGF3,NLRP6,SOX17,INSC,STRA8,IGSF21,PIRT,UBASH3A,MYO1F,SCUBE2,SOX1,BC021614,FGF1,ANKRD34A,TCF15,HOPX,TNFSF11,SMYD1,HNF1B,KCNK4,PDYN,GSX1,SEMA5B,SPN,MEP1B,NLGN3,ATP1B2,NTRK2,TNFAIP8L2,TGM3,FGF15,OLIG2,PDE9A,MEF2B,LRRIQ4,COL13A1,NOS3…
GO:MF	DNA binding	GO:0003677	4.58546e-50	49.3386	2168	2265	462	21095	HNF4A,TFEC,NKX6-3,NOSTRIN,EPAS1,RXRG,KLF15,SOX17,SOX1,TCF15,HOPX,SMYD1,HNF1B,GSX1,OLIG2,MEF2B,PRDM14,GBX2,DNMT3A,MYRF,DMRT1,RFX4,OTX2,EN2,MYB,FOXN4,MSH6,FOXR1,POU4F2,SKOR1,ETV4,FOXD3,NR0B1,OLIG3,E2F2,HESX1,BCL11A,GBX1,ZFP819,TET1,ZFP459,SIX1,ZMAT4,TET2,NR5A2,GATA1,MSH2,BNC2,SMC1B,CASZ1,HES3,HOXA4,DNA2,SOX7,MSH4,POU2F2,CEBPZ,KAT2B,NUPR1,KLF2,LRPPRC,GATA4,ESRRB,HNF1A,ZFP740,RARG,CDC5L,PRDM16,FOXN2,…
GO:MF	catalytic activity, acting on RNA	GO:0140098	8.66192e-43	42.0624	367	2265	142	21095	POLR3GL,PIWIL2,PNLDC1,SLFN9,AARS,THUMPD2,D1PAS1,DARS2,RPAP1,LARS,ZNRD1,DDX43,METTL8,ISY1,TARS,CARS,POLR1B,METTL16,POLR3G,TRMT5,EPRS,NOB1,YBEY,SARS,FARSB,IARS,DDX21,TSEN2,DHX40,PUS3,POLR3B,DDX10,DDX18,KARS,YARS,RPP38,NARS,TFB1M,RPP25,CNOT1,POP1,FARSA,DIS3,MARS,FTSJ3,TRMT1,ENDOG,GARS,RNMT,DDX28,RNASEH2A,BRIP1,DDX19B,EMG1,TOE1,NSUN2,ZCCHC4,CARS2,MOV10,TRMT6,DDX20,DBR1,APEX1,FTSJ1,ELAC2,PRIM1,METTL3,…
GO:MF	helicase activity	GO:0004386	5.04991e-34	33.2967	152	2265	79	21095	DNA2,HELLS,XRCC6,XRCC5,MCM5,D1PAS1,HELB,SETX,DDX43,RECQL4,CHD9,CHD5,INO80,RAD54B,RUVBL1,TTF2,ERCC6L,DDX21,DHX40,DDX10,DDX18,HLTF,RFC5,MCM2,RFC4,SMARCAD1,GINS4,SMARCA5,CHD1L,BLM,RAD54L,MCM3,DDX28,ZRANB3,BRIP1,DDX19B,DSCC1,RTEL1,MCM4,MOV10,DDX20,DDX27,RUVBL2,DDX49,CHTF18,MCM7,SUPV3L1,AQR,DDX39,DHX9,DDX55,EIF4A1,DHX36,MCM8,ERCC6L2,MCM6,DHX15,SNRNP200,DDX59,DHX8,RFC3,ACTR8,CHTF8,DDX51,DDX3X,DDX56,CHD…
GO:MF	ATPase activity, coupled	GO:0042623	8.22327e-31	30.085	278	2265	106	21095	MYH3,MSH6,DYNC1I1,MSH2,DNA2,MSH4,HELLS,XRCC6,RAD51C,XRCC5,MCM5,D1PAS1,HELB,SETX,KIF18A,DDX43,RECQL4,CHD9,CHD5,INO80,RAD54B,RUVBL1,TTF2,RFC1,ERCC6L,DDX21,XRCC2,DHX40,DDX10,DDX18,DMC1,HLTF,ATAD5,RFC5,MCM2,RFC4,SMARCAD1,GINS4,SMARCA5,CHD1L,BLM,GTF2H3,RAD54L,KIF14,MCM3,DDX28,ZRANB3,BRIP1,DDX19B,GTF2H2,DSCC1,RTEL1,MCM4,MOV10,ATP2A3,DDX20,KIF20B,DDX27,RUVBL2,FIGNL1,HSPA9,DDX49,CHTF18,GTF2H4,MCM7,KIFC3,…
GO:MF	DNA-dependent ATPase activity	GO:0008094	1.67692e-27	26.7755	105	2265	59	21095	MSH6,MSH2,DNA2,MSH4,XRCC6,RAD51C,XRCC5,MCM5,HELB,RECQL4,CHD9,CHD5,INO80,RAD54B,RUVBL1,RFC1,ERCC6L,XRCC2,DMC1,HLTF,RFC5,MCM2,RFC4,SMARCAD1,GINS4,SMARCA5,CHD1L,BLM,GTF2H3,RAD54L,MCM3,ZRANB3,BRIP1,GTF2H2,DSCC1,RTEL1,MCM4,RUVBL2,CHTF18,GTF2H4,MCM7,SUPV3L1,DHX9,DHX36,MCM8,MCM6,RFC3,ACTR8,CHTF8,DDX3X,GTF2H1,CHD2,RBBP4,CCNH,RAD17,G3BP1,HELQ,RAD51,RECQL5
GO:MF	ATPase activity	GO:0016887	3.6686e-27	26.4355	428	2265	131	21095	MYH3,MSH6,DYNC1I1,ATP1A2,MSH2,DNA2,MSH4,ABCA1,ABCC4,HELLS,XRCC6,RAD51C,XRCC5,MCM5,D1PAS1,HELB,PMS1,SETX,KIF18A,DDX43,RECQL4,CHD9,CHD5,INO80,RAD54B,RUVBL1,TTF2,RFC1,ERCC6L,DDX21,ABCE1,MDN1,XRCC2,DHX40,DDX10,DDX18,SWSAP1,DMC1,HLTF,ATAD5,MLH1,RFC5,MCM2,RFC4,KIF22,SMARCAD1,GINS4,SMARCA5,CHD1L,BLM,ATF7IP,GTF2H3,KIF15,RAD54L,KIF14,MCM3,DDX28,ABCF2,ZRANB3,BRIP1,DDX19B,GTF2H2,ATAD2,DSCC1,RTEL1,MCM4,MOV10…
GO:MF	nucleotide binding	GO:0000166	1.42784e-25	24.8453	2226	2265	402	21095	HNF4A,HKDC1,SRMS,GNA14,MYO1G,NLRP4F,NLRP6,MYO1F,NTRK2,NOS3,SOAT2,MYH3,ARL4D,FGR,SGK2,MSH6,PCK2,ERAS,DCLK2,LDHD,LCK,TET1,TTLL13,SEPT1,ATP1A2,ITPKA,ATP1A3,MSH2,SMC1B,P2RX3,MRAS,DNA2,MSH4,RAB27A,PNPLA3,DIRAS1,ACTR3B,TEX14,ABCA1,ABCC4,TRIB3,RYR1,ACACB,POLA1,ITPK1,DHODH,PIM2,PDE4D,HELLS,CNNM2,SLFN9,PDGFRA,TWF2,AARS,PFKM,ALDH18A1,RAD51C,PRKCG,SIK1,TSSK6,XRCC5,RHEBL1,CHEK2,CHEK1,CBR3,MTHFD1,MCM5,D1PAS1,…
GO:MF	nucleoside phosphate binding	GO:1901265	1.42784e-25	24.8453	2226	2265	402	21095	HNF4A,HKDC1,SRMS,GNA14,MYO1G,NLRP4F,NLRP6,MYO1F,NTRK2,NOS3,SOAT2,MYH3,ARL4D,FGR,SGK2,MSH6,PCK2,ERAS,DCLK2,LDHD,LCK,TET1,TTLL13,SEPT1,ATP1A2,ITPKA,ATP1A3,MSH2,SMC1B,P2RX3,MRAS,DNA2,MSH4,RAB27A,PNPLA3,DIRAS1,ACTR3B,TEX14,ABCA1,ABCC4,TRIB3,RYR1,ACACB,POLA1,ITPK1,DHODH,PIM2,PDE4D,HELLS,CNNM2,SLFN9,PDGFRA,TWF2,AARS,PFKM,ALDH18A1,RAD51C,PRKCG,SIK1,TSSK6,XRCC5,RHEBL1,CHEK2,CHEK1,CBR3,MTHFD1,MCM5,D1PAS1,…
GO:MF	ATP binding	GO:0005524	2.04756e-25	24.6888	1523	2265	303	21095	HKDC1,SRMS,MYO1G,NLRP4F,NLRP6,MYO1F,NTRK2,MYH3,FGR,SGK2,MSH6,DCLK2,LCK,TTLL13,ATP1A2,ITPKA,ATP1A3,MSH2,SMC1B,P2RX3,DNA2,MSH4,ACTR3B,TEX14,ABCA1,ABCC4,TRIB3,RYR1,ACACB,ITPK1,PIM2,HELLS,CNNM2,SLFN9,PDGFRA,TWF2,AARS,PFKM,ALDH18A1,RAD51C,PRKCG,SIK1,TSSK6,XRCC5,CHEK2,CHEK1,MTHFD1,MCM5,D1PAS1,DARS2,HELB,PMS1,SETX,LARS,KIF18A,DDX43,RECQL4,PFAS,CHD9,MSH3,KIT,TARS,CHD5,INO80,CARS,RAD54B,BUB1B,ALPK3,RUVBL1…
GO:MF	drug binding	GO:0008144	7.59275e-25	24.1196	1780	2265	338	21095	HKDC1,CUBN,SRMS,MYO1G,NLRP4F,NLRP6,MYO1F,NTRK2,NOS3,GSTP2,MYH3,FGR,SGK2,MSH6,DCLK2,GPT2,LCK,CALCR,CBS,TTLL13,RYR2,ATP1A2,ITPKA,ATP1A3,MSH2,SMC1B,P2RX3,DNA2,MSH4,ACTR3B,TEX14,NGB,PRMT8,ABCA1,MT3,ABCC4,CSAD,TRIB3,RYR1,ACACB,ITPK1,DHODH,PIM2,PDE4D,HELLS,CNNM2,SLFN9,PDGFRA,TWF2,SHMT1,AARS,PFKM,ALDH18A1,RAD51C,RARA,PRKCG,SIK1,PPID,TSSK6,XRCC5,CHEK2,CHEK1,MTHFD1,MCM5,D1PAS1,DARS2,HELB,FKBP5,PMS1,SFRP1,…
GO:MF	adenyl nucleotide binding	GO:0030554	1.34481e-24	23.8713	1602	2265	312	21095	HNF4A,HKDC1,SRMS,MYO1G,NLRP4F,NLRP6,MYO1F,NTRK2,SOAT2,MYH3,FGR,SGK2,MSH6,DCLK2,LCK,TTLL13,ATP1A2,ITPKA,ATP1A3,MSH2,SMC1B,P2RX3,DNA2,MSH4,PNPLA3,ACTR3B,TEX14,ABCA1,ABCC4,TRIB3,RYR1,ACACB,ITPK1,PIM2,PDE4D,HELLS,CNNM2,SLFN9,PDGFRA,TWF2,AARS,PFKM,ALDH18A1,RAD51C,PRKCG,SIK1,TSSK6,XRCC5,CHEK2,CHEK1,MTHFD1,MCM5,D1PAS1,DARS2,HELB,PMS1,SETX,PYGM,LARS,KIF18A,DDX43,RECQL4,PFAS,CHD9,MSH3,KIT,TARS,CHD5,INO80,…
GO:MF	adenyl ribonucleotide binding	GO:0032559	1.67681e-24	23.7755	1590	2265	310	21095	HNF4A,HKDC1,SRMS,MYO1G,NLRP4F,NLRP6,MYO1F,NTRK2,SOAT2,MYH3,FGR,SGK2,MSH6,DCLK2,LCK,TTLL13,ATP1A2,ITPKA,ATP1A3,MSH2,SMC1B,P2RX3,DNA2,MSH4,PNPLA3,ACTR3B,TEX14,ABCA1,ABCC4,TRIB3,RYR1,ACACB,ITPK1,PIM2,PDE4D,HELLS,CNNM2,SLFN9,PDGFRA,TWF2,AARS,PFKM,ALDH18A1,RAD51C,PRKCG,SIK1,TSSK6,XRCC5,CHEK2,CHEK1,MTHFD1,MCM5,D1PAS1,DARS2,HELB,PMS1,SETX,PYGM,LARS,KIF18A,DDX43,RECQL4,PFAS,CHD9,MSH3,KIT,TARS,CHD5,INO80,…
GO:MF	catalytic activity	GO:0003824	6.94567e-23	22.1583	5933	2265	853	21095	HNF4A,HABP2,HKDC1,KLB,PLA2G10,SRMS,GNA14,MYO1G,MYO1F,TMPRSS11D,BC021614,SMYD1,MEP1B,HAL,NTRK2,TGM3,PDE9A,ST8SIA1,NOS3,PRDM14,DNMT3A,MYRF,SOAT2,GSTP2,MYH3,ASPHD1,PRSS41,ENPP3,F2,FGR,QPRT,NPL,SGK2,MSH6,HHIP,CPN1,PCK2,FKBP6,DYNC1I1,CHST3,SULT6B1,ERAS,HPDL,DCLK2,LDHD,CHAC1,GPT2,ATCAY,LCK,PYCR1,DNAJC6,TET1,CAPN3,NOTUM,POLR3GL,PIPOX,GALM,USP28,CBS,ISOC2A,TTLL13,CDYL2,SEPT1,TET2,AS3MT,ATP1A2,ITPKA,MSH2,…
GO:MF	purine ribonucleoside triphosphate binding	GO:0035639	1.19123e-22	21.924	1887	2265	346	21095	HKDC1,SRMS,GNA14,MYO1G,NLRP4F,NLRP6,MYO1F,NTRK2,MYH3,ARL4D,FGR,SGK2,MSH6,PCK2,ERAS,DCLK2,LCK,TTLL13,SEPT1,ATP1A2,ITPKA,ATP1A3,MSH2,SMC1B,P2RX3,MRAS,DNA2,MSH4,RAB27A,DIRAS1,ACTR3B,TEX14,ABCA1,ABCC4,TRIB3,RYR1,ACACB,ITPK1,PIM2,HELLS,CNNM2,SLFN9,PDGFRA,TWF2,AARS,PFKM,ALDH18A1,RAD51C,PRKCG,SIK1,TSSK6,XRCC5,RHEBL1,CHEK2,CHEK1,MTHFD1,MCM5,D1PAS1,DARS2,HELB,PMS1,ARL15,SETX,LARS,KIF18A,DDX43,SEPT3,RECQL4…
GO:MF	chromatin binding	GO:0003682	1.51828e-22	21.8186	576	2265	149	21095	HNF4A,PRDM14,DNMT3A,DMRT1,FOXN4,MSH6,POU4F2,HESX1,SIX1,NR5A2,GATA1,MSH2,KAT2B,NUPR1,STAG3,MKRN1,GATA4,HNF1A,SATB1,POLA1,TLE4,HELLS,INSM1,DPPA2,PAX6,RARA,JARID2,KLF4,SSBP1,POU5F1,MTF2,TICRR,EED,REST,RPA1,MTA3,LEF1,H2AFZ,CHD5,BRCA1,MLLT6,CDT1,SHMT2,KDM4C,TRIM28,NOC3L,UBE2T,RBMXL1,PSIP1,NPM1,URI1,MLLT10,TADA2A,ZFP936,PHF21A,DPPA4,HHEX,NOC2L,NUDT21,ORC1,MLH1,GLI1,UBTF,POLE,SMARCAD1,E2F4,UHRF1,SMARCA5…
GO:MF	ribonucleotide binding	GO:0032553	2.26833e-22	21.6443	1981	2265	358	21095	HNF4A,HKDC1,SRMS,GNA14,MYO1G,NLRP4F,NLRP6,MYO1F,NTRK2,NOS3,SOAT2,MYH3,ARL4D,FGR,SGK2,MSH6,PCK2,ERAS,DCLK2,LCK,TTLL13,SEPT1,ATP1A2,ITPKA,ATP1A3,MSH2,SMC1B,P2RX3,MRAS,DNA2,MSH4,RAB27A,PNPLA3,DIRAS1,ACTR3B,TEX14,ABCA1,ABCC4,TRIB3,RYR1,ACACB,ITPK1,DHODH,PIM2,PDE4D,HELLS,CNNM2,SLFN9,PDGFRA,TWF2,AARS,PFKM,ALDH18A1,RAD51C,PRKCG,SIK1,TSSK6,XRCC5,RHEBL1,CHEK2,CHEK1,MTHFD1,MCM5,D1PAS1,DARS2,HELB,PMS1,ARL15…
GO:MF	purine nucleotide binding	GO:0017076	6.18648e-22	21.2086	1977	2265	356	21095	HNF4A,HKDC1,SRMS,GNA14,MYO1G,NLRP4F,NLRP6,MYO1F,NTRK2,SOAT2,MYH3,ARL4D,FGR,SGK2,MSH6,PCK2,ERAS,DCLK2,LCK,TTLL13,SEPT1,ATP1A2,ITPKA,ATP1A3,MSH2,SMC1B,P2RX3,MRAS,DNA2,MSH4,RAB27A,PNPLA3,DIRAS1,ACTR3B,TEX14,ABCA1,ABCC4,TRIB3,RYR1,ACACB,POLA1,ITPK1,PIM2,PDE4D,HELLS,CNNM2,SLFN9,PDGFRA,TWF2,AARS,PFKM,ALDH18A1,RAD51C,PRKCG,SIK1,TSSK6,XRCC5,RHEBL1,CHEK2,CHEK1,MTHFD1,MCM5,D1PAS1,DARS2,HELB,PMS1,ARL15,SETX…
GO:MF	ion binding	GO:0043167	1.11949e-21	20.951	6171	2265	875	21095	HNF4A,HABP2,HKDC1,CUBN,SCN3A,PLA2G10,SRMS,EPAS1,RXRG,GNA14,MYO1G,KLF15,NLRP4F,NLRP6,PIRT,MYO1F,SCUBE2,FGF1,SMYD1,MEP1B,NTRK2,TGM3,PDE9A,COL13A1,NOS3,PRDM14,DNMT3A,SOAT2,GSTP2,DMRT1,MYH3,GUCA1A,ARL4D,ENPP3,F2,FGR,SGK2,MSH6,HHIP,SYT4,CPN1,PCK2,ERAS,SLC6A1,HPDL,ADAP2,ZFP454,DCLK2,LDHD,GPT2,BCL11A,LCK,ZFP819,TET1,ZFP459,CLGN,CPNE5,CAPN3,ITGAL,ZMAT4,CBS,ZFP493,TTLL13,ACTN3,SEPT1,TET2,CDH23,RYR2,FGF10,…
GO:MF	purine ribonucleotide binding	GO:0032555	1.43367e-21	20.8435	1964	2265	353	21095	HNF4A,HKDC1,SRMS,GNA14,MYO1G,NLRP4F,NLRP6,MYO1F,NTRK2,SOAT2,MYH3,ARL4D,FGR,SGK2,MSH6,PCK2,ERAS,DCLK2,LCK,TTLL13,SEPT1,ATP1A2,ITPKA,ATP1A3,MSH2,SMC1B,P2RX3,MRAS,DNA2,MSH4,RAB27A,PNPLA3,DIRAS1,ACTR3B,TEX14,ABCA1,ABCC4,TRIB3,RYR1,ACACB,ITPK1,PIM2,PDE4D,HELLS,CNNM2,SLFN9,PDGFRA,TWF2,AARS,PFKM,ALDH18A1,RAD51C,PRKCG,SIK1,TSSK6,XRCC5,RHEBL1,CHEK2,CHEK1,MTHFD1,MCM5,D1PAS1,DARS2,HELB,PMS1,ARL15,SETX,PYGM,…
GO:MF	catalytic activity, acting on DNA	GO:0140097	1.47174e-21	20.8322	200	2265	76	21095	DNMT3A,DNA2,METTL4,POLA1,XRCC6,RAD51C,XRCC5,MCM5,POLD2,HELB,MBD4,RAD1,RECQL4,CHD9,CHD5,INO80,RAD54B,DKC1,RUVBL1,SLX1B,ERCC6L,DMC1,RFC5,MCM2,UNG,RFC4,POLE,MGME1,SMARCAD1,GINS4,CHD1L,BLM,ENDOG,RAD54L,MCM3,ZRANB3,BRIP1,DSCC1,LIG1,PCNA,RTEL1,EME1,MCM4,POLD1,APEX1,POLD3,POLE2,RUVBL2,EXO1,CHTF18,MCM7,SUPV3L1,DHX9,DHX36,MCM8,MCM6,DCLRE1A,PTGES3,POLA2,RFC3,ACTR8,CHTF8,DDX3X,FEN1,CHD2,POLL,G3BP1,DDX1,TERF…
GO:MF	small molecule binding	GO:0036094	3.28184e-21	20.4839	2649	2265	443	21095	HNF4A,HKDC1,CUBN,SRMS,GNA14,MYO1G,NLRP4F,NLRP6,MYO1F,NTRK2,NOS3,SOAT2,MYH3,ARL4D,FGR,SGK2,MSH6,PCK2,ERAS,SLC2A5,ADAP2,DCLK2,LDHD,GPT2,LCK,TET1,CBS,TTLL13,SEPT1,RYR2,ATP1A2,ITPKA,ATP1A3,MSH2,SMC1B,P2RX3,MRAS,DNA2,HAPLN4,MSH4,RAB27A,PNPLA3,DIRAS1,CRABP1,ACTR3B,TEX14,NGB,ABCA1,ABCC4,PADI4,CSAD,SLC1A3,TRIB3,RYR1,ACACB,POLA1,ITPK1,DHODH,PIM2,ACAN,PDE4D,HELLS,CNNM2,ITPR1,SLFN9,PDGFRA,TWF2,SHMT1,AARS,PF…
GO:MF	transcription regulator activity	GO:0140110	7.86399e-21	20.1044	1450	2265	279	21095	HNF4A,TFEC,NKX6-3,EPAS1,RXRG,KLF15,SOX17,SOX1,TCF15,SMYD1,HNF1B,GSX1,OLIG2,MEF2B,PRDM14,GBX2,MYRF,DMRT1,TCERG1L,RFX4,OTX2,MYB,FOXN4,FOXR1,POU4F2,SKOR1,ETV4,FOXD3,NR0B1,OLIG3,E2F2,HESX1,VRTN,BCL11A,CCDC160,GBX1,ZFP819,ZFP459,SIX1,CDYL2,NR5A2,GATA1,HES3,HOXA4,MESP2,SOX7,POU2F2,PPARGC1B,CEBPZ,KAT2B,NUPR1,KLF2,GATA4,ESRRB,HNF1A,ZMYM3,UTF1,ZFP740,RARG,CDC5L,TRIB3,PRDM16,FOXN2,OLIG1,ERF,SATB1,TLE4,INSM…
GO:MF	sequence-specific DNA binding	GO:0043565	1.87412e-20	19.7272	1195	2265	241	21095	HNF4A,TFEC,NKX6-3,EPAS1,RXRG,KLF15,SOX17,SOX1,TCF15,HNF1B,GSX1,MEF2B,PRDM14,GBX2,DNMT3A,MYRF,DMRT1,RFX4,OTX2,EN2,MYB,FOXN4,FOXR1,POU4F2,ETV4,FOXD3,NR0B1,E2F2,HESX1,BCL11A,GBX1,ZFP819,TET1,ZFP459,SIX1,NR5A2,GATA1,MSH2,HES3,HOXA4,SOX7,POU2F2,CEBPZ,KAT2B,GATA4,ESRRB,HNF1A,RARG,CDC5L,PRDM16,FOXN2,SOX13,ERF,SATB1,POLA1,INSM1,XRCC6,SALL1,SOX2,PAX6,ZFP296,RARA,JARID2,ZFHX2,CSRNP3,XRCC5,KLF4,MSC,TRPS1,PO…
GO:MF	double-stranded DNA binding	GO:0003690	1.31528e-19	18.881	989	2265	208	21095	HNF4A,TFEC,NKX6-3,EPAS1,RXRG,KLF15,SOX1,TCF15,HNF1B,GSX1,MEF2B,PRDM14,GBX2,DNMT3A,DMRT1,RFX4,MYB,FOXN4,MSH6,POU4F2,ETV4,FOXD3,NR0B1,E2F2,HESX1,BCL11A,GBX1,SIX1,NR5A2,GATA1,MSH2,HES3,MSH4,POU2F2,CEBPZ,KAT2B,GATA4,ESRRB,HNF1A,RARG,CDC5L,SOX13,SATB1,POLA1,INSM1,XRCC6,SALL1,SOX2,PAX6,RARA,JARID2,ZFHX2,XRCC5,SYCP1,KLF4,MSC,TRPS1,POU5F1,ZFP420,FOXQ1,ZC3H8,MCM5,EBF1,ATF4,MYCN,PMS1,MTF2,SIRT1,MCM10,FOXJ1…
GO:MF	DNA helicase activity	GO:0003678	5.3612e-19	18.2707	72	2265	41	21095	DNA2,XRCC6,XRCC5,MCM5,HELB,RECQL4,CHD9,CHD5,INO80,RUVBL1,ERCC6L,RFC5,MCM2,RFC4,SMARCAD1,GINS4,CHD1L,BLM,MCM3,ZRANB3,BRIP1,DSCC1,RTEL1,MCM4,RUVBL2,CHTF18,MCM7,SUPV3L1,DHX9,DHX36,MCM8,MCM6,RFC3,ACTR8,CHTF8,DDX3X,CHD2,G3BP1,HELQ,RAD51,RECQL5
GO:MF	carbohydrate derivative binding	GO:0097367	6.76138e-18	17.17	2287	2265	383	21095	HNF4A,HKDC1,SRMS,GNA14,MYO1G,NLRP4F,NLRP6,MYO1F,FGF1,NTRK2,COL13A1,NOS3,SOAT2,MYH3,LAMA1,TRIL,ARL4D,F2,FGR,SGK2,MSH6,PCK2,ERAS,DCLK2,LCK,TTLL13,SEPT1,FGF10,ATP1A2,ITPKA,ATP1A3,MSH2,SMC1B,P2RX3,MRAS,DNA2,HAPLN4,MSH4,RAB27A,PNPLA3,DIRAS1,ACTR3B,TEX14,ABCA1,ABCC4,TRIB3,RYR1,ACACB,POLA1,ITPK1,DHODH,PIM2,ACAN,PDE4D,HELLS,CNNM2,SLFN9,PDGFRA,TWF2,AARS,PFKM,ALDH18A1,RAD51C,PRKCG,SIK1,TSSK6,XRCC5,RHEBL1,C…
GO:MF	pyrophosphatase activity	GO:0016462	1.17527e-17	16.9299	852	2265	182	21095	GNA14,MYO1G,MYO1F,MYH3,ENPP3,MSH6,DYNC1I1,ERAS,ATCAY,SEPT1,ATP1A2,MSH2,MRAS,DNA2,MSH4,RAB27A,DIRAS1,ABCA1,ABCC4,HELLS,XRCC6,RAD51C,XRCC5,RHEBL1,MCM5,D1PAS1,HELB,PRUNE2,PMS1,SETX,KIF18A,DDX43,SEPT3,RECQL4,CHD9,RAB25,CHD5,INO80,RAD54B,RUVBL1,TTF2,RFC1,ENPP4,ERCC6L,DDX21,ABCE1,MDN1,XRCC2,DHX40,THTPA,DDX10,DDX18,NUDT12,SWSAP1,DMC1,HLTF,ATAD5,NUDT1,MLH1,DCTPP1,RFC5,MCM2,GPN1,RFC4,KIF22,SMARCAD1,GTPBP1…
GO:MF	hydrolase activity, acting on acid anhydrides	GO:0016817	1.74726e-17	16.7576	855	2265	182	21095	GNA14,MYO1G,MYO1F,MYH3,ENPP3,MSH6,DYNC1I1,ERAS,ATCAY,SEPT1,ATP1A2,MSH2,MRAS,DNA2,MSH4,RAB27A,DIRAS1,ABCA1,ABCC4,HELLS,XRCC6,RAD51C,XRCC5,RHEBL1,MCM5,D1PAS1,HELB,PRUNE2,PMS1,SETX,KIF18A,DDX43,SEPT3,RECQL4,CHD9,RAB25,CHD5,INO80,RAD54B,RUVBL1,TTF2,RFC1,ENPP4,ERCC6L,DDX21,ABCE1,MDN1,XRCC2,DHX40,THTPA,DDX10,DDX18,NUDT12,SWSAP1,DMC1,HLTF,ATAD5,NUDT1,MLH1,DCTPP1,RFC5,MCM2,GPN1,RFC4,KIF22,SMARCAD1,GTPBP1…
GO:MF	hydrolase activity, acting on acid anhydrides, in phosphorus-containing anhydrides	GO:0016818	1.74726e-17	16.7576	855	2265	182	21095	GNA14,MYO1G,MYO1F,MYH3,ENPP3,MSH6,DYNC1I1,ERAS,ATCAY,SEPT1,ATP1A2,MSH2,MRAS,DNA2,MSH4,RAB27A,DIRAS1,ABCA1,ABCC4,HELLS,XRCC6,RAD51C,XRCC5,RHEBL1,MCM5,D1PAS1,HELB,PRUNE2,PMS1,SETX,KIF18A,DDX43,SEPT3,RECQL4,CHD9,RAB25,CHD5,INO80,RAD54B,RUVBL1,TTF2,RFC1,ENPP4,ERCC6L,DDX21,ABCE1,MDN1,XRCC2,DHX40,THTPA,DDX10,DDX18,NUDT12,SWSAP1,DMC1,HLTF,ATAD5,NUDT1,MLH1,DCTPP1,RFC5,MCM2,GPN1,RFC4,KIF22,SMARCAD1,GTPBP1…
GO:MF	nucleoside-triphosphatase activity	GO:0017111	3.32638e-17	16.478	801	2265	173	21095	GNA14,MYO1G,MYO1F,MYH3,MSH6,DYNC1I1,ERAS,SEPT1,ATP1A2,MSH2,MRAS,DNA2,MSH4,RAB27A,DIRAS1,ABCA1,ABCC4,HELLS,XRCC6,RAD51C,XRCC5,RHEBL1,MCM5,D1PAS1,HELB,PMS1,SETX,KIF18A,DDX43,SEPT3,RECQL4,CHD9,RAB25,CHD5,INO80,RAD54B,RUVBL1,TTF2,RFC1,ERCC6L,DDX21,ABCE1,MDN1,XRCC2,DHX40,THTPA,DDX10,DDX18,SWSAP1,DMC1,HLTF,ATAD5,NUDT1,MLH1,RFC5,MCM2,GPN1,RFC4,KIF22,SMARCAD1,GTPBP1,GINS4,SMARCA5,CHD1L,BLM,ATF7IP,GTF2H3,…
GO:MF	transferase activity, transferring one-carbon groups	GO:0016741	2.67906e-16	15.572	223	2265	73	21095	SMYD1,PRDM14,DNMT3A,AS3MT,METTL4,PRMT8,PRDM16,SHMT1,THUMPD2,PRMT7,SETD6,SMYD4,EED,METTL5,TRMT11,METTL7A1,METTL8,SHMT2,METTL20,METTL16,TRMT5,TFB1M,GART,PRMT3,WDR5,AMT,SETD4,SETDB1,FTSJ3,TRMT1,PRMT5,RNMT,EMG1,NDUFAF5,NSUN2,NSUN5,ZCCHC4,TRMT6,FTSJ1,SETD1B,GCSH,METTL3,ATIC,WDR82,BCDIN3D,SMYD3,TRMT10C,RBBP5,THUMPD3,EZH2,2700097O09RIK,PRDM5,ASH2L,DIMT1,CAD,METTL18,NOP2,SUV39H2,CIAPIN1,SMYD5,METTL2,TGS1…
GO:MF	catalytic activity, acting on a tRNA	GO:0140101	6.62038e-16	15.1791	119	2265	50	21095	AARS,THUMPD2,DARS2,LARS,METTL8,TARS,CARS,TRMT5,EPRS,SARS,FARSB,IARS,TSEN2,PUS3,KARS,YARS,RPP38,NARS,RPP25,POP1,FARSA,MARS,TRMT1,GARS,NSUN2,CARS2,TRMT6,FTSJ1,ELAC2,RPP14,BCDIN3D,VARS,AARSD1,TRNT1,TRMT10C,THUMPD3,NARS2,FARS2,SARS2,PUS1,RARS2,METTL2,EARS2,DARS,AARS2,METTL1,DUS1L,MTFMT,FTO,PARS2
GO:MF	protein binding	GO:0005515	8.69058e-15	14.061	10180	2265	1283	21095	HNF4A,CEACAM1,SRGN,CUBN,KLB,PDZD3,TFEC,INHBB,SCN3A,NOSTRIN,EDN2,LY6G5C,INHBE,TCF23,SFRP4,SRMS,EPAS1,GNA14,KHDC3,MYO1G,KLF15,INHBC,NLRP4F,FGF3,NLRP6,SOX17,INSC,STRA8,IGSF21,PIRT,UBASH3A,MYO1F,SCUBE2,BC021614,FGF1,ANKRD34A,TCF15,HOPX,TNFSF11,SMYD1,HNF1B,KCNK4,PDYN,SEMA5B,SPN,MEP1B,NLGN3,ATP1B2,NTRK2,TNFAIP8L2,FGF15,OLIG2,PDE9A,MEF2B,LRRIQ4,NOS3,PRDM14,KIRREL2,GBX2,DNMT3A,CLNK,LRRC34,MYRF,RBM44,GSTP…
GO:MF	RNA helicase activity	GO:0003724	1.44178e-14	13.8411	70	2265	36	21095	D1PAS1,DDX43,DDX21,DHX40,DDX10,DDX18,DDX28,BRIP1,DDX19B,MOV10,DDX20,DDX27,DDX49,SUPV3L1,AQR,DDX39,DHX9,DDX55,EIF4A1,DHX36,DHX15,SNRNP200,DDX59,DHX8,DDX51,DDX3X,DDX56,G3BP1,DHX57,DHX33,DDX1,EIF4A3,HELQ,DHX30,DDX39B,DDX41
GO:MF	anion binding	GO:0043168	1.59347e-14	13.7977	2889	2265	446	21095	HNF4A,HKDC1,SRMS,GNA14,MYO1G,NLRP4F,NLRP6,PIRT,MYO1F,FGF1,NTRK2,COL13A1,NOS3,SOAT2,GSTP2,MYH3,ARL4D,F2,FGR,SGK2,MSH6,SYT4,PCK2,ERAS,ADAP2,DCLK2,LDHD,GPT2,LCK,CPNE5,CBS,TTLL13,SEPT1,RYR2,FGF10,ATP1A2,NR5A2,ITPKA,ATP1A3,MSH2,SMC1B,P2RX3,MRAS,DNA2,HAPLN4,MSH4,MTHFD2,RAB27A,PNPLA3,DIRAS1,CRABP1,ZFYVE28,ACTR3B,TEX14,ABCA1,ABCC4,PADI4,CSAD,SLC1A3,TRIB3,RYR1,ACACB,ITPK1,DAPP1,DHODH,PIM2,ACAN,PDE4D,HELLS…
GO:MF	sequence-specific double-stranded DNA binding	GO:1990837	4.13294e-14	13.3837	905	2265	180	21095	HNF4A,TFEC,NKX6-3,EPAS1,RXRG,KLF15,SOX1,TCF15,HNF1B,GSX1,MEF2B,PRDM14,GBX2,DNMT3A,DMRT1,RFX4,MYB,FOXN4,POU4F2,ETV4,FOXD3,E2F2,HESX1,BCL11A,GBX1,SIX1,NR5A2,GATA1,MSH2,HES3,POU2F2,CEBPZ,KAT2B,GATA4,ESRRB,HNF1A,RARG,CDC5L,SOX13,SATB1,POLA1,INSM1,SALL1,SOX2,PAX6,RARA,JARID2,ZFHX2,KLF4,MSC,TRPS1,POU5F1,ZFP420,FOXQ1,ZC3H8,MCM5,EBF1,ATF4,MYCN,MTF2,SIRT1,MCM10,FOXJ1,TFDP2,EED,HMGB2,MYBL2,TFAP4,SETX,SOX12…
GO:MF	methyltransferase activity	GO:0008168	4.41361e-14	13.3552	211	2265	67	21095	SMYD1,PRDM14,DNMT3A,AS3MT,METTL4,PRMT8,PRDM16,THUMPD2,PRMT7,SETD6,SMYD4,EED,METTL5,TRMT11,METTL7A1,METTL8,METTL20,METTL16,TRMT5,TFB1M,PRMT3,WDR5,AMT,SETD4,SETDB1,FTSJ3,TRMT1,PRMT5,RNMT,EMG1,NDUFAF5,NSUN2,NSUN5,ZCCHC4,TRMT6,FTSJ1,SETD1B,GCSH,METTL3,WDR82,BCDIN3D,SMYD3,TRMT10C,RBBP5,THUMPD3,EZH2,2700097O09RIK,PRDM5,ASH2L,DIMT1,METTL18,NOP2,SUV39H2,CIAPIN1,SMYD5,METTL2,TGS1,SUZ12,MEPCE,METTL1,DNMT1,…
GO:MF	transcription factor binding	GO:0008134	1.64377e-12	11.7842	707	2265	146	21095	HNF4A,EPAS1,SOX17,GBX2,DNMT3A,NR0B1,E2F2,HESX1,SIX1,GATA1,HES3,PPARGC1B,KAT2B,GATA4,ESRRB,HNF1A,RARG,CDC5L,PRDM16,GABBR1,TLE4,PAX6,ZFP296,RARA,JARID2,SIK1,PPID,KLF4,POU5F1,SETD6,ATF4,SIRT1,TFDP2,HMGB2,REST,PARP1,MTA3,TBX3,LEF1,KDM4C,NR1D2,RUVBL1,UBA2,NOLC1,PSIP1,BBS2,NCOA7,NPM1,SALL4,NCOA3,HHEX,NOC2L,PRKDC,KAT6B,TFDP1,CNOT1,E2F4,RCOR2,MGA,C1QBP,ARNT,RBPJ,FKBP4,PIAS2,CDK5RAP3,PPRC1,PCNA,CRY1,DAXX,…
GO:MF	aminoacyl-tRNA ligase activity	GO:0004812	1.98014e-12	11.7033	43	2265	26	21095	AARS,DARS2,LARS,TARS,CARS,EPRS,SARS,FARSB,IARS,KARS,YARS,NARS,FARSA,MARS,GARS,CARS2,VARS,AARSD1,NARS2,FARS2,SARS2,RARS2,EARS2,DARS,AARS2,PARS2
GO:MF	ligase activity, forming carbon-oxygen bonds	GO:0016875	1.98014e-12	11.7033	43	2265	26	21095	AARS,DARS2,LARS,TARS,CARS,EPRS,SARS,FARSB,IARS,KARS,YARS,NARS,FARSA,MARS,GARS,CARS2,VARS,AARSD1,NARS2,FARS2,SARS2,RARS2,EARS2,DARS,AARS2,PARS2
GO:MF	transferase activity	GO:0016740	2.84842e-12	11.5454	2392	2265	373	21095	HKDC1,SRMS,BC021614,SMYD1,NTRK2,TGM3,ST8SIA1,PRDM14,DNMT3A,SOAT2,GSTP2,FGR,QPRT,SGK2,CHST3,SULT6B1,DCLK2,GPT2,LCK,POLR3GL,CBS,AS3MT,ITPKA,PORCN,TRIM63,PNPLA3,TST,TRIML1,METTL4,SULT5A1,RNF125,TEX14,KAT2B,PRMT8,MKRN1,RNF165,ESCO2,TRIB3,PRDM16,POLA1,ITPK1,DPF1,PIM2,CCNB1IP1,PSAT1,PDGFRA,SHMT1,THUMPD2,PFKM,ALDH18A1,PRKCG,SIK1,GAL3ST3,TSSK6,PRMT7,B4GALNT4,FUT9,BCAT2,SETD6,CHEK2,NAA11,CHEK1,POLD2,RPAP1…
GO:MF	regulatory region nucleic acid binding	GO:0001067	4.28546e-12	11.368	976	2265	184	21095	HNF4A,TFEC,NKX6-3,EPAS1,RXRG,KLF15,SOX17,SOX1,TCF15,HNF1B,GSX1,MEF2B,PRDM14,GBX2,DNMT3A,DMRT1,RFX4,MYB,FOXN4,POU4F2,ETV4,FOXD3,E2F2,HESX1,BCL11A,GBX1,SIX1,NR5A2,GATA1,HES3,SOX7,POU2F2,CEBPZ,KAT2B,GATA4,ESRRB,HNF1A,ZFP740,RARG,CDC5L,SOX13,SATB1,INSM1,XRCC6,SALL1,SOX2,PAX6,RARA,JARID2,ZFHX2,XRCC5,KLF4,MSC,TRPS1,POU5F1,ZFP420,FOXQ1,ZC3H8,EBF1,ATF4,MYCN,MTF2,SIRT1,FOXJ1,TFDP2,EED,HMGB2,MYBL2,TFAP4,SE…
GO:MF	ribonucleoprotein complex binding	GO:0043021	5.28722e-12	11.2768	148	2265	51	21095	PIWIL2,APOBEC1,PRMT7,MTRF1,GEMIN4,NAA16,GEMIN5,WDR12,NOLC1,NAA10,NPM1,ABCE1,PTCD3,UNG,CSNK2A1,PRMT3,PRMT5,MRPS27,EIF2A,GUF1,HNRNPC,PRPF31,BOP1,SNRPB2,EZH2,DHX9,NMD3,PQBP1,SECISBP2,HNRNPU,NVL,PHF6,PES1,OXA1L,XPO5,CPSF6,SNRPD3,SNRNP70,ABCF1,DDX3X,MRRF,ZFP598,UNK,EIF2S1,DHX33,EIF4A3,MTIF2,CD2BP2,NAA15,PRPF6,YTHDF1
GO:MF	transcription regulatory region DNA binding	GO:0044212	6.42778e-12	11.1919	973	2265	183	21095	HNF4A,TFEC,NKX6-3,EPAS1,RXRG,KLF15,SOX17,SOX1,TCF15,HNF1B,GSX1,MEF2B,PRDM14,GBX2,DNMT3A,DMRT1,RFX4,MYB,FOXN4,POU4F2,ETV4,FOXD3,E2F2,HESX1,BCL11A,GBX1,SIX1,NR5A2,GATA1,HES3,SOX7,POU2F2,CEBPZ,KAT2B,GATA4,ESRRB,HNF1A,ZFP740,RARG,CDC5L,SOX13,SATB1,INSM1,XRCC6,SALL1,SOX2,PAX6,RARA,JARID2,ZFHX2,XRCC5,KLF4,MSC,TRPS1,POU5F1,ZFP420,FOXQ1,ZC3H8,EBF1,ATF4,MYCN,MTF2,SIRT1,FOXJ1,TFDP2,EED,HMGB2,MYBL2,TFAP4,SE…
GO:MF	single-stranded DNA binding	GO:0003697	2.07565e-11	10.6828	110	2265	42	21095	MSH2,LRPPRC,POLA1,SSBP4,SSBP1,MCM5,MCM10,BRCA2,RPA1,MSH3,RNF138,NCL,SWSAP1,DMC1,MLH1,MCM2,RPA2,BLM,MCM3,POT1B,POT1A,MCM4,FUBP3,MCM7,POLR2H,DHX9,HNRNPU,DHX36,MCM8,MCM6,HNRNPA2B1,SMC2,CNBP,RAD51AP1,TERF2,PCBP2,ALYREF,TDP2,RAD51,PCBP1,TSNAX,NUCKS1
GO:MF	S-adenosylmethionine-dependent methyltransferase activity	GO:0008757	4.26225e-11	10.3704	150	2265	50	21095	SMYD1,DNMT3A,AS3MT,METTL4,PRMT8,PRDM16,THUMPD2,PRMT7,SETD6,EED,METTL8,METTL20,METTL16,TRMT5,TFB1M,PRMT3,WDR5,SETD4,SETDB1,FTSJ3,TRMT1,PRMT5,RNMT,EMG1,NSUN2,ZCCHC4,TRMT6,FTSJ1,SETD1B,METTL3,WDR82,SMYD3,TRMT10C,RBBP5,THUMPD3,EZH2,ASH2L,DIMT1,NOP2,SUV39H2,METTL2,SUZ12,MEPCE,METTL1,DNMT1,SETDB2,TRMT112,SETD1A,METTL14,SETD5
GO:MF	tRNA binding	GO:0000049	5.29101e-11	10.2765	62	2265	30	21095	SLFN9,AARS,XPOT,CARS,CTU2,SARS,IARS,KARS,YARS,NAT10,ELP3,FARSA,MARS,TRMT1,MRPS27,NSUN2,EIF2A,TRNT1,TRMT10C,FARS2,SARS2,PUS1,XPO5,SSB,EARS2,EIF2S3X,AARS2,METTL1,RPL6,AIMP1
GO:MF	transcription coregulator activity	GO:0003712	2.42479e-10	9.61533	471	2265	104	21095	SOX17,SMYD1,TCERG1L,POU4F2,SKOR1,NR0B1,OLIG3,BCL11A,CDYL2,PPARGC1B,KAT2B,NUPR1,GATA4,UTF1,RARG,TRIB3,PRDM16,ERF,TLE4,PML,RARA,POU5F1,SIRT1,TFDP2,HMGB2,SOX12,MTA3,CBFA2T2,SAP30,BRCA1,RRP1B,NR1D2,TRIM28,RUVBL1,TAF5L,PSIP1,NCOA7,NPM1,URI1,TADA2A,NCOA3,NOC2L,TAF13,TBL1XR1,RCOR2,MED13L,ATF7IP,C1QBP,TAF6L,PIAS2,PPRC1,ZFP281,HIRA,ARID5B,DAXX,APEX1,ASXL1,MYBBP1A,ZFP451,RUVBL2,HCFC1,CDYL,WDR77,NCOR1,RXRB,…
GO:MF	metal ion binding	GO:0046872	2.66477e-10	9.57434	4022	2265	562	21095	HNF4A,HABP2,CUBN,SCN3A,PLA2G10,EPAS1,RXRG,GNA14,KLF15,SCUBE2,SMYD1,MEP1B,TGM3,PDE9A,NOS3,PRDM14,DNMT3A,DMRT1,GUCA1A,ENPP3,F2,MSH6,HHIP,SYT4,CPN1,PCK2,SLC6A1,HPDL,ADAP2,ZFP454,BCL11A,ZFP819,TET1,ZFP459,CLGN,CAPN3,ITGAL,ZMAT4,CBS,ZFP493,ACTN3,TET2,CDH23,RYR2,ATP1A2,NR5A2,GATA1,ATP1A3,MSH2,CABP1,BNC2,PIWIL2,CYP27B1,CASZ1,GM10324,DNA2,SNED1,CYCT,MTHFD2,TRIM63,TRIML1,ZFYVE28,RNF125,PSPH,KLF2,NGB,RNF17…
GO:MF	mRNA binding	GO:0003729	3.43163e-10	9.4645	367	2265	87	21095	RBM44,ELAVL3,PIWIL2,ELAVL4,APOBEC1,SHMT1,RARA,EIF2S2,CELF4,GEMIN5,G3BP2,RBMXL1,NCL,NUDT21,GNL3,SERBP1,RBPMS2,LSM1,ILF3,METTL3,PPP1R8,DHFR,RSL1D1,SRSF3,RBM8A,HNRNPC,DPPA5A,CLUH,SYNCRIP,FXR1,UPF3A,EXOSC9,AQR,ETF1,UPF3B,SLBP,TRP53,DHX9,EXOSC4,SECISBP2,HNRNPU,SRSF6,PCF11,DHX36,SRSF1,MRPL13,HNRNPM,HNRNPL,PUM1,RBM27,TRA2B,XPO5,CPSF6,HNRNPA2B1,RBPMS,SNRNP70,RBM25,TARDBP,EXOSC8,NXF1,CNBP,DDX3X,CSTF2T,EIF…
GO:MF	ligase activity	GO:0016874	1.27116e-09	8.8958	152	2265	48	21095	TTLL13,ACACB,AARS,MTHFD1,DARS2,LARS,PFAS,TARS,CARS,UBA2,EPRS,SARS,FARSB,IARS,KARS,YARS,NARS,AASDH,GART,ACSL1,LIPT2,PCX,FARSA,MARS,GARS,LIG1,GLUL,CARS2,PAICS,GCLM,SUCLG2,GCLC,VARS,ACSF2,AARSD1,MCCC1,NARS2,TTLL4,FARS2,SARS2,CAD,PPCS,FPGS,RARS2,EARS2,DARS,AARS2,PARS2
GO:MF	cation binding	GO:0043169	1.32161e-09	8.8789	4125	2265	570	21095	HNF4A,HABP2,CUBN,SCN3A,PLA2G10,EPAS1,RXRG,GNA14,KLF15,SCUBE2,SMYD1,MEP1B,TGM3,PDE9A,NOS3,PRDM14,DNMT3A,DMRT1,GUCA1A,ENPP3,F2,MSH6,HHIP,SYT4,CPN1,PCK2,SLC6A1,HPDL,ADAP2,ZFP454,BCL11A,ZFP819,TET1,ZFP459,CLGN,CAPN3,ITGAL,ZMAT4,CBS,ZFP493,ACTN3,TET2,CDH23,RYR2,ATP1A2,NR5A2,GATA1,ATP1A3,MSH2,CABP1,BNC2,PIWIL2,CYP27B1,CASZ1,GM10324,DNA2,SNED1,CYCT,MTHFD2,TRIM63,TRIML1,ZFYVE28,RNF125,PSPH,KLF2,NGB,RNF17…
GO:MF	DNA-binding transcription factor activity	GO:0003700	1.77937e-09	8.74973	1077	2265	189	21095	HNF4A,TFEC,NKX6-3,EPAS1,RXRG,KLF15,SOX17,SOX1,TCF15,HNF1B,GSX1,OLIG2,MEF2B,PRDM14,GBX2,MYRF,DMRT1,RFX4,OTX2,MYB,FOXN4,FOXR1,POU4F2,ETV4,FOXD3,NR0B1,E2F2,HESX1,VRTN,BCL11A,CCDC160,GBX1,ZFP819,ZFP459,SIX1,NR5A2,GATA1,HES3,HOXA4,MESP2,SOX7,POU2F2,CEBPZ,KLF2,GATA4,ESRRB,HNF1A,ZMYM3,ZFP740,RARG,CDC5L,FOXN2,OLIG1,ERF,SATB1,TLE4,INSM1,SALL1,SOX2,PAX6,ZFP296,RARA,JARID2,CSRNP3,KLF4,MSC,TRPS1,POU5F1,FOXQ1…
GO:MF	transcription regulatory region sequence-specific DNA binding	GO:0000976	1.78281e-09	8.7489	868	2265	160	21095	HNF4A,TFEC,NKX6-3,EPAS1,RXRG,KLF15,SOX1,TCF15,HNF1B,GSX1,MEF2B,PRDM14,GBX2,DNMT3A,DMRT1,RFX4,MYB,FOXN4,POU4F2,ETV4,FOXD3,E2F2,HESX1,BCL11A,GBX1,SIX1,NR5A2,GATA1,HES3,POU2F2,CEBPZ,KAT2B,GATA4,ESRRB,HNF1A,RARG,CDC5L,SOX13,SATB1,INSM1,SALL1,SOX2,PAX6,RARA,JARID2,ZFHX2,KLF4,MSC,TRPS1,POU5F1,ZFP420,FOXQ1,ZC3H8,EBF1,ATF4,MYCN,MTF2,SIRT1,FOXJ1,TFDP2,EED,HMGB2,MYBL2,TFAP4,SETX,SOX12,REST,PARP1,ETV5,TBX3,…
GO:MF	single-stranded DNA helicase activity	GO:0017116	3.73169e-09	8.42809	19	2265	15	21095	DNA2,MCM5,HELB,RFC5,MCM2,RFC4,DSCC1,CHTF18,MCM7,DHX9,MCM6,RFC3,CHTF8,HELQ,RAD51
GO:MF	DNA replication origin binding	GO:0003688	6.1971e-09	8.20781	22	2265	16	21095	POLA1,MCM5,MCM10,ORC1,MCM2,ORC5,MCM3,ORC2,MCM4,MCM7,DHX9,MCM8,MCM6,ORC3,GRWD1,KAT7
GO:MF	histone binding	GO:0042393	1.19158e-08	7.92388	250	2265	64	21095	MSH6,CDYL2,DPF1,MTF2,SIRT1,LEF1,CHD5,INO80,MLLT6,COPRS,NASP,NPM1,MBTD1,MLLT10,NCL,NOC2L,ING3,MCM2,KAT6B,WDR5,TBL1XR1,UHRF1,SMARCA5,ANP32E,ATAD2,ASF1A,NCAPD3,ANP32B,DAXX,DEK,ING1,PWWP2A,CDYL,PTMA,SSRP1,NPM3,ING5,RBBP5,LRWD1,RCC1,TONSL,PWP1,TRIM24,PHF6,UIMC1,TAF7,MPHOSPH8,RNF168,DNAJC2,L3MBTL2,SART3,WDTC1,GRWD1,SUZ12,CHD2,TAF1,KDM4A,BAZ2A,KAT7,IPO7,ASF1B,BRD7,DPF2,KAT5
GO:MF	peptide N-acetyltransferase activity	GO:0034212	2.58241e-08	7.58797	71	2265	29	21095	KAT2B,DPF1,NAA11,BRCA2,METTL8,NAA16,NAA10,TAF5L,TADA2A,NCOA3,ING3,KAT6B,NAA25,WDR5,TAF6L,HCFC1,CDYL,PHF20,KAT2A,KANSL2,MCRS1,MED24,TAF1,MEAF6,KAT7,DPF2,TAF9,NAA50,KAT5
GO:MF	N-acetyltransferase activity	GO:0008080	4.38604e-08	7.35793	95	2265	34	21095	KAT2B,ESCO2,DPF1,NAA11,GNPNAT1,BRCA2,METTL8,NAA16,NAA10,TAF5L,TADA2A,NCOA3,ING3,NAT10,KAT6B,NAA25,WDR5,ELP3,TAF6L,HCFC1,CDYL,PHF20,KAT2A,NAT8L,KANSL2,MCRS1,MED24,TAF1,MEAF6,KAT7,DPF2,TAF9,NAA50,KAT5
GO:MF	acetyltransferase activity	GO:0016407	1.65815e-07	6.78038	119	2265	38	21095	KAT2B,ESCO2,DPF1,NAA11,GNPNAT1,BRCA2,METTL8,GCAT,NAA16,NAA10,TAF5L,TADA2A,NCOA3,ING3,NAT10,KAT6B,NAA25,WDR5,ELP3,GNPAT,TAF6L,DBT,HCFC1,CDYL,PHF20,KAT2A,NAT8L,KANSL2,MCRS1,MED24,TAF1,MEAF6,KAT7,NAA15,DPF2,TAF9,NAA50,KAT5
GO:MF	RNA polymerase II regulatory region sequence-specific DNA binding	GO:0000977	2.78412e-07	6.55531	816	2265	145	21095	HNF4A,TFEC,NKX6-3,EPAS1,RXRG,KLF15,SOX1,TCF15,HNF1B,GSX1,MEF2B,PRDM14,GBX2,DNMT3A,DMRT1,RFX4,MYB,POU4F2,ETV4,FOXD3,E2F2,HESX1,BCL11A,GBX1,SIX1,NR5A2,GATA1,HES3,POU2F2,CEBPZ,KAT2B,GATA4,ESRRB,HNF1A,RARG,CDC5L,SOX13,SATB1,INSM1,SALL1,PAX6,RARA,JARID2,ZFHX2,KLF4,MSC,TRPS1,POU5F1,FOXQ1,ZC3H8,EBF1,ATF4,MYCN,MTF2,SIRT1,FOXJ1,TFDP2,EED,MYBL2,TFAP4,REST,PARP1,ETV5,TBX3,LEF1,H2AFZ,NR1D2,MZF1,NKRF,RBMXL1,S…
GO:MF	RNA polymerase II regulatory region DNA binding	GO:0001012	4.66481e-07	6.33117	822	2265	145	21095	HNF4A,TFEC,NKX6-3,EPAS1,RXRG,KLF15,SOX1,TCF15,HNF1B,GSX1,MEF2B,PRDM14,GBX2,DNMT3A,DMRT1,RFX4,MYB,POU4F2,ETV4,FOXD3,E2F2,HESX1,BCL11A,GBX1,SIX1,NR5A2,GATA1,HES3,POU2F2,CEBPZ,KAT2B,GATA4,ESRRB,HNF1A,RARG,CDC5L,SOX13,SATB1,INSM1,SALL1,PAX6,RARA,JARID2,ZFHX2,KLF4,MSC,TRPS1,POU5F1,FOXQ1,ZC3H8,EBF1,ATF4,MYCN,MTF2,SIRT1,FOXJ1,TFDP2,EED,MYBL2,TFAP4,REST,PARP1,ETV5,TBX3,LEF1,H2AFZ,NR1D2,MZF1,NKRF,RBMXL1,S…
GO:MF	RNA methyltransferase activity	GO:0008173	5.06589e-07	6.29534	61	2265	25	21095	THUMPD2,METTL8,METTL16,TRMT5,TFB1M,FTSJ3,TRMT1,RNMT,EMG1,NSUN2,ZCCHC4,TRMT6,FTSJ1,METTL3,BCDIN3D,TRMT10C,THUMPD3,DIMT1,METTL2,TGS1,MEPCE,METTL1,TRMT112,TRMT2A,METTL14
GO:MF	histone acetyltransferase activity	GO:0004402	5.06589e-07	6.29534	61	2265	25	21095	KAT2B,DPF1,BRCA2,METTL8,TAF5L,TADA2A,NCOA3,ING3,KAT6B,WDR5,TAF6L,HCFC1,CDYL,PHF20,KAT2A,KANSL2,MCRS1,MED24,TAF1,MEAF6,KAT7,DPF2,TAF9,NAA50,KAT5
GO:MF	nuclease activity	GO:0004518	6.79013e-07	6.16812	196	2265	51	21095	ENPP3,PIWIL2,DNA2,RAD9B,PNLDC1,PLD6,SLFN9,RAD51C,ANKLE1,RAD1,SLX1B,NOB1,YBEY,TSEN2,HARBI1,RPP38,RPP25,POLE,MGME1,CNOT1,POP1,DIS3,ENDOG,RNASEH2A,ZRANB3,TOE1,EME1,POLD1,EXOSC3,DBR1,APEX1,ELAC2,RPP14,ERI1,EXO1,CPSF3,EXOSC10,PAN2,ISG20L2,DCLRE1A,DIS3L,USB1,FEN1,G3BP1,DDX1,RNASEH2B,ANGEL2,TNFRSF22,RAD9A,TDP2,TSNAX
GO:MF	transcription coactivator activity	GO:0003713	7.50708e-07	6.12453	262	2265	62	21095	SOX17,PPARGC1B,KAT2B,NUPR1,GATA4,UTF1,RARG,PRDM16,PML,RARA,POU5F1,SIRT1,HMGB2,SOX12,MTA3,BRCA1,RRP1B,NR1D2,TRIM28,RUVBL1,TAF5L,PSIP1,NCOA7,NPM1,TADA2A,NCOA3,TAF6L,PPRC1,ARID5B,DAXX,APEX1,ASXL1,HCFC1,WDR77,RXRB,MTDH,BIRC2,DHX9,CTBP2,TRIM24,MMS19,PUS1,TAF7,KAT2A,RBPMS,ZMIZ2,THRAP3,MED24,DEAF1,TAF1,MED17,NACA,MED12,SMARCB1,CCAR1,PRPF6,BRD7,RBM39,SFR1,TAF9,FUS,KAT5
GO:MF	nucleotidyltransferase activity	GO:0016779	8.0443e-07	6.09451	125	2265	38	21095	POLR3GL,POLA1,POLD2,RPAP1,PCYT1B,ZNRD1,EIF2B3,POLR1B,DKC1,POLR3G,CTU2,POLR3B,KARS,POLE,THG1L,POLD1,POLD3,PRIM1,POLE2,POLR2E,POLR2C,POLR1C,TRNT1,POLR2B,POLR2H,COASY,PTGES3,POLR1A,POLA2,PAPOLG,POLR2J,GDPGP1,TUT1,POLL,TERF2,POLR3A,POLRMT,POLR3F
GO:MF	DNA-binding transcription factor binding	GO:0140297	1.07151e-06	5.97	372	2265	79	21095	HNF4A,NR0B1,PPARGC1B,GATA4,RARG,PRDM16,TLE4,SIK1,PPID,KLF4,SETD6,SIRT1,PARP1,MTA3,TBX3,LEF1,KDM4C,PSIP1,BBS2,NCOA7,NPM1,NCOA3,HHEX,NOC2L,CNOT1,MGA,ARNT,RBPJ,FKBP4,PIAS2,CDK5RAP3,PCNA,CRY1,DAXX,GABPA,SP1,DDX20,APEX1,NUP62,ASXL1,BBS10,HCFC1,TBP,NCOR1,PTMA,RXRB,SIN3A,EXOSC9,MTDH,TRP53,AKAP8,CTBP2,TRIM24,MMS19,PRDM5,ARID1A,DNAJA3,STRN,TAF7,TCERG1,SUMO2,THRAP3,MED24,NFYB,MKKS,TAF6,TAF1,MED17,DHX33,DNM…
GO:MF	peptide-lysine-N-acetyltransferase activity	GO:0061733	1.13575e-06	5.94472	63	2265	25	21095	KAT2B,DPF1,BRCA2,METTL8,TAF5L,TADA2A,NCOA3,ING3,KAT6B,WDR5,TAF6L,HCFC1,CDYL,PHF20,KAT2A,KANSL2,MCRS1,MED24,TAF1,MEAF6,KAT7,DPF2,TAF9,NAA50,KAT5
GO:MF	translation regulator activity	GO:0045182	2.26468e-06	5.64499	151	2265	42	21095	ELAVL4,SHMT1,AARS,RARA,MTRF1,EIF2S2,EIF2B3,EIF4EBP1,GTPBP1,EIF2D,EIF2B4,EIF2A,DHFR,GFM2,FXR1,ETF1,EFTUD2,EIF4A1,2810006K23RIK,TSFM,EIF4B,EIF3G,ABCF1,CNBP,EIF2B1,EIF3D,TUFM,EIF1AD,EIF2S3X,EIF3M,EIF2S1,GSPT1,EIF4A3,MTIF2,EIF2AK1,EIF3E,PAIP2,GFM1,PCBP1,EIF2B5,EIF4G1,EIF3I
GO:MF	snRNA binding	GO:0017069	2.66777e-06	5.57385	40	2265	19	21095	HEXIM2,GEMIN5,METTL16,DDX21,COIL,TOE1,LSM3,PRPF4,PRPF31,SNRPB2,EFTUD2,CCNT2,HNRNPU,SNRPA1,SNRPD3,SNRNP70,SART3,MEPCE,DDX39B
GO:MF	hydrolase activity	GO:0016787	5.11231e-06	5.29138	2546	2265	359	21095	HNF4A,HABP2,KLB,PLA2G10,GNA14,MYO1G,MYO1F,TMPRSS11D,MEP1B,PDE9A,MYRF,MYH3,PRSS41,ENPP3,F2,MSH6,CPN1,DYNC1I1,ERAS,ATCAY,LCK,DNAJC6,CAPN3,NOTUM,USP28,SEPT1,ATP1A2,MSH2,PIWIL2,MRAS,ADAD2,DNA2,MSH4,MTHFD2,RAB27A,SARM1,CTRL,PNPLA3,DIRAS1,PTPN7,PSPH,RAD9B,ADAM23,ANPEP,PNLDC1,ABCA1,ADAMTS14,ADAT1,ABCC4,PADI4,PLD6,ITPK1,PDE4D,HELLS,MASP2,PPM1N,ACP6,XRCC6,SLFN9,CAR2,APOBEC1,AARS,RAD51C,ANKLE1,XRCC5,MANEAL…
GO:MF	snoRNA binding	GO:0030515	5.19604e-06	5.28433	30	2265	16	21095	DKC1,HEATR1,NOLC1,DDX21,NUDT1,RRP9,WDR3,NUFIP1,NOP56,BMS1,NHP2,UTP6,NOP58,TBL3,IMP4,TSR1
GO:MF	translation regulator activity, nucleic acid binding	GO:0090079	7.1511e-06	5.14563	118	2265	35	21095	SHMT1,RARA,MTRF1,EIF2S2,EIF2B3,GTPBP1,EIF2D,EIF2B4,EIF2A,DHFR,GFM2,ETF1,EFTUD2,EIF4A1,2810006K23RIK,TSFM,EIF4B,EIF3G,ABCF1,EIF2B1,EIF3D,TUFM,EIF1AD,EIF2S3X,EIF3M,EIF2S1,GSPT1,MTIF2,EIF3E,PAIP2,GFM1,PCBP1,EIF2B5,EIF4G1,EIF3I
GO:MF	N-acyltransferase activity	GO:0016410	7.1511e-06	5.14563	118	2265	35	21095	KAT2B,ESCO2,DPF1,NAA11,GNPNAT1,SIRT1,BRCA2,METTL8,NAA16,NAA10,TAF5L,TADA2A,NCOA3,ING3,NAT10,KAT6B,NAA25,WDR5,ELP3,TAF6L,HCFC1,CDYL,PHF20,KAT2A,NAT8L,KANSL2,MCRS1,MED24,TAF1,MEAF6,KAT7,DPF2,TAF9,NAA50,KAT5
GO:MF	zinc ion binding	GO:0008270	9.38339e-06	5.02764	734	2265	128	21095	HNF4A,RXRG,MEP1B,ENPP3,HHIP,CPN1,TET1,ZMAT4,TET2,NR5A2,GATA1,BNC2,TRIM63,RNF125,ANPEP,GATA4,ESRRB,RNF165,CAR14,ZMYM3,RARG,MT3,DPF1,PML,ZCCHC10,SLFN9,CAR2,APOBEC1,SHMT1,AARS,ZMYM1,RARA,PRKCG,ZFHX2,MPI,TRPS1,NOS1,ZCWPW1,MIB2,SRSF7,DCTD,PARP1,ZNRD1,MTA3,RECQL4,TARS,BRCA1,TCEA3,SHMT2,PHC1,KDM4C,NR1D2,TRIM28,TCEA1,TTF2,DMD,EPRS,MBTD1,DBF4,KDM2B,NUDT12,HLTF,APOBEC3,DNAJC21,POLE,ZCCHC3,UHRF1,SETDB1,BLM,…
GO:MF	RNA polymerase II-specific DNA-binding transcription factor binding	GO:0061629	1.01664e-05	4.99283	292	2265	64	21095	HNF4A,NR0B1,PPARGC1B,GATA4,RARG,PPID,KLF4,SETD6,SIRT1,PARP1,MTA3,TBX3,LEF1,KDM4C,BBS2,NCOA7,NPM1,NCOA3,CNOT1,MGA,ARNT,RBPJ,FKBP4,PIAS2,CDK5RAP3,PCNA,CRY1,DAXX,SP1,APEX1,NUP62,ASXL1,BBS10,TBP,NCOR1,RXRB,SIN3A,EXOSC9,MTDH,TRP53,AKAP8,CTBP2,TRIM24,MMS19,ARID1A,DNAJA3,STRN,TAF7,TCERG1,SUMO2,THRAP3,MED24,MKKS,TAF6,TAF1,MED17,DNMT1,DCAF13,MED12,SMARCB1,SUMO1,TRIP12,PRPF6,FUS
GO:MF	mRNA 3'-UTR binding	GO:0003730	1.21943e-05	4.91384	89	2265	29	21095	ELAVL3,ELAVL4,APOBEC1,GEMIN5,NUDT21,SERBP1,ILF3,RSL1D1,HNRNPC,FXR1,EXOSC9,TRP53,EXOSC4,SECISBP2,HNRNPU,DHX36,HNRNPL,PUM1,HNRNPA2B1,TARDBP,EXOSC8,HNRNPD,TUT1,TIAL1,ANGEL2,CPSF1,PCBP1,TAF15,FUS
GO:MF	N-methyltransferase activity	GO:0008170	1.61583e-05	4.79161	90	2265	29	21095	SMYD1,PRMT8,PRDM16,PRMT7,SETD6,EED,METTL20,METTL16,TFB1M,PRMT3,WDR5,SETD4,SETDB1,TRMT1,PRMT5,RNMT,ZCCHC4,SETD1B,WDR82,SMYD3,RBBP5,EZH2,ASH2L,DIMT1,SUV39H2,SUZ12,SETDB2,SETD1A,SETD5
GO:MF	unfolded protein binding	GO:0051082	2.06329e-05	4.68544	96	2265	30	21095	DNAJB13,CLGN,PPID,NPM1,HEATR3,HSPD1,CCT6A,HSPE1,TOMM20,TRAP1,HSPA9,SRSF10,CCT7,DNAJA2,NUDC,CCT4,PTGES3,DNAJA3,PFDN2,HSPA14,CCT8,MKKS,HSP90AB1,CDC37L1,TCP1,SHQ1,CCT2,PPIG,ST13,DNAJB6
GO:MF	3'-5' DNA helicase activity	GO:0043138	2.93643e-05	4.53218	19	2265	12	21095	MCM5,RECQL4,INO80,RUVBL1,MCM2,GINS4,BLM,MCM7,DHX9,MCM6,ACTR8,RECQL5
GO:MF	cis-regulatory region sequence-specific DNA binding	GO:0000987	3.04652e-05	4.5162	639	2265	113	21095	HNF4A,TFEC,NKX6-3,EPAS1,RXRG,KLF15,SOX1,TCF15,HNF1B,GSX1,MEF2B,DNMT3A,DMRT1,RFX4,MYB,FOXN4,POU4F2,ETV4,E2F2,HESX1,BCL11A,SIX1,NR5A2,GATA1,HES3,POU2F2,CEBPZ,GATA4,ESRRB,HNF1A,INSM1,SALL1,PAX6,RARA,ZFHX2,KLF4,MSC,POU5F1,FOXQ1,EBF1,ATF4,MYCN,SIRT1,FOXJ1,EED,HMGB2,MYBL2,TFAP4,REST,TBX3,LEF1,H2AFZ,NR1D2,MZF1,NKRF,RBMXL1,SARS,SIX4,KDM2B,SARNP,HHEX,HLTF,GLI1,ZIC3,TFDP1,E2F4,UHRF1,CTCF,ARNT,PLAG1,RBPJ,ZF…
GO:MF	DNA-directed 5'-3' RNA polymerase activity	GO:0003899	3.20188e-05	4.49459	37	2265	17	21095	POLR3GL,RPAP1,ZNRD1,POLR1B,POLR3G,POLR3B,PRIM1,POLR2E,POLR2C,POLR1C,POLR2B,POLR2H,POLR1A,POLR2J,POLR3A,POLRMT,POLR3F
GO:MF	exonuclease activity	GO:0004527	3.69778e-05	4.43206	73	2265	25	21095	ENPP3,RAD9B,PNLDC1,RAD1,POLE,MGME1,CNOT1,DIS3,TOE1,POLD1,EXOSC3,APEX1,ERI1,EXO1,CPSF3,EXOSC10,PAN2,ISG20L2,DCLRE1A,DIS3L,USB1,FEN1,DDX1,ANGEL2,RAD9A
GO:MF	cis-regulatory region binding	GO:0035326	5.05768e-05	4.29605	645	2265	113	21095	HNF4A,TFEC,NKX6-3,EPAS1,RXRG,KLF15,SOX1,TCF15,HNF1B,GSX1,MEF2B,DNMT3A,DMRT1,RFX4,MYB,FOXN4,POU4F2,ETV4,E2F2,HESX1,BCL11A,SIX1,NR5A2,GATA1,HES3,POU2F2,CEBPZ,GATA4,ESRRB,HNF1A,INSM1,SALL1,PAX6,RARA,ZFHX2,KLF4,MSC,POU5F1,FOXQ1,EBF1,ATF4,MYCN,SIRT1,FOXJ1,EED,HMGB2,MYBL2,TFAP4,REST,TBX3,LEF1,H2AFZ,NR1D2,MZF1,NKRF,RBMXL1,SARS,SIX4,KDM2B,SARNP,HHEX,HLTF,GLI1,ZIC3,TFDP1,E2F4,UHRF1,CTCF,ARNT,PLAG1,RBPJ,ZF…
GO:MF	DNA clamp loader activity	GO:0003689	7.48827e-05	4.12562	9	2265	8	21095	RFC1,RFC5,RFC4,DSCC1,CHTF18,RFC3,CHTF8,RAD17
GO:MF	protein-DNA loading ATPase activity	GO:0033170	7.48827e-05	4.12562	9	2265	8	21095	RFC1,RFC5,RFC4,DSCC1,CHTF18,RFC3,CHTF8,RAD17
GO:MF	5'-3' RNA polymerase activity	GO:0034062	8.31911e-05	4.07992	39	2265	17	21095	POLR3GL,RPAP1,ZNRD1,POLR1B,POLR3G,POLR3B,PRIM1,POLR2E,POLR2C,POLR1C,POLR2B,POLR2H,POLR1A,POLR2J,POLR3A,POLRMT,POLR3F
GO:MF	RNA polymerase activity	GO:0097747	8.31911e-05	4.07992	39	2265	17	21095	POLR3GL,RPAP1,ZNRD1,POLR1B,POLR3G,POLR3B,PRIM1,POLR2E,POLR2C,POLR1C,POLR2B,POLR2H,POLR1A,POLR2J,POLR3A,POLRMT,POLR3F
GO:MF	RNA polymerase binding	GO:0070063	0.000109356	3.96116	62	2265	22	21095	TCERG1L,ESRRB,BRCA1,NOLC1,RRN3,WDR43,URI1,TCOF1,RPAP2,ANP32B,WDHD1,SMYD3,PABPN1,DHX9,CCNT2,HNRNPU,PCF11,TCERG1,ELP2,CDC73,ELP4,RECQL5
GO:MF	RNA polymerase II cis-regulatory region sequence-specific DNA binding	GO:0000978	0.000284497	3.54592	615	2265	106	21095	HNF4A,TFEC,NKX6-3,EPAS1,RXRG,KLF15,SOX1,TCF15,GSX1,MEF2B,DNMT3A,RFX4,MYB,POU4F2,ETV4,HESX1,BCL11A,SIX1,NR5A2,GATA1,HES3,POU2F2,CEBPZ,GATA4,ESRRB,HNF1A,INSM1,SALL1,PAX6,RARA,ZFHX2,KLF4,MSC,POU5F1,FOXQ1,EBF1,ATF4,MYCN,SIRT1,FOXJ1,EED,MYBL2,TFAP4,REST,TBX3,LEF1,H2AFZ,NR1D2,MZF1,NKRF,RBMXL1,SARS,SIX4,KDM2B,SARNP,HHEX,HLTF,GLI1,ZIC3,E2F4,CTCF,ARNT,PLAG1,RBPJ,ZFP281,CRY1,GABPA,SP1,FUBP3,MYBBP1A,RUVBL2,…
GO:MF	translation factor activity, RNA binding	GO:0008135	0.000327405	3.48491	102	2265	29	21095	MTRF1,EIF2S2,EIF2B3,GTPBP1,EIF2D,EIF2B4,EIF2A,GFM2,ETF1,EFTUD2,EIF4A1,2810006K23RIK,TSFM,EIF4B,EIF3G,EIF2B1,EIF3D,TUFM,EIF1AD,EIF2S3X,EIF3M,EIF2S1,GSPT1,MTIF2,EIF3E,GFM1,EIF2B5,EIF4G1,EIF3I
GO:MF	structural constituent of nuclear pore	GO:0017056	0.000345741	3.46125	26	2265	13	21095	NUP133,NUP160,NUP85,NUP93,NUTF2,NUP62,NUP205,NUP155,NUP188,NUP107,NUP214,NUP54,NUP153
GO:MF	Ran GTPase binding	GO:0008536	0.000370365	3.43137	34	2265	15	21095	RANBP17,XPOT,RANGRF,IPO8,NUTF2,CSE1L,XPO1,RCC1,XPO5,IPO11,RANBP1,TNPO3,IPO4,NUP153,IPO7
GO:MF	DNA-binding transcription factor activity, RNA polymerase II-specific	GO:0000981	0.000449476	3.34729	755	2265	124	21095	HNF4A,TFEC,EPAS1,RXRG,KLF15,SOX17,SOX1,TCF15,HNF1B,GSX1,OLIG2,MEF2B,PRDM14,GBX2,DMRT1,RFX4,MYB,POU4F2,ETV4,FOXD3,NR0B1,E2F2,HESX1,VRTN,BCL11A,CCDC160,GBX1,SIX1,NR5A2,GATA1,HES3,SOX7,POU2F2,CEBPZ,KLF2,GATA4,ESRRB,HNF1A,ZMYM3,RARG,CDC5L,SATB1,TLE4,INSM1,SALL1,SOX2,PAX6,RARA,JARID2,CSRNP3,KLF4,MSC,POU5F1,FOXQ1,ZC3H8,EBF1,ATF4,MYCN,MTF2,FOXJ1,TFDP2,MYBL2,TFAP4,SOX12,REST,PARP1,ETV5,TBX3,LEF1,NR1D2,MZ…
GO:MF	nuclear hormone receptor binding	GO:0035257	0.000503957	3.29761	156	2265	38	21095	NR0B1,PPARGC1B,RARG,PPID,SIRT1,PARP1,LEF1,KDM4C,NCOA7,NCOA3,CNOT1,FKBP4,PIAS2,PCNA,CRY1,DAXX,NUP62,ASXL1,NCOR1,RXRB,CTBP2,TRIM24,MMS19,ARID1A,STRN,TAF7,SUMO2,THRAP3,MED24,TAF1,MED17,DNMT1,DCAF13,MED12,SUMO1,TRIP12,PRPF6,FUS
GO:MF	basal transcription machinery binding	GO:0001098	0.000847674	3.07177	54	2265	19	21095	ESRRB,RUVBL1,WDR43,URI1,RUVBL2,TBP,SMYD3,NOP58,TRP53,DHX9,HNRNPU,PCF11,TAF7,ZNHIT6,ELP2,CDC73,ELP4,GTF2E2,RECQL5
GO:MF	basal RNA polymerase II transcription machinery binding	GO:0001099	0.000847674	3.07177	54	2265	19	21095	ESRRB,RUVBL1,WDR43,URI1,RUVBL2,TBP,SMYD3,NOP58,TRP53,DHX9,HNRNPU,PCF11,TAF7,ZNHIT6,ELP2,CDC73,ELP4,GTF2E2,RECQL5
GO:MF	AU-rich element binding	GO:0017091	0.00101171	2.99495	28	2265	13	21095	ELAVL3,ELAVL4,APOBEC1,EXOSC7,NUDT21,ILF3,EXOSC9,EXOSC4,DHX36,EXOSC8,HNRNPD,TIAL1,CPSF1
GO:MF	histone methyltransferase activity	GO:0042054	0.00116529	2.93357	55	2265	19	21095	SMYD1,PRMT8,PRDM16,PRMT7,EED,WDR5,SETDB1,PRMT5,SETD1B,WDR82,SMYD3,RBBP5,EZH2,ASH2L,SUV39H2,SUZ12,SETDB2,SETD1A,SETD5
GO:MF	damaged DNA binding	GO:0003684	0.00158702	2.79942	56	2265	19	21095	MSH6,MSH2,XRCC6,XRCC5,HMGB2,RPA1,RECQL4,BRCA1,POLI,UNG,RPA2,BLM,POT1A,PCNA,POLD1,APEX1,RAD23A,TRPC2,RAD23B
GO:MF	transcription corepressor activity	GO:0003714	0.00158797	2.79916	188	2265	42	21095	SMYD1,POU4F2,SKOR1,NR0B1,OLIG3,BCL11A,CDYL2,TRIB3,ERF,TLE4,RARA,POU5F1,SIRT1,MTA3,CBFA2T2,SAP30,TRIM28,URI1,NOC2L,TBL1XR1,RCOR2,ATF7IP,C1QBP,ZFP281,HIRA,DAXX,MYBBP1A,ZFP451,RUVBL2,CDYL,NCOR1,SIN3A,EZH2,CTBP2,HNRNPU,TCERG1,GON4L,PHF12,CASP8AP2,SPEN,CCAR1,BRD7
GO:MF	histone deacetylase binding	GO:0042826	0.00191396	2.71807	122	2265	31	21095	MEF2B,KAT2B,INSM1,RARA,SIK1,KLF4,TFAP4,PARP1,MTA3,LEF1,CHD5,NUDT21,CRY1,SP1,PHB,DDX20,NCOR1,UHRF1BP1,TRP53,AKAP8,PHF6,DHX36,KAT2A,WDTC1,HSP90AB1,HNRNPD,ZNHIT1,RBBP4,DNMT1,SFPQ,RAD9A
GO:MF	3'-5' exonuclease activity	GO:0008408	0.00268665	2.57079	48	2265	17	21095	RAD9B,PNLDC1,RAD1,POLE,CNOT1,DIS3,TOE1,POLD1,APEX1,ERI1,EXOSC10,PAN2,ISG20L2,DIS3L,USB1,ANGEL2,RAD9A
GO:MF	exonuclease activity, active with either ribo- or deoxyribonucleic acids and producing 5'-phosphomonoesters	GO:0016796	0.00283046	2.54814	53	2265	18	21095	PNLDC1,RAD1,POLE,MGME1,CNOT1,DIS3,TOE1,POLD1,APEX1,EXO1,EXOSC10,PAN2,ISG20L2,DCLRE1A,DIS3L,USB1,ANGEL2,RAD9A
GO:MF	ribonuclease activity	GO:0004540	0.00315415	2.50112	113	2265	29	21095	PIWIL2,PNLDC1,SLFN9,NOB1,YBEY,TSEN2,RPP38,RPP25,CNOT1,POP1,DIS3,ENDOG,RNASEH2A,TOE1,DBR1,APEX1,ELAC2,RPP14,CPSF3,EXOSC10,PAN2,ISG20L2,DIS3L,USB1,FEN1,RNASEH2B,ANGEL2,TNFRSF22,TSNAX
GO:MF	histone-lysine N-methyltransferase activity	GO:0018024	0.00342688	2.4651	44	2265	16	21095	SMYD1,PRDM16,EED,WDR5,SETDB1,SETD1B,WDR82,SMYD3,RBBP5,EZH2,ASH2L,SUV39H2,SUZ12,SETDB2,SETD1A,SETD5
GO:MF	protein-lysine N-methyltransferase activity	GO:0016279	0.00380563	2.41957	59	2265	19	21095	SMYD1,PRDM16,SETD6,EED,METTL20,WDR5,SETD4,SETDB1,SETD1B,WDR82,SMYD3,RBBP5,EZH2,ASH2L,SUV39H2,SUZ12,SETDB2,SETD1A,SETD5
GO:MF	lysine N-methyltransferase activity	GO:0016278	0.00380563	2.41957	59	2265	19	21095	SMYD1,PRDM16,SETD6,EED,METTL20,WDR5,SETD4,SETDB1,SETD1B,WDR82,SMYD3,RBBP5,EZH2,ASH2L,SUV39H2,SUZ12,SETDB2,SETD1A,SETD5
GO:MF	DNA polymerase binding	GO:0070182	0.00388771	2.41031	19	2265	10	21095	FANCD2,CDT1,FANCI,NAT10,PCNA,RTEL1,PTGES3,HNRNPA2B1,HSP90AB1,RAD51
GO:MF	mRNA 3'-UTR AU-rich region binding	GO:0035925	0.00444041	2.35258	27	2265	12	21095	ELAVL3,ELAVL4,APOBEC1,NUDT21,ILF3,EXOSC9,EXOSC4,DHX36,EXOSC8,HNRNPD,TIAL1,CPSF1
GO:MF	enzyme binding	GO:0019899	0.00481887	2.31705	2349	2265	315	21095	CEACAM1,PDZD3,EPAS1,ATP1B2,NTRK2,MEF2B,NOS3,GSTP2,TCERG1L,FGR,MSH6,BCL11A,LCK,CAPN3,CBS,RYR2,ITPKA,SV2A,MSH2,RAB3IL1,NEFH,FZD5,RANBP17,CASS4,RNF125,TEX14,KAT2B,PRMT8,LRPPRC,EGF,GATA4,ESRRB,ABCA1,GRTP1,CDC5L,TRIB3,RYR1,POLA1,ELMO1,PDE4D,INSM1,PML,ITPR1,TWF2,CRADD,FANCD2,PFKM,PAX6,ARHGAP4,RASGRP2,RARA,SIK1,PPID,TCL1,XRCC5,KLF4,POU5F1,CHEK2,PECAM1,RASIP1,ATF4,DPP4,XPOT,RANGRF,MYCN,PMS1,C330021F23RIK…
GO:MF	single-stranded RNA binding	GO:0003727	0.00523742	2.28088	87	2265	24	21095	L1TD1,MSI2,ILF3,HNRNPC,PABPN1,SYNCRIP,FXR1,DHX9,HNRNPU,EXOSC10,LARP4,HNRNPF,PUS1,EIF4B,RBPMS,MCRS1,CNBP,DDX3X,SSB,DDX1,EIF4A3,CBX6,PAIP2,LSM14A
GO:MF	transferase activity, transferring acyl groups other than amino-acyl groups	GO:0016747	0.00578317	2.23783	237	2265	48	21095	SOAT2,PORCN,PNPLA3,KAT2B,ESCO2,DPF1,NAA11,GNPNAT1,SIRT1,BRCA2,METTL8,GCAT,NAA16,NAA10,TAF5L,TADA2A,NCOA3,ING3,NAT10,KAT6B,NAA25,WDR5,LIPT2,ELP3,OSGEPL1,GNPAT,TAF6L,DBT,GLUL,HCFC1,CDYL,PHF20,ELOVL6,GPAM,KAT2A,NAT8L,KANSL2,MCRS1,MED24,TAF1,MEAF6,CPT1A,KAT7,NAA15,DPF2,TAF9,NAA50,KAT5
GO:MF	hormone receptor binding	GO:0051427	0.00620092	2.20754	185	2265	40	21095	NR0B1,SOCS2,PPARGC1B,RARG,PPID,SIRT1,PARP1,LEF1,KDM4C,NCOA7,NCOA3,CNOT1,FKBP4,PIAS2,PCNA,CRY1,DAXX,NUP62,ASXL1,NCOR1,RXRB,CTBP2,TRIM24,MMS19,ARID1A,STRN,TAF7,SUMO2,THRAP3,MED24,TAF1,MED17,DNMT1,TYK2,DCAF13,MED12,SUMO1,TRIP12,PRPF6,FUS
GO:MF	identical protein binding	GO:0042802	0.00639154	2.19439	1937	2265	265	21095	HNF4A,CEACAM1,CUBN,INHBB,LY6G5C,IGSF21,SCUBE2,TNFSF11,HNF1B,KCNK4,MEP1B,NTRK2,OLIG2,PDE9A,KIRREL2,DNMT3A,MYRF,RBM44,DMRT1,CALCA,QPRT,NPL,SLC9B2,SYT4,FKBP6,SLC6A1,NR0B1,GDF15,LCK,PYCR1,CBS,SEPT1,CDH23,RYR2,MSH2,P2RX3,HSD17B14,TDH,SYNDIG1,PSPH,PRMT8,RNF17,CDH15,HNF1A,PADI4,PLD6,GGCT,ACACB,PLVAP,PML,ITPR1,PDGFRA,HEXIM2,SHMT1,PFKM,ALDH18A1,ARHGAP4,CBLN1,TCL1,CHEK2,PECAM1,RASIP1,ZFP423,DARS2,DPP4,HAP1…
GO:MF	mismatched DNA binding	GO:0030983	0.00718842	2.14337	13	2265	8	21095	MSH6,MSH2,MSH4,PMS1,MSH3,MLH1,PCNA,PMS2
GO:MF	pseudouridine synthase activity	GO:0009982	0.00718842	2.14337	13	2265	8	21095	RPUSD3,DKC1,PUS3,TRUB1,PUS7,PUS1,RPUSD4,TRUB2
GO:MF	telomeric DNA binding	GO:0042162	0.00760836	2.11871	37	2265	14	21095	XRCC6,XRCC5,RPA1,NCL,TELO2,RPA2,POT1B,POT1A,APEX1,UPF3A,HNRNPA2B1,HNRNPD,TERF2,SMG7
GO:MF	nuclear export signal receptor activity	GO:0005049	0.00767532	2.1149	10	2265	7	21095	RANBP17,XPO4,CSE1L,XPO1,XPO5,NUP214,NUPL2
GO:MF	coenzyme binding	GO:0050662	0.0077091	2.113	308	2265	58	21095	HNF4A,NOS3,SOAT2,LDHD,GPT2,CBS,TDH,PNPLA3,PRMT8,CSAD,ACACB,DHODH,SHMT1,CBR3,NOS1,SIRT1,ACAD10,PYGM,PARP1,PRODH,GCAT,DHTKD1,SHMT2,ALDH2,GOT1,PHYH,PCX,FDXR,GCDH,DBT,MTO1,MAOA,GSR,FOXRED2,METTL3,DHFR,GCLC,CYB5R1,MICAL1,OGFOD1,QDPR,SIRT3,CTBP2,MTRR,ACADM,DDC,PANK1,AHCY,SUV39H2,IDH3G,GOT2,AIFM1,MMACHC,DUS1L,HIBADH,NDUFV1,IVD,TKT
GO:MF	rRNA binding	GO:0019843	0.00793344	2.10054	67	2265	20	21095	TST,NPM1,DDX21,NCL,KDM2B,PTCD3,RPF1,PPAN,DDX28,MRPS27,EMG1,RPF2,FASTKD2,MRPL18,NGRN,MRPS17,RPL6,RPL3,RRS1,RPL4
GO:MF	protein methyltransferase activity	GO:0008276	0.00797242	2.09841	89	2265	24	21095	SMYD1,PRMT8,PRDM16,PRMT7,SETD6,EED,METTL20,PRMT3,WDR5,SETD4,SETDB1,PRMT5,SETD1B,WDR82,SMYD3,RBBP5,EZH2,ASH2L,SUV39H2,SUZ12,SETDB2,TRMT112,SETD1A,SETD5
GO:MF	endonuclease activity	GO:0004519	0.0108492	1.9646	126	2265	30	21095	PIWIL2,DNA2,PLD6,SLFN9,RAD51C,ANKLE1,SLX1B,NOB1,YBEY,TSEN2,RPP38,RPP25,POP1,DIS3,ENDOG,RNASEH2A,ZRANB3,EME1,DBR1,APEX1,ELAC2,RPP14,EXO1,CPSF3,FEN1,G3BP1,RNASEH2B,TNFRSF22,TDP2,TSNAX
GO:MF	RNA polymerase core enzyme binding	GO:0043175	0.0118308	1.92699	43	2265	15	21095	ESRRB,NOLC1,RRN3,WDR43,URI1,TCOF1,RPAP2,SMYD3,DHX9,HNRNPU,PCF11,ELP2,CDC73,ELP4,RECQL5
GO:MF	core promoter sequence-specific DNA binding	GO:0001046	0.0122098	1.91329	48	2265	16	21095	GBX2,PAX6,REST,H2AFZ,RRN3,UBTF,TAF1C,ZFP451,ZFP827,RUVBL2,TBP,EZH2,TRP53,POU2F1,BAZ2A,SMARCB1
GO:MF	pre-mRNA binding	GO:0036002	0.0134888	1.87003	34	2265	13	21095	CELF4,LSM1,U2AF1,SLBP,HNRNPU,SRSF6,HNRNPL,TRA2B,HNRNPA2B1,TARDBP,SRSF2,PTBP1,SF1
GO:MF	general transcription initiation factor activity	GO:0140223	0.0151877	1.81851	14	2265	8	21095	RRN3,TAF5,GTF2H3,GTF2H2,TBP,GTF2H4,TAF1,GTF2E2
GO:MF	nucleocytoplasmic carrier activity	GO:0140142	0.0162367	1.7895	30	2265	12	21095	RANBP17,XPO4,NUTF2,CSE1L,XPO1,KPNA1,TMCO6,XPO5,IPO11,NUP214,NUPL2,IPO4
GO:MF	telomerase RNA binding	GO:0070034	0.0193168	1.71407	18	2265	9	21095	NAF1,DKC1,HNRNPC,NHP2,HNRNPU,DHX36,SNRPD3,PINX1,SMG7
GO:MF	transferase activity, transferring acyl groups	GO:0016746	0.0226301	1.64531	270	2265	51	21095	TGM3,SOAT2,PORCN,PNPLA3,KAT2B,ESCO2,DPF1,NAA11,GNPNAT1,SIRT1,BRCA2,METTL8,GCAT,NAA16,NAA10,TAF5L,TADA2A,NCOA3,ING3,NAT10,KAT6B,NAA25,WDR5,LIPT2,ELP3,OSGEPL1,GNPAT,TAF6L,DBT,GLUL,ZCCHC4,HCFC1,CDYL,PHF20,ELOVL6,PDHX,GPAM,KAT2A,NAT8L,KANSL2,MCRS1,MED24,TAF1,MEAF6,CPT1A,KAT7,NAA15,DPF2,TAF9,NAA50,KAT5
GO:MF	structural constituent of ribosome	GO:0003735	0.0246024	1.60902	176	2265	37	21095	RPL3L,RPL10L,MRPS31,MRPL15,KXD1,MRPL1,MRPS35,MRPL24,MRPL47,MRPS9,MRPL12,RSL24D1,MRPL39,RPL7L1,MRPL35,MRPL18,MRPL36,MRPL19,MRPS22,RPL13,MRPS16,MRPL13,MRPL4,MRPS30,DAP3,MRPS5,MRPL49,MRPS18B,MRPS2,RPL18A,MRPL2,MRPS17,RPL6,RPL3,MRPL22,MRPL37,RPL4
GO:MF	RNA polymerase II general transcription initiation factor binding	GO:0001091	0.0332029	1.47882	19	2265	9	21095	RUVBL1,RUVBL2,TBP,NOP58,TRP53,HNRNPU,TAF7,ZNHIT6,GTF2E2
GO:MF	tRNA methyltransferase activity	GO:0008175	0.0345331	1.46176	32	2265	12	21095	THUMPD2,METTL8,TRMT5,TRMT1,NSUN2,TRMT6,FTSJ1,BCDIN3D,TRMT10C,THUMPD3,METTL2,METTL1
GO:MF	translation initiation factor activity	GO:0003743	0.0354175	1.45078	68	2265	19	21095	EIF2S2,EIF2B3,EIF2D,EIF2B4,EIF2A,EIF4A1,EIF4B,EIF3G,EIF2B1,EIF3D,EIF1AD,EIF2S3X,EIF3M,EIF2S1,MTIF2,EIF3E,EIF2B5,EIF4G1,EIF3I
GO:MF	endoribonuclease activity	GO:0004521	0.0396989	1.40122	63	2265	18	21095	PIWIL2,SLFN9,NOB1,YBEY,TSEN2,RPP38,RPP25,POP1,ENDOG,RNASEH2A,DBR1,APEX1,RPP14,CPSF3,FEN1,RNASEH2B,TNFRSF22,TSNAX
GO:MF	U4 snRNA binding	GO:0030621	0.0408793	1.3885	6	2265	5	21095	GEMIN5,PRPF4,PRPF31,SART3,DDX39B
GO:MF	annealing activity	GO:0097617	0.0416589	1.38029	12	2265	7	21095	RECQL4,BLM,RAD54L,ZRANB3,FXR1,EIF4B,DDX3X
GO:MF	mRNA methyltransferase activity	GO:0008174	0.0416589	1.38029	12	2265	7	21095	METTL8,METTL16,RNMT,NSUN2,METTL3,TRMT10C,METTL14
GO:MF	tRNA (guanine) methyltransferase activity	GO:0016423	0.0416589	1.38029	12	2265	7	21095	THUMPD2,TRMT5,TRMT1,FTSJ1,TRMT10C,THUMPD3,METTL1
GO:BP	cellular nitrogen compound metabolic process	GO:0034641	7.68063e-173	172.115	6134	2278	1265	21257	HNF4A,HKDC1,CUBN,PDZD3,TFEC,NKX6-3,HUS1B,NOSTRIN,PLA2G10,SFRP4,EPAS1,RXRG,KLF15,SOX17,STRA8,SOX1,BC021614,FGF1,TCF15,HOPX,TNFSF11,SMYD1,HNF1B,GSX1,HAL,OLIG2,PDE9A,MEF2B,NOS3,PRDM14,GBX2,DNMT3A,MYRF,RBM44,GSTP2,DMRT1,TCERG1L,RFX4,OTX2,TNFSF13,CALCA,RPL3L,HORMAD1,GUCA1A,ENPP3,EN2,MYB,FOXN4,QPRT,MSH6,CPN1,FKBP6,FOXR1,POU4F2,SKOR1,ETV4,FOXD3,ZFP454,LDHD,NR0B1,OLIG3,CHAC1,E2F2,HESX1,CMKLR1,VRTN,GDF15,…
GO:BP	heterocycle metabolic process	GO:0046483	7.01162e-161	160.154	5514	2278	1164	21257	HNF4A,HKDC1,CUBN,PDZD3,TFEC,NKX6-3,HUS1B,NOSTRIN,PLA2G10,SFRP4,EPAS1,RXRG,KLF15,SOX17,STRA8,SOX1,FGF1,TCF15,HOPX,TNFSF11,SMYD1,HNF1B,GSX1,HAL,OLIG2,PDE9A,MEF2B,NOS3,PRDM14,GBX2,DNMT3A,MYRF,RBM44,DMRT1,TCERG1L,RFX4,OTX2,TNFSF13,CALCA,HORMAD1,GUCA1A,ENPP3,EN2,MYB,FOXN4,QPRT,MSH6,FKBP6,FOXR1,POU4F2,SKOR1,ETV4,FOXD3,ZFP454,LDHD,NR0B1,OLIG3,E2F2,HESX1,CMKLR1,VRTN,GDF15,BCL11A,CALCR,PYCR1,CCDC160,GBX1,…
GO:BP	nucleobase-containing compound metabolic process	GO:0006139	4.6608e-159	158.332	5379	2278	1143	21257	HNF4A,HKDC1,PDZD3,TFEC,NKX6-3,HUS1B,NOSTRIN,PLA2G10,SFRP4,EPAS1,RXRG,KLF15,SOX17,STRA8,SOX1,FGF1,TCF15,HOPX,TNFSF11,SMYD1,HNF1B,GSX1,OLIG2,PDE9A,MEF2B,NOS3,PRDM14,GBX2,DNMT3A,MYRF,RBM44,DMRT1,TCERG1L,RFX4,OTX2,TNFSF13,CALCA,HORMAD1,GUCA1A,ENPP3,EN2,MYB,FOXN4,QPRT,MSH6,FKBP6,FOXR1,POU4F2,SKOR1,ETV4,FOXD3,ZFP454,LDHD,NR0B1,OLIG3,E2F2,HESX1,CMKLR1,VRTN,GDF15,BCL11A,CALCR,CCDC160,GBX1,ZFP819,TET1,ZFP…
GO:BP	nucleic acid metabolic process	GO:0090304	3.0364e-156	155.518	4915	2278	1076	21257	HNF4A,TFEC,NKX6-3,HUS1B,NOSTRIN,PLA2G10,SFRP4,EPAS1,RXRG,KLF15,SOX17,STRA8,SOX1,FGF1,TCF15,HOPX,TNFSF11,SMYD1,HNF1B,GSX1,OLIG2,MEF2B,PRDM14,GBX2,DNMT3A,MYRF,RBM44,DMRT1,TCERG1L,RFX4,OTX2,TNFSF13,CALCA,HORMAD1,ENPP3,EN2,MYB,FOXN4,MSH6,FKBP6,FOXR1,POU4F2,SKOR1,ETV4,FOXD3,ZFP454,NR0B1,OLIG3,E2F2,HESX1,CMKLR1,VRTN,GDF15,BCL11A,CALCR,CCDC160,GBX1,ZFP819,TET1,ZFP459,FGF4,CAPN3,SIX1,GEMIN6,POLR3GL,USP28…
GO:BP	cellular aromatic compound metabolic process	GO:0006725	3.84135e-154	153.416	5587	2278	1161	21257	HNF4A,HKDC1,CUBN,PDZD3,TFEC,NKX6-3,HUS1B,NOSTRIN,PLA2G10,SFRP4,EPAS1,RXRG,KLF15,SOX17,STRA8,SOX1,FGF1,TCF15,HOPX,TNFSF11,SMYD1,HNF1B,GSX1,HAL,OLIG2,PDE9A,MEF2B,NOS3,PRDM14,GBX2,DNMT3A,MYRF,RBM44,DMRT1,TCERG1L,RFX4,OTX2,TNFSF13,CALCA,HORMAD1,GUCA1A,ENPP3,EN2,MYB,FOXN4,QPRT,MSH6,FKBP6,FOXR1,POU4F2,SKOR1,ETV4,FOXD3,HPDL,ZFP454,LDHD,NR0B1,OLIG3,E2F2,HESX1,CMKLR1,VRTN,GDF15,BCL11A,CALCR,CCDC160,GBX1,Z…
GO:BP	organic cyclic compound metabolic process	GO:1901360	9.64164e-150	149.016	5784	2278	1178	21257	HNF4A,HKDC1,CUBN,PDZD3,TFEC,NKX6-3,HUS1B,NOSTRIN,PLA2G10,SFRP4,EPAS1,RXRG,KLF15,SOX17,STRA8,SOX1,FGF1,TCF15,HOPX,TNFSF11,SMYD1,HNF1B,GSX1,HAL,FGF15,OLIG2,PDE9A,MEF2B,NOS3,PRDM14,GBX2,DNMT3A,MYRF,RBM44,SOAT2,DMRT1,TCERG1L,RFX4,OTX2,TNFSF13,CALCA,HORMAD1,GUCA1A,ENPP3,EN2,MYB,FOXN4,QPRT,MSH6,FKBP6,FOXR1,POU4F2,SKOR1,ETV4,FOXD3,HPDL,ZFP454,LDHD,NR0B1,OLIG3,E2F2,HESX1,CMKLR1,VRTN,GDF15,BCL11A,CALCR,PY…
GO:BP	nitrogen compound metabolic process	GO:0006807	1.07216e-124	123.97	9684	2278	1576	21257	HNF4A,HABP2,HKDC1,CEACAM1,SRGN,CUBN,KLB,PDZD3,TFEC,INHBB,NKX6-3,HUS1B,NOSTRIN,INHBE,PLA2G10,SFRP4,SRMS,EPAS1,RXRG,KHDC3,KLF15,INHBC,NLRP6,SOX17,STRA8,TMPRSS11D,SOX1,BC021614,FGF1,TCF15,HOPX,TNFSF11,SMYD1,HNF1B,GSX1,SPN,MEP1B,HAL,NTRK2,TGM3,FGF15,OLIG2,PDE9A,MEF2B,ST8SIA1,NOS3,PRDM14,KIRREL2,GBX2,DNMT3A,MYRF,RBM44,GSTP2,DMRT1,TCERG1L,RFX4,ASPHD1,LAMA1,OTX2,TNFSF13,CALCA,SPRY4,RPL3L,HORMAD1,PRSS41,…
GO:BP	cellular metabolic process	GO:0044237	1.67722e-118	117.775	10325	2278	1629	21257	HNF4A,HKDC1,CEACAM1,CUBN,KLB,PDZD3,TFEC,INHBB,NKX6-3,HUS1B,NOSTRIN,EDN2,INHBE,PLA2G10,SFRP4,SRMS,EPAS1,RXRG,KHDC3,KLF15,INHBC,NLRP6,SOX17,STRA8,FITM1,SOX1,BC021614,FGF1,TCF15,HOPX,TNFSF11,SMYD1,HNF1B,GSX1,SPN,HAL,NTRK2,TGM3,FGF15,OLIG2,PDE9A,MEF2B,ST8SIA1,NOS3,PRDM14,KIRREL2,GBX2,DNMT3A,MYRF,RBM44,SOAT2,GSTP2,DMRT1,TCERG1L,RFX4,ASPHD1,LAMA1,OTX2,TNFSF13,CALCA,SPRY4,RPL3L,HORMAD1,GUCA1A,ADM2,ENPP3…
GO:BP	primary metabolic process	GO:0044238	9.53174e-117	116.021	10234	2278	1616	21257	HNF4A,HABP2,HKDC1,CEACAM1,SRGN,CUBN,KLB,PDZD3,TFEC,INHBB,NKX6-3,HUS1B,NOSTRIN,EDN2,INHBE,PLA2G10,SFRP4,SRMS,EPAS1,RXRG,KHDC3,KLF15,INHBC,NLRP6,SOX17,STRA8,FITM1,TMPRSS11D,SOX1,FGF1,TCF15,HOPX,TNFSF11,SMYD1,HNF1B,GSX1,SPN,MEP1B,HAL,NTRK2,TGM3,FGF15,OLIG2,PDE9A,MEF2B,ST8SIA1,NOS3,PRDM14,KIRREL2,GBX2,DNMT3A,MYRF,RBM44,SOAT2,DMRT1,TCERG1L,RFX4,ASPHD1,LAMA1,OTX2,TNFSF13,CALCA,SPRY4,RPL3L,HORMAD1,PRSS4…
GO:BP	gene expression	GO:0010467	7.41611e-116	115.13	5404	2278	1061	21257	HNF4A,SRGN,TFEC,NKX6-3,NOSTRIN,PLA2G10,TCF23,SFRP4,EPAS1,RXRG,KLF15,SOX17,STRA8,SOX1,FGF1,TCF15,HOPX,TNFSF11,SMYD1,HNF1B,GSX1,SPN,NTRK2,FGF15,OLIG2,MEF2B,NOS3,PRDM14,GBX2,DNMT3A,MYRF,DMRT1,RFX4,OTX2,CALCA,RPL3L,ADM2,F2,EN2,MYB,FOXN4,CPN1,FKBP6,FOXR1,POU4F2,SKOR1,ETV4,FOXD3,ZFP454,NR0B1,OLIG3,CHAC1,E2F2,HESX1,CMKLR1,VRTN,GDF15,BCL11A,LCK,CALCR,CCDC160,GBX1,ZFP819,TET1,ZFP459,FGF4,CAPN3,SIX1,GEMIN6…
GO:BP	RNA metabolic process	GO:0016070	1.27694e-114	113.894	4434	2278	930	21257	HNF4A,TFEC,NKX6-3,NOSTRIN,PLA2G10,SFRP4,EPAS1,RXRG,KLF15,SOX17,STRA8,SOX1,FGF1,TCF15,HOPX,TNFSF11,SMYD1,HNF1B,GSX1,OLIG2,MEF2B,PRDM14,GBX2,DNMT3A,MYRF,RBM44,DMRT1,TCERG1L,RFX4,OTX2,CALCA,EN2,MYB,FOXN4,FKBP6,FOXR1,POU4F2,SKOR1,ETV4,FOXD3,ZFP454,NR0B1,OLIG3,E2F2,HESX1,CMKLR1,VRTN,GDF15,BCL11A,CALCR,CCDC160,GBX1,ZFP819,TET1,ZFP459,FGF4,CAPN3,SIX1,GEMIN6,POLR3GL,CHCHD10,ZFP493,CDYL2,TET2,FGF10,NR5A2,…
GO:BP	organic substance metabolic process	GO:0071704	8.51672e-114	113.07	10762	2278	1663	21257	HNF4A,HABP2,HKDC1,CEACAM1,SRGN,CUBN,KLB,PDZD3,TFEC,INHBB,NKX6-3,HUS1B,NOSTRIN,EDN2,INHBE,PLA2G10,TCF23,SFRP4,SRMS,EPAS1,RXRG,KHDC3,KLF15,INHBC,NLRP6,SOX17,STRA8,FITM1,TMPRSS11D,SOX1,BC021614,FGF1,TCF15,HOPX,TNFSF11,SMYD1,HNF1B,GSX1,SPN,MEP1B,HAL,NTRK2,TGM3,FGF15,OLIG2,PDE9A,MEF2B,ST8SIA1,NOS3,PRDM14,KIRREL2,GBX2,DNMT3A,MYRF,RBM44,SOAT2,GSTP2,DMRT1,TCERG1L,RFX4,ASPHD1,LAMA1,OTX2,TNFSF13,CALCA,SPRY…
GO:BP	metabolic process	GO:0008152	1.57439e-106	105.803	11336	2278	1704	21257	HNF4A,HABP2,HKDC1,CEACAM1,SRGN,CUBN,KLB,PDZD3,TFEC,INHBB,NKX6-3,HUS1B,NOSTRIN,EDN2,INHBE,PLA2G10,TCF23,SFRP4,SRMS,EPAS1,RXRG,KHDC3,KLF15,INHBC,NLRP6,SOX17,STRA8,FITM1,TMPRSS11D,SOX1,BC021614,FGF1,TCF15,HOPX,TNFSF11,SMYD1,HNF1B,GSX1,SPN,MEP1B,HAL,NTRK2,TGM3,FGF15,OLIG2,PDE9A,MEF2B,ST8SIA1,NOS3,PRDM14,KIRREL2,GBX2,DNMT3A,MYRF,RBM44,SOAT2,GSTP2,DMRT1,MYH3,TCERG1L,RFX4,ASPHD1,LAMA1,OTX2,TNFSF13,CALCA…
GO:BP	macromolecule metabolic process	GO:0043170	7.93765e-106	105.1	9280	2278	1492	21257	HNF4A,HABP2,CEACAM1,SRGN,KLB,TFEC,INHBB,NKX6-3,HUS1B,NOSTRIN,INHBE,PLA2G10,TCF23,SFRP4,SRMS,EPAS1,RXRG,KHDC3,KLF15,INHBC,NLRP6,SOX17,STRA8,TMPRSS11D,SOX1,FGF1,TCF15,HOPX,TNFSF11,SMYD1,HNF1B,GSX1,SPN,MEP1B,NTRK2,TGM3,FGF15,OLIG2,MEF2B,ST8SIA1,NOS3,PRDM14,KIRREL2,GBX2,DNMT3A,MYRF,RBM44,DMRT1,TCERG1L,RFX4,ASPHD1,LAMA1,OTX2,TNFSF13,CALCA,SPRY4,RPL3L,HORMAD1,PRSS41,ADM2,ENPP3,F2,EN2,FGR,MYB,FOXN4,SGK2…
GO:BP	RNA processing	GO:0006396	4.38525e-93	92.358	854	2278	316	21257	GEMIN6,PIWIL2,ADAD2,ELAVL4,THADA,KAT2B,ADAT1,CDC5L,PRX,APOBEC1,AARS,THUMPD2,INTS10,PRMT7,SRSF7,LYAR,SETX,REST,EXOSC7,METTL8,ISY1,RPUSD3,RRP1B,CELF4,GEMIN4,SF3B3,DKC1,HEATR1,GEMIN5,METTL16,MAGOHB,TTF2,XAB2,TRMT5,WDR12,EXOSC2,RBMXL1,CTU2,NOB1,YBEY,PSIP1,WDR43,NPM1,DDX21,TSEN2,SRRT,MDN1,NCL,MRPL1,DHX40,PUS3,TMTC1,DDX10,DDX18,SUGP2,NUDT21,RPP38,NAT10,U2SURP,TFB1M,CWF19L2,WDR74,RPP25,UTP14A,CPSF4L,RPF…
GO:BP	ribonucleoprotein complex biogenesis	GO:0022613	2.16518e-81	80.6645	406	2278	198	21257	RPL3L,GEMIN6,CEBPZ,KAT2B,RPL10L,PRMT7,URB2,NLE1,LYAR,SETX,EXOSC7,EIF2S2,ISY1,RRP1B,CELF4,GEMIN4,NIP7,NAF1,DKC1,HEATR1,RUVBL1,GEMIN5,METTL16,ATM,XAB2,WDR12,EXOSC2,RBMXL1,AATF,NOB1,YBEY,PSIP1,RRN3,WDR43,NPM1,DDX21,ABCE1,MDN1,NCL,MRPL1,MCTS2,DDX10,DDX18,HEATR3,NUDT21,SDAD1,NAT10,TFB1M,WDR74,RPP25,UTP14A,RPF1,NOL6,WDR46,COIL,DIS3,MPHOSPH6,FTSJ3,PRMT5,EIF2D,PRPF3,C1QBP,WDR75,PPAN,DDX28,EXOSC5,EMG1,RRP…
GO:BP	cellular biosynthetic process	GO:0044249	9.39415e-78	77.0271	5643	2278	1002	21257	HNF4A,CEACAM1,PDZD3,TFEC,INHBB,NKX6-3,NOSTRIN,EDN2,PLA2G10,SFRP4,EPAS1,RXRG,KLF15,SOX17,STRA8,FITM1,SOX1,FGF1,TCF15,HOPX,TNFSF11,SMYD1,HNF1B,GSX1,SPN,FGF15,OLIG2,PDE9A,MEF2B,ST8SIA1,NOS3,PRDM14,GBX2,DNMT3A,MYRF,DMRT1,TCERG1L,RFX4,OTX2,CALCA,RPL3L,GUCA1A,ENPP3,EN2,MYB,FOXN4,QPRT,PCK2,FOXR1,POU4F2,CHST3,SKOR1,ETV4,FOXD3,ZFP454,LDHD,NR0B1,OLIG3,E2F2,HESX1,CMKLR1,VRTN,GDF15,GPT2,BCL11A,PYCR1,CCDC160,…
GO:BP	organic substance biosynthetic process	GO:1901576	1.93106e-76	75.7142	5727	2278	1009	21257	HNF4A,CEACAM1,PDZD3,TFEC,INHBB,NKX6-3,NOSTRIN,EDN2,PLA2G10,SFRP4,EPAS1,RXRG,KLF15,SOX17,STRA8,FITM1,SOX1,FGF1,TCF15,HOPX,TNFSF11,SMYD1,HNF1B,GSX1,SPN,FGF15,OLIG2,PDE9A,MEF2B,ST8SIA1,NOS3,PRDM14,GBX2,DNMT3A,MYRF,DMRT1,TCERG1L,RFX4,OTX2,CALCA,RPL3L,GUCA1A,ENPP3,EN2,MYB,FOXN4,QPRT,PCK2,FOXR1,POU4F2,CHST3,SKOR1,ETV4,FOXD3,ZFP454,LDHD,NR0B1,OLIG3,E2F2,HESX1,CMKLR1,VRTN,GDF15,GPT2,BCL11A,PYCR1,CCDC160,…
GO:BP	cellular nitrogen compound biosynthetic process	GO:0044271	9.80975e-76	75.0083	4654	2278	871	21257	HNF4A,PDZD3,TFEC,NKX6-3,NOSTRIN,PLA2G10,SFRP4,EPAS1,RXRG,KLF15,SOX17,STRA8,SOX1,FGF1,TCF15,HOPX,TNFSF11,SMYD1,HNF1B,GSX1,OLIG2,PDE9A,MEF2B,NOS3,PRDM14,GBX2,DNMT3A,MYRF,DMRT1,TCERG1L,RFX4,OTX2,CALCA,RPL3L,GUCA1A,ENPP3,EN2,MYB,FOXN4,QPRT,FOXR1,POU4F2,SKOR1,ETV4,FOXD3,ZFP454,LDHD,NR0B1,OLIG3,E2F2,HESX1,CMKLR1,VRTN,GDF15,BCL11A,CCDC160,GBX1,ZFP819,TET1,ZFP459,FGF4,CAPN3,SIX1,POLR3GL,CHCHD10,ZFP493,CD…
GO:BP	macromolecule biosynthetic process	GO:0009059	1.36749e-75	74.8641	4811	2278	891	21257	HNF4A,TFEC,INHBB,NKX6-3,NOSTRIN,PLA2G10,SFRP4,EPAS1,RXRG,KLF15,SOX17,STRA8,SOX1,FGF1,TCF15,HOPX,TNFSF11,SMYD1,HNF1B,GSX1,SPN,OLIG2,MEF2B,ST8SIA1,PRDM14,GBX2,DNMT3A,MYRF,DMRT1,TCERG1L,RFX4,OTX2,CALCA,RPL3L,EN2,MYB,FOXN4,FOXR1,POU4F2,CHST3,SKOR1,ETV4,FOXD3,ZFP454,NR0B1,OLIG3,E2F2,HESX1,CMKLR1,VRTN,GDF15,BCL11A,CCDC160,GBX1,ZFP819,TET1,ZFP459,FGF4,CAPN3,SIX1,POLR3GL,CHCHD10,ZFP493,CDYL2,TET2,FGF10,N…
GO:BP	biosynthetic process	GO:0009058	2.5433e-75	74.5946	5840	2278	1020	21257	HNF4A,CEACAM1,PDZD3,TFEC,INHBB,NKX6-3,NOSTRIN,EDN2,PLA2G10,SFRP4,EPAS1,RXRG,KLF15,SOX17,STRA8,FITM1,SOX1,FGF1,TCF15,HOPX,TNFSF11,SMYD1,HNF1B,GSX1,SPN,FGF15,OLIG2,PDE9A,MEF2B,ST8SIA1,NOS3,PRDM14,GBX2,DNMT3A,MYRF,DMRT1,TCERG1L,RFX4,OTX2,CALCA,RPL3L,GUCA1A,ENPP3,F2,EN2,MYB,FOXN4,QPRT,PCK2,FOXR1,POU4F2,CHST3,SKOR1,ETV4,FOXD3,ZFP454,LDHD,NR0B1,OLIG3,E2F2,HESX1,CMKLR1,VRTN,GDF15,GPT2,BCL11A,PYCR1,CCDC1…
GO:BP	cellular macromolecule biosynthetic process	GO:0034645	2.96068e-75	74.5286	4671	2278	872	21257	HNF4A,TFEC,NKX6-3,NOSTRIN,PLA2G10,SFRP4,EPAS1,RXRG,KLF15,SOX17,STRA8,SOX1,FGF1,TCF15,HOPX,TNFSF11,SMYD1,HNF1B,GSX1,OLIG2,MEF2B,ST8SIA1,PRDM14,GBX2,DNMT3A,MYRF,DMRT1,RFX4,OTX2,CALCA,RPL3L,EN2,MYB,FOXN4,FOXR1,POU4F2,CHST3,SKOR1,ETV4,FOXD3,ZFP454,NR0B1,OLIG3,E2F2,HESX1,CMKLR1,VRTN,GDF15,BCL11A,CCDC160,GBX1,ZFP819,TET1,ZFP459,FGF4,CAPN3,SIX1,POLR3GL,CHCHD10,ZFP493,TET2,FGF10,NR5A2,GATA1,PIWIL2,CASZ1,…
GO:BP	cellular macromolecule metabolic process	GO:0044260	2.00448e-74	73.698	7999	2278	1272	21257	HNF4A,CEACAM1,KLB,TFEC,INHBB,NKX6-3,HUS1B,NOSTRIN,INHBE,PLA2G10,SFRP4,SRMS,EPAS1,RXRG,KHDC3,KLF15,INHBC,NLRP6,SOX17,STRA8,SOX1,FGF1,TCF15,HOPX,TNFSF11,SMYD1,HNF1B,GSX1,SPN,NTRK2,TGM3,FGF15,OLIG2,MEF2B,ST8SIA1,PRDM14,KIRREL2,GBX2,DNMT3A,MYRF,DMRT1,RFX4,ASPHD1,LAMA1,OTX2,TNFSF13,CALCA,SPRY4,RPL3L,ADM2,F2,EN2,FGR,MYB,FOXN4,SGK2,MSH6,NPHS1,FKBP6,FOXR1,POU4F2,CHST3,SKOR1,ETV4,FOXD3,ZFP454,DCLK2,NR0B1,…
GO:BP	ncRNA metabolic process	GO:0034660	3.89237e-66	65.4098	435	2278	188	21257	FKBP6,PIWIL2,THADA,KAT2B,ADAT1,PLD6,AARS,THUMPD2,INTS10,DARS2,LYAR,LARS,EXOSC7,METTL8,TARS,RRP1B,GEMIN4,CARS,DKC1,HEATR1,METTL16,TRMT5,WDR12,EPRS,EXOSC2,NOLC1,CTU2,NOB1,YBEY,SARS,FARSB,WDR43,NPM1,IARS,DDX21,TSEN2,SRRT,MDN1,NCL,MRPL1,PUS3,DDX10,DDX18,KARS,YARS,RPP38,NARS,NAT10,TFB1M,WDR74,RPP25,UTP14A,RPF1,ELP3,POP1,OSGEPL1,FARSA,NOL6,WDR46,DIS3,MARS,GTPBP3,MPHOSPH6,FTSJ3,TRMT1,GARS,INTS4,WDR75,EX…
GO:BP	ribosome biogenesis	GO:0042254	2.38959e-60	59.6217	283	2278	143	21257	RPL3L,CEBPZ,KAT2B,RPL10L,URB2,NLE1,LYAR,EXOSC7,RRP1B,GEMIN4,NIP7,NAF1,DKC1,HEATR1,METTL16,WDR12,EXOSC2,AATF,NOB1,YBEY,RRN3,WDR43,NPM1,DDX21,ABCE1,MDN1,NCL,MRPL1,DDX10,DDX18,HEATR3,SDAD1,NAT10,TFB1M,WDR74,RPP25,UTP14A,RPF1,NOL6,WDR46,DIS3,MPHOSPH6,FTSJ3,C1QBP,WDR75,PPAN,DDX28,EXOSC5,EMG1,RRP9,NOL8,WDR3,LSM6,SURF6,SRFBP1,GTPBP10,GLUL,RPF2,KRR1,MAK16,NSUN5,RSL24D1,UTP18,ZCCHC4,EXOSC3,MPHOSPH10,FASTK…
GO:BP	ncRNA processing	GO:0034470	1.54331e-59	58.8115	348	2278	159	21257	THADA,KAT2B,ADAT1,AARS,THUMPD2,INTS10,LYAR,EXOSC7,METTL8,RRP1B,GEMIN4,DKC1,HEATR1,METTL16,TRMT5,WDR12,EXOSC2,CTU2,NOB1,YBEY,WDR43,NPM1,DDX21,TSEN2,SRRT,MDN1,NCL,MRPL1,PUS3,DDX10,DDX18,RPP38,NAT10,TFB1M,WDR74,RPP25,UTP14A,RPF1,ELP3,POP1,OSGEPL1,NOL6,WDR46,DIS3,GTPBP3,MPHOSPH6,FTSJ3,TRMT1,INTS4,WDR75,EXOSC5,EMG1,RRP9,NOL8,TOE1,WDR3,LSM6,NSUN2,SRFBP1,MTO1,THG1L,RPF2,KRR1,MAK16,NSUN5,INTS7,UTP18,ZCCH…
GO:BP	chromosome organization	GO:0051276	1.89635e-58	57.7221	1174	2278	323	21257	HUS1B,KHDC3,HOPX,SMYD1,PRDM14,DNMT3A,HORMAD1,MYB,MSH6,TET1,CCDC36,TET2,GATA1,MSH2,PIWIL2,SMC1B,DNA2,MSH4,METTL4,TEX14,KAT2B,PRMT8,STAG3,MEI4,ESCO2,HNF1A,MT3,PADI4,PRDM16,SATB1,DPF1,CCNB1IP1,TEX11,HELLS,DPPA2,XRCC6,PML,APOBEC1,FANCD2,RAD51C,JARID2,TSSK6,PRMT7,XRCC5,SYCP1,CECR2,CENPV,SSBP1,POU5F1,SETD6,CHEK1,MCM5,HELB,SYCE2,MTF2,NOS1,SIRT1,EED,HMGB2,BRCA2,REST,KIF18A,RPA1,DPY30,MTA3,LEF1,METTL8,REC…
GO:BP	DNA metabolic process	GO:0006259	2.51459e-57	56.5995	837	2278	260	21257	HUS1B,PRDM14,DNMT3A,TNFSF13,MSH6,FKBP6,TET1,USP28,CCDC36,TET2,FGF10,MSH2,PIWIL2,DNA2,MSH4,METTL4,RAD9B,MEI4,EGF,ESCO2,CDC5L,PLD6,POLA1,CCNB1IP1,TEX11,HELLS,XRCC6,PML,APOBEC1,FANCD2,RAD51C,ANKLE1,PRKCG,PRMT7,XRCC5,SYCP1,KLF4,CHEK2,CHEK1,MCM5,POLD2,HELB,TIPIN,PMS1,SIRT1,TICRR,MCM10,HMGB2,BRCA2,SETX,PARP1,RPA1,LEF1,MBD4,RAD1,RECQL4,MSH3,BRCA1,INO80,RIF1,HUS1,USP9X,RAD54B,CDT1,ARRB2,NAF1,DKC1,TRIM28,…
GO:BP	mRNA metabolic process	GO:0016071	3.5778e-52	51.4464	652	2278	216	21257	SOX17,CALCR,GEMIN6,ELAVL4,PNLDC1,CDC5L,APOBEC1,PRMT7,POU5F1,ATF4,SRSF7,CACNG7,SETX,REST,EXOSC7,ZNRD1,METTL8,ISY1,RPUSD3,RRP1B,CELF4,GEMIN4,SF3B3,DKC1,GEMIN5,TNRC6C,METTL16,ATM,BAG4,MAGOHB,TTF2,XAB2,EXOSC2,RBMXL1,PSIP1,NPM1,TSEN2,SRRT,NCL,DHX40,PUS3,NUDT12,SUGP2,NUDT21,MLH1,FASTKD1,CWF19L2,PCID2,CPSF4L,CNOT1,GTPBP1,COIL,PRMT5,PRPF40B,WTAP,PRPF3,RNMT,C1QBP,CNOT10,WDR83,EXOSC5,LSM6,NSUN2,LSM3,LSM7,M…
GO:BP	heterocycle biosynthetic process	GO:0018130	1.83501e-50	49.7364	4013	2278	719	21257	HNF4A,PDZD3,TFEC,NKX6-3,NOSTRIN,PLA2G10,SFRP4,EPAS1,RXRG,KLF15,SOX17,STRA8,SOX1,FGF1,TCF15,HOPX,TNFSF11,SMYD1,HNF1B,GSX1,OLIG2,PDE9A,MEF2B,NOS3,PRDM14,GBX2,DNMT3A,MYRF,DMRT1,TCERG1L,RFX4,OTX2,CALCA,GUCA1A,ENPP3,EN2,MYB,FOXN4,QPRT,FOXR1,POU4F2,SKOR1,ETV4,FOXD3,ZFP454,LDHD,NR0B1,OLIG3,E2F2,HESX1,CMKLR1,VRTN,GDF15,BCL11A,PYCR1,CCDC160,GBX1,ZFP819,TET1,ZFP459,FGF4,CAPN3,SIX1,POLR3GL,CHCHD10,ZFP493,CD…
GO:BP	regulation of nucleobase-containing compound metabolic process	GO:0019219	8.37371e-50	49.0771	3913	2278	704	21257	HNF4A,PDZD3,TFEC,NKX6-3,NOSTRIN,PLA2G10,SFRP4,EPAS1,RXRG,KLF15,SOX17,STRA8,SOX1,FGF1,TCF15,HOPX,TNFSF11,SMYD1,HNF1B,GSX1,OLIG2,MEF2B,NOS3,PRDM14,GBX2,DNMT3A,MYRF,RBM44,DMRT1,TCERG1L,RFX4,OTX2,TNFSF13,CALCA,GUCA1A,EN2,MYB,FOXN4,MSH6,FOXR1,POU4F2,SKOR1,ETV4,FOXD3,ZFP454,NR0B1,OLIG3,E2F2,HESX1,CMKLR1,VRTN,GDF15,BCL11A,CALCR,CCDC160,GBX1,ZFP819,TET1,ZFP459,FGF4,CAPN3,SIX1,CHCHD10,ZFP493,ACTN3,CDYL2,T…
GO:BP	nucleobase-containing compound biosynthetic process	GO:0034654	1.80201e-49	48.7442	3951	2278	708	21257	HNF4A,PDZD3,TFEC,NKX6-3,NOSTRIN,PLA2G10,SFRP4,EPAS1,RXRG,KLF15,SOX17,STRA8,SOX1,FGF1,TCF15,HOPX,TNFSF11,SMYD1,HNF1B,GSX1,OLIG2,PDE9A,MEF2B,NOS3,PRDM14,GBX2,DNMT3A,MYRF,DMRT1,TCERG1L,RFX4,OTX2,CALCA,GUCA1A,ENPP3,EN2,MYB,FOXN4,QPRT,FOXR1,POU4F2,SKOR1,ETV4,FOXD3,ZFP454,LDHD,NR0B1,OLIG3,E2F2,HESX1,CMKLR1,VRTN,GDF15,BCL11A,CCDC160,GBX1,ZFP819,TET1,ZFP459,FGF4,CAPN3,SIX1,POLR3GL,CHCHD10,ZFP493,CDYL2,TE…
GO:BP	aromatic compound biosynthetic process	GO:0019438	7.23949e-49	48.1403	4026	2278	716	21257	HNF4A,PDZD3,TFEC,NKX6-3,NOSTRIN,PLA2G10,SFRP4,EPAS1,RXRG,KLF15,SOX17,STRA8,SOX1,FGF1,TCF15,HOPX,TNFSF11,SMYD1,HNF1B,GSX1,OLIG2,PDE9A,MEF2B,NOS3,PRDM14,GBX2,DNMT3A,MYRF,DMRT1,TCERG1L,RFX4,OTX2,CALCA,GUCA1A,ENPP3,EN2,MYB,FOXN4,QPRT,FOXR1,POU4F2,SKOR1,ETV4,FOXD3,ZFP454,LDHD,NR0B1,OLIG3,E2F2,HESX1,CMKLR1,VRTN,GDF15,BCL11A,CCDC160,GBX1,ZFP819,TET1,ZFP459,FGF4,CAPN3,SIX1,POLR3GL,CHCHD10,ZFP493,CDYL2,TE…
GO:BP	regulation of macromolecule biosynthetic process	GO:0010556	3.39322e-47	46.4694	3949	2278	701	21257	HNF4A,TFEC,INHBB,NKX6-3,NOSTRIN,PLA2G10,SFRP4,EPAS1,RXRG,KLF15,SOX17,STRA8,SOX1,FGF1,TCF15,HOPX,TNFSF11,SMYD1,HNF1B,GSX1,SPN,OLIG2,MEF2B,PRDM14,GBX2,DNMT3A,MYRF,DMRT1,TCERG1L,RFX4,OTX2,CALCA,EN2,MYB,FOXN4,FOXR1,POU4F2,SKOR1,ETV4,FOXD3,ZFP454,NR0B1,OLIG3,E2F2,HESX1,CMKLR1,VRTN,GDF15,BCL11A,CCDC160,GBX1,ZFP819,TET1,ZFP459,FGF4,CAPN3,SIX1,CHCHD10,ZFP493,CDYL2,TET2,FGF10,NR5A2,GATA1,PIWIL2,CASZ1,HES3…
GO:BP	regulation of cellular macromolecule biosynthetic process	GO:2000112	1.07549e-46	45.9684	3815	2278	682	21257	HNF4A,TFEC,NKX6-3,NOSTRIN,PLA2G10,SFRP4,EPAS1,RXRG,KLF15,SOX17,STRA8,SOX1,FGF1,TCF15,HOPX,TNFSF11,SMYD1,HNF1B,GSX1,OLIG2,MEF2B,PRDM14,GBX2,DNMT3A,MYRF,DMRT1,RFX4,OTX2,CALCA,EN2,MYB,FOXN4,FOXR1,POU4F2,SKOR1,ETV4,FOXD3,ZFP454,NR0B1,OLIG3,E2F2,HESX1,CMKLR1,VRTN,GDF15,BCL11A,CCDC160,GBX1,ZFP819,TET1,ZFP459,FGF4,CAPN3,SIX1,CHCHD10,ZFP493,TET2,FGF10,NR5A2,GATA1,PIWIL2,CASZ1,HES3,GM10324,HOXA4,DNA2,MESP…
GO:BP	organic cyclic compound biosynthetic process	GO:1901362	1.71008e-45	44.767	4159	2278	723	21257	HNF4A,PDZD3,TFEC,NKX6-3,NOSTRIN,PLA2G10,SFRP4,EPAS1,RXRG,KLF15,SOX17,STRA8,SOX1,FGF1,TCF15,HOPX,TNFSF11,SMYD1,HNF1B,GSX1,FGF15,OLIG2,PDE9A,MEF2B,NOS3,PRDM14,GBX2,DNMT3A,MYRF,DMRT1,TCERG1L,RFX4,OTX2,CALCA,GUCA1A,ENPP3,EN2,MYB,FOXN4,QPRT,FOXR1,POU4F2,SKOR1,ETV4,FOXD3,ZFP454,LDHD,NR0B1,OLIG3,E2F2,HESX1,CMKLR1,VRTN,GDF15,BCL11A,PYCR1,CCDC160,GBX1,ZFP819,TET1,ZFP459,FGF4,CAPN3,SIX1,POLR3GL,CHCHD10,ZFP…
GO:BP	regulation of biosynthetic process	GO:0009889	4.23858e-44	43.3728	4185	2278	722	21257	HNF4A,CEACAM1,PDZD3,TFEC,INHBB,NKX6-3,NOSTRIN,PLA2G10,SFRP4,EPAS1,RXRG,KLF15,SOX17,STRA8,SOX1,FGF1,TCF15,HOPX,TNFSF11,SMYD1,HNF1B,GSX1,SPN,FGF15,OLIG2,MEF2B,NOS3,PRDM14,GBX2,DNMT3A,MYRF,DMRT1,TCERG1L,RFX4,OTX2,CALCA,GUCA1A,F2,EN2,MYB,FOXN4,FOXR1,POU4F2,SKOR1,ETV4,FOXD3,ZFP454,NR0B1,OLIG3,E2F2,HESX1,CMKLR1,VRTN,GDF15,GPT2,BCL11A,CCDC160,GBX1,ZFP819,TET1,ZFP459,FGF4,CAPN3,SIX1,CHCHD10,ZFP493,CDYL2,…
GO:BP	regulation of cellular biosynthetic process	GO:0031326	3.46068e-43	42.4608	4106	2278	709	21257	HNF4A,CEACAM1,PDZD3,TFEC,INHBB,NKX6-3,NOSTRIN,PLA2G10,SFRP4,EPAS1,RXRG,KLF15,SOX17,STRA8,SOX1,FGF1,TCF15,HOPX,TNFSF11,SMYD1,HNF1B,GSX1,SPN,FGF15,OLIG2,MEF2B,NOS3,PRDM14,GBX2,DNMT3A,MYRF,DMRT1,TCERG1L,RFX4,OTX2,CALCA,GUCA1A,EN2,MYB,FOXN4,FOXR1,POU4F2,SKOR1,ETV4,FOXD3,ZFP454,NR0B1,OLIG3,E2F2,HESX1,CMKLR1,VRTN,GDF15,GPT2,BCL11A,CCDC160,GBX1,ZFP819,TET1,ZFP459,FGF4,CAPN3,SIX1,CHCHD10,ZFP493,CDYL2,TET…
GO:BP	rRNA processing	GO:0006364	5.16945e-43	42.2866	199	2278	102	21257	KAT2B,LYAR,EXOSC7,RRP1B,GEMIN4,DKC1,HEATR1,METTL16,WDR12,EXOSC2,NOB1,YBEY,WDR43,NPM1,DDX21,MDN1,NCL,MRPL1,DDX10,DDX18,NAT10,TFB1M,WDR74,RPP25,UTP14A,RPF1,NOL6,WDR46,DIS3,MPHOSPH6,FTSJ3,WDR75,EXOSC5,EMG1,RRP9,NOL8,WDR3,LSM6,SRFBP1,RPF2,KRR1,MAK16,NSUN5,UTP18,ZCCHC4,EXOSC3,MPHOSPH10,PDCD11,GTPBP4,DDX27,USP36,RSL1D1,NOL10,ESF1,RPL7L1,NOL11,DDX49,RBFA,EXOSC1,BMS1,NHP2,NPM3,UTP6,WDR55,EXOSC9,RRP15,BOP…
GO:BP	DNA repair	GO:0006281	1.49414e-41	40.8256	479	2278	165	21257	HUS1B,MSH6,USP28,FGF10,MSH2,DNA2,MSH4,RAD9B,ESCO2,CDC5L,POLA1,XRCC6,PML,FANCD2,RAD51C,PRKCG,XRCC5,SYCP1,CHEK2,CHEK1,MCM5,POLD2,HELB,PMS1,SIRT1,TICRR,BRCA2,SETX,PARP1,RPA1,MBD4,RAD1,MSH3,BRCA1,INO80,RIF1,HUS1,RAD54B,TRIM28,RUVBL1,ATM,UBE2T,XAB2,FANCI,SLX1B,RNF138,BCCIP,FANCA,RFC1,FMN2,NPM1,RMI2,POLI,XRCC2,USP10,SWSAP1,DMC1,DTL,NUDT1,MLH1,PRKDC,RFC5,MCM2,TIMELESS,UNG,PARP2,RFC4,POLE,MGME1,RPA2,KIF2…
GO:BP	rRNA metabolic process	GO:0016072	2.10541e-41	40.6767	209	2278	103	21257	KAT2B,LYAR,EXOSC7,RRP1B,GEMIN4,DKC1,HEATR1,METTL16,WDR12,EXOSC2,NOB1,YBEY,WDR43,NPM1,DDX21,MDN1,NCL,MRPL1,DDX10,DDX18,NAT10,TFB1M,WDR74,RPP25,UTP14A,RPF1,NOL6,WDR46,DIS3,MPHOSPH6,FTSJ3,WDR75,EXOSC5,EMG1,RRP9,NOL8,WDR3,LSM6,SRFBP1,RPF2,KRR1,MAK16,NSUN5,UTP18,ZCCHC4,EXOSC3,MPHOSPH10,PDCD11,GTPBP4,DDX27,USP36,RSL1D1,NOL10,ESF1,RPL7L1,NOL11,DDX49,RBFA,EXOSC1,BMS1,NHP2,NPM3,UTP6,WDR55,EXOSC9,RRP15,BOP…
GO:BP	cellular component organization or biogenesis	GO:0071840	2.03507e-40	39.6914	6190	2278	956	21257	HNF4A,CEACAM1,SRGN,HUS1B,LY6G5C,PLA2G10,SFRP4,EPAS1,HYDIN,KHDC3,SOX17,IGSF21,FITM1,TCF15,HOPX,SMYD1,HNF1B,SEMA5B,NLGN3,ATP1B2,NTRK2,TGM3,COL13A1,PRDM14,GBX2,DNMT3A,MYRF,SOAT2,DMRT1,RFX4,ITGB7,LAMA1,RPL3L,HORMAD1,CPNE9,F2,FGR,MYB,QPRT,MSH6,NPHS1,TEKT1,SYT4,POU4F2,ETV4,DNAJB13,DCLK2,FHOD3,GDF15,BCL11A,ATCAY,GBX1,DLGAP3,DNAJC6,TET1,CLGN,CPNE5,CAPN3,SIX1,SOCS2,GEMIN6,LHFPL5,CCDC36,CHCHD10,HRK,PTCH2,C…
GO:BP	regulation of gene expression	GO:0010468	2.23123e-40	39.6515	4413	2278	739	21257	HNF4A,TFEC,NKX6-3,NOSTRIN,PLA2G10,TCF23,SFRP4,EPAS1,RXRG,KLF15,SOX17,STRA8,SOX1,FGF1,TCF15,HOPX,TNFSF11,SMYD1,HNF1B,GSX1,SPN,NTRK2,FGF15,OLIG2,MEF2B,NOS3,PRDM14,GBX2,DNMT3A,MYRF,DMRT1,RFX4,OTX2,CALCA,ADM2,F2,EN2,MYB,FOXN4,FKBP6,FOXR1,POU4F2,SKOR1,ETV4,FOXD3,ZFP454,NR0B1,OLIG3,CHAC1,E2F2,HESX1,CMKLR1,VRTN,GDF15,BCL11A,LCK,CALCR,CCDC160,GBX1,ZFP819,TET1,ZFP459,FGF4,CAPN3,SIX1,CHCHD10,ZFP493,TET2,FG…
GO:BP	regulation of RNA metabolic process	GO:0051252	1.98182e-39	38.7029	3672	2278	641	21257	HNF4A,TFEC,NKX6-3,NOSTRIN,PLA2G10,SFRP4,EPAS1,RXRG,KLF15,SOX17,STRA8,SOX1,FGF1,TCF15,HOPX,TNFSF11,SMYD1,HNF1B,GSX1,OLIG2,MEF2B,PRDM14,GBX2,DNMT3A,MYRF,RBM44,DMRT1,TCERG1L,RFX4,OTX2,CALCA,EN2,MYB,FOXN4,FOXR1,POU4F2,SKOR1,ETV4,FOXD3,ZFP454,NR0B1,OLIG3,E2F2,HESX1,CMKLR1,VRTN,GDF15,BCL11A,CALCR,CCDC160,GBX1,ZFP819,TET1,ZFP459,FGF4,CAPN3,SIX1,CHCHD10,ZFP493,CDYL2,TET2,FGF10,NR5A2,GATA1,CASZ1,HES3,GM10…
GO:BP	mRNA processing	GO:0006397	7.02938e-38	37.1531	472	2278	158	21257	GEMIN6,ELAVL4,CDC5L,APOBEC1,PRMT7,SRSF7,SETX,REST,ISY1,RPUSD3,RRP1B,CELF4,GEMIN4,SF3B3,GEMIN5,METTL16,MAGOHB,TTF2,XAB2,RBMXL1,PSIP1,NPM1,TSEN2,SRRT,NCL,DHX40,SUGP2,NUDT21,CWF19L2,CPSF4L,COIL,PRMT5,PRPF40B,WTAP,PRPF3,RNMT,C1QBP,WDR83,LSM6,LSM3,LSM7,RBM10,LSM1,DDX20,DBR1,U2AF1,PDCD11,SLTM,METTL3,PPP1R8,CWC22,ECD,SRSF3,RBM8A,CWF19L1,PRPF4,HNRNPC,PABPN1,PPWD1,PRPF31,CLNS1A,SYNCRIP,SRSF10,FXR1,BCAS2,S…
GO:BP	cellular response to DNA damage stimulus	GO:0006974	2.47009e-36	35.6073	758	2278	209	21257	HUS1B,MSH6,USP28,FGF10,MSH2,DNA2,MSH4,NUPR1,RAD9B,ESCO2,CDC5L,POLA1,XRCC6,PML,CRADD,FBXO31,FANCD2,RAD51C,ANKLE1,PRKCG,XRCC5,SYCP1,CHEK2,CHEK1,MCM5,POLD2,HELB,TIPIN,PMS1,WDR76,SIRT1,TICRR,MCM10,BRCA2,TFAP4,SETX,PARP1,RPA1,MBD4,RAD1,MSH3,BRCA1,INO80,RIF1,HUS1,RAD54B,SOD2,TRIM28,RUVBL1,ATM,UBE2T,XAB2,MAPT,FANCI,SLX1B,AATF,RNF138,BCCIP,FANCA,RFC1,FMN2,NPM1,RMI2,POLI,XRCC2,USP10,SWSAP1,OARD1,DMC1,CBX1…
GO:BP	RNA biosynthetic process	GO:0032774	9.81632e-36	35.0081	3533	2278	611	21257	HNF4A,TFEC,NKX6-3,NOSTRIN,PLA2G10,SFRP4,EPAS1,RXRG,KLF15,SOX17,STRA8,SOX1,FGF1,TCF15,HOPX,TNFSF11,SMYD1,HNF1B,GSX1,OLIG2,MEF2B,PRDM14,GBX2,DNMT3A,MYRF,DMRT1,TCERG1L,RFX4,OTX2,CALCA,EN2,MYB,FOXN4,FOXR1,POU4F2,SKOR1,ETV4,FOXD3,ZFP454,NR0B1,OLIG3,E2F2,HESX1,CMKLR1,VRTN,GDF15,BCL11A,CCDC160,GBX1,ZFP819,TET1,ZFP459,FGF4,CAPN3,SIX1,POLR3GL,CHCHD10,ZFP493,CDYL2,TET2,FGF10,NR5A2,GATA1,CASZ1,HES3,GM10324,…
GO:BP	regulation of primary metabolic process	GO:0080090	2.69773e-35	34.569	5986	2278	913	21257	HNF4A,CEACAM1,KLB,PDZD3,TFEC,INHBB,NKX6-3,NOSTRIN,INHBE,PLA2G10,SFRP4,EPAS1,RXRG,KLF15,INHBC,NLRP6,SOX17,STRA8,SOX1,FGF1,TCF15,HOPX,TNFSF11,SMYD1,HNF1B,GSX1,SPN,NTRK2,FGF15,OLIG2,MEF2B,NOS3,PRDM14,KIRREL2,GBX2,DNMT3A,MYRF,RBM44,DMRT1,TCERG1L,RFX4,OTX2,TNFSF13,CALCA,SPRY4,GUCA1A,F2,EN2,FGR,MYB,FOXN4,MSH6,FOXR1,POU4F2,SKOR1,ETV4,FOXD3,ZFP454,NR0B1,OLIG3,CHAC1,E2F2,HESX1,CMKLR1,VRTN,GDF15,GPT2,BCL11…
GO:BP	regulation of cellular metabolic process	GO:0031323	3.42725e-35	34.4651	6167	2278	934	21257	HNF4A,CEACAM1,KLB,PDZD3,TFEC,INHBB,NKX6-3,NOSTRIN,INHBE,PLA2G10,SFRP4,EPAS1,RXRG,KLF15,INHBC,NLRP6,SOX17,STRA8,SOX1,FGF1,TCF15,HOPX,TNFSF11,SMYD1,HNF1B,GSX1,SPN,NTRK2,FGF15,OLIG2,MEF2B,NOS3,PRDM14,KIRREL2,GBX2,DNMT3A,MYRF,RBM44,DMRT1,TCERG1L,RFX4,OTX2,TNFSF13,CALCA,SPRY4,GUCA1A,F2,EN2,FGR,MYB,FOXN4,MSH6,FOXR1,POU4F2,SKOR1,ETV4,FOXD3,ZFP454,NR0B1,OLIG3,CHAC1,E2F2,HESX1,CMKLR1,VRTN,GDF15,GPT2,BCL11…
GO:BP	regulation of nitrogen compound metabolic process	GO:0051171	5.70918e-35	34.2434	5828	2278	893	21257	HNF4A,CEACAM1,KLB,PDZD3,TFEC,INHBB,NKX6-3,NOSTRIN,INHBE,PLA2G10,SFRP4,EPAS1,RXRG,KLF15,INHBC,NLRP6,SOX17,STRA8,SOX1,FGF1,TCF15,HOPX,TNFSF11,SMYD1,HNF1B,GSX1,SPN,NTRK2,FGF15,OLIG2,MEF2B,NOS3,PRDM14,KIRREL2,GBX2,DNMT3A,MYRF,RBM44,DMRT1,TCERG1L,RFX4,OTX2,TNFSF13,CALCA,SPRY4,GUCA1A,F2,EN2,FGR,MYB,FOXN4,MSH6,FOXR1,POU4F2,SKOR1,ETV4,FOXD3,ZFP454,NR0B1,OLIG3,CHAC1,E2F2,HESX1,CMKLR1,VRTN,GDF15,BCL11A,ATC…
GO:BP	nucleic acid-templated transcription	GO:0097659	9.93307e-35	34.0029	3520	2278	606	21257	HNF4A,TFEC,NKX6-3,NOSTRIN,PLA2G10,SFRP4,EPAS1,RXRG,KLF15,SOX17,STRA8,SOX1,FGF1,TCF15,HOPX,TNFSF11,SMYD1,HNF1B,GSX1,OLIG2,MEF2B,PRDM14,GBX2,DNMT3A,MYRF,DMRT1,TCERG1L,RFX4,OTX2,CALCA,EN2,MYB,FOXN4,FOXR1,POU4F2,SKOR1,ETV4,FOXD3,ZFP454,NR0B1,OLIG3,E2F2,HESX1,CMKLR1,VRTN,GDF15,BCL11A,CCDC160,GBX1,ZFP819,TET1,ZFP459,FGF4,CAPN3,SIX1,POLR3GL,CHCHD10,ZFP493,CDYL2,TET2,FGF10,NR5A2,GATA1,CASZ1,HES3,GM10324,…
GO:BP	transcription, DNA-templated	GO:0006351	3.0849e-34	33.5108	3471	2278	598	21257	HNF4A,TFEC,NKX6-3,NOSTRIN,PLA2G10,SFRP4,EPAS1,RXRG,KLF15,SOX17,STRA8,SOX1,FGF1,TCF15,HOPX,TNFSF11,SMYD1,HNF1B,GSX1,OLIG2,MEF2B,PRDM14,GBX2,DNMT3A,MYRF,DMRT1,RFX4,OTX2,CALCA,EN2,MYB,FOXN4,FOXR1,POU4F2,SKOR1,ETV4,FOXD3,ZFP454,NR0B1,OLIG3,E2F2,HESX1,CMKLR1,VRTN,GDF15,BCL11A,CCDC160,GBX1,ZFP819,TET1,ZFP459,FGF4,CAPN3,SIX1,POLR3GL,CHCHD10,ZFP493,TET2,FGF10,NR5A2,GATA1,CASZ1,HES3,GM10324,HOXA4,MESP2,SO…
GO:BP	RNA splicing	GO:0008380	3.73201e-34	33.4281	387	2278	135	21257	GEMIN6,ELAVL4,CDC5L,PRX,PRMT7,SRSF7,SETX,REST,ISY1,RRP1B,CELF4,GEMIN4,SF3B3,GEMIN5,METTL16,MAGOHB,TTF2,XAB2,RBMXL1,PSIP1,NPM1,TSEN2,NCL,DHX40,SUGP2,CWF19L2,COIL,PRMT5,PRPF40B,WTAP,PRPF3,C1QBP,WDR83,LSM6,LSM3,LSM7,RBM10,LSM1,DDX20,DBR1,U2AF1,METTL3,PPP1R8,CWC22,ECD,SRSF3,RBM8A,CWF19L1,PRPF4,HNRNPC,PPWD1,PRPF31,CLNS1A,SYNCRIP,SRSF10,FXR1,BCAS2,SF3B2,GCFC2,AQR,DDX39,SNRPB2,PPIL1,ACIN1,EFTUD2,CDC40,S…
GO:BP	regulation of macromolecule metabolic process	GO:0060255	4.06006e-34	33.3915	6185	2278	932	21257	HNF4A,CEACAM1,KLB,TFEC,INHBB,NKX6-3,NOSTRIN,INHBE,PLA2G10,TCF23,SFRP4,EPAS1,RXRG,KLF15,INHBC,NLRP6,SOX17,STRA8,SOX1,FGF1,TCF15,HOPX,TNFSF11,SMYD1,HNF1B,GSX1,SPN,NTRK2,FGF15,OLIG2,MEF2B,NOS3,PRDM14,KIRREL2,GBX2,DNMT3A,MYRF,RBM44,DMRT1,TCERG1L,RFX4,OTX2,TNFSF13,CALCA,SPRY4,ADM2,F2,EN2,FGR,MYB,FOXN4,MSH6,FKBP6,FOXR1,POU4F2,SKOR1,ETV4,FOXD3,ZFP454,NR0B1,OLIG3,CHAC1,E2F2,HESX1,CMKLR1,VRTN,GDF15,BCL11A…
GO:BP	DNA replication	GO:0006260	9.64021e-34	33.0159	236	2278	101	21257	STRA8,FGF10,DNA2,EGF,ESCO2,POLA1,SSBP1,CHEK2,MCM5,POLD2,HELB,TIPIN,TICRR,MCM10,CACYBP,BRCA2,RPA1,RECQL4,INO80,HUS1,NASP,CDT1,RFC1,NPM1,GINS1,RMI2,DBF4,ATAD5,DTL,ORC1,GLI1,RFC5,MCM2,TIMELESS,FBXO5,ORC5,RFC4,POLE,MGME1,RPA2,GINS4,BLM,CCNE1,MCM3,CHAF1B,ZRANB3,DSCC1,ORC2,LIG1,STOML2,PCNA,FAM111A,RTEL1,ETAA1,ATF1,EME1,MCM4,POLD1,POLD3,CDC7,GTPBP4,PRIM1,PDS5A,POLE2,WDHD1,SMC3,CHTF18,MCM7,SSRP1,MMS22L,S…
GO:BP	regulation of metabolic process	GO:0019222	2.03416e-33	32.6916	6662	2278	985	21257	HNF4A,CEACAM1,KLB,PDZD3,TFEC,INHBB,NKX6-3,NOSTRIN,EDN2,INHBE,PLA2G10,TCF23,SFRP4,EPAS1,RXRG,KLF15,INHBC,NLRP6,SOX17,STRA8,SOX1,FGF1,TCF15,HOPX,TNFSF11,SMYD1,HNF1B,GSX1,SPN,NTRK2,FGF15,OLIG2,MEF2B,NOS3,PRDM14,KIRREL2,GBX2,DNMT3A,MYRF,RBM44,DMRT1,TCERG1L,RFX4,OTX2,TNFSF13,CALCA,SPRY4,GUCA1A,ADM2,F2,EN2,FGR,MYB,FOXN4,MSH6,FKBP6,FOXR1,POU4F2,SKOR1,ETV4,FOXD3,ZFP454,NR0B1,OLIG3,CHAC1,E2F2,HESX1,CMKLR1…
GO:BP	organelle organization	GO:0006996	8.95995e-33	32.0477	3664	2278	618	21257	SRGN,HUS1B,EPAS1,HYDIN,KHDC3,FITM1,HOPX,SMYD1,NLGN3,PRDM14,DNMT3A,DMRT1,RFX4,RPL3L,HORMAD1,FGR,MYB,MSH6,NPHS1,TEKT1,SYT4,DNAJB13,DCLK2,FHOD3,ATCAY,TET1,CAPN3,CCDC36,CHCHD10,HRK,COBL,SEPT1,TET2,FGF10,MAP1A,GATA1,ITPKA,MSH2,CORO2B,PIWIL2,SMC1B,DNA2,NEFH,DLC1,MSH4,RAB27A,MYPN,PNPLA3,PPARGC1B,PFN4,METTL4,CASS4,ACTR3B,TEX14,KAT2B,NUPR1,PRMT8,STAG3,MEI4,EGF,ESCO2,ABCA1,HNF1A,ZMYM3,GGNBP1,MT3,ABCC4,PADI…
GO:BP	peptide biosynthetic process	GO:0043043	1.1745e-31	30.9301	661	2278	183	21257	RPL3L,PIWIL2,ELAVL4,LRPPRC,CAPRIN2,PML,RPL10L,SHMT1,AARS,RARA,DARS2,MTRF1,LARS,EIF2S2,TARS,RPUSD3,MRPL15,EIF2B3,CARS,KXD1,SHMT2,GEMIN5,TNRC6C,METTL16,DMD,EPRS,NOLC1,SARS,FARSB,NPM1,IARS,TCOF1,ABCE1,NCL,MRPL1,MCTS2,SARNP,KARS,YARS,PTCD3,NARS,NAT10,AASDH,EIF4EBP1,MRPS35,CNOT1,GTPBP1,FARSA,MARS,KBTBD8,EIF2D,GARS,MRPL24,MRPL47,CNOT10,MRPS9,MRPL12,MRPS27,EIF2B4,RSL24D1,ZCCHC4,CARS2,MOV10,FTSJ1,FASTKD2…
GO:BP	translation	GO:0006412	1.9998e-31	30.699	641	2278	179	21257	RPL3L,PIWIL2,ELAVL4,LRPPRC,CAPRIN2,PML,RPL10L,SHMT1,AARS,RARA,DARS2,MTRF1,LARS,EIF2S2,TARS,RPUSD3,MRPL15,EIF2B3,CARS,KXD1,SHMT2,GEMIN5,TNRC6C,METTL16,EPRS,NOLC1,SARS,FARSB,NPM1,IARS,TCOF1,ABCE1,NCL,MRPL1,MCTS2,SARNP,KARS,YARS,PTCD3,NARS,NAT10,EIF4EBP1,MRPS35,CNOT1,GTPBP1,FARSA,MARS,KBTBD8,EIF2D,GARS,MRPL24,MRPL47,CNOT10,MRPS9,MRPL12,MRPS27,EIF2B4,RSL24D1,ZCCHC4,CARS2,MOV10,FTSJ1,FASTKD2,MTG1,ILF3…
GO:BP	positive regulation of nucleobase-containing compound metabolic process	GO:0045935	8.7158e-31	30.0597	1850	2278	367	21257	HNF4A,TFEC,NKX6-3,EPAS1,RXRG,KLF15,SOX17,STRA8,SOX1,FGF1,TCF15,TNFSF11,HNF1B,GSX1,MEF2B,NOS3,GBX2,MYRF,DMRT1,RFX4,TNFSF13,GUCA1A,EN2,MYB,FOXN4,POU4F2,ETV4,FOXD3,E2F2,CCDC160,GBX1,TET1,FGF4,CAPN3,SIX1,CHCHD10,TET2,FGF10,NR5A2,GATA1,MSH2,CASZ1,HES3,SOX7,POU2F2,PPARGC1B,CEBPZ,FZD5,KAT2B,NUPR1,KLF2,EGF,GATA4,ESRRB,HNF1A,UTF1,ZFP740,RARG,MT3,CDC5L,PRDM16,SOX13,DPF1,PIM2,CAPRIN2,XRCC6,SALL1,SOX2,ADORA2…
GO:BP	cellular response to leukemia inhibitory factor	GO:1990830	2.11745e-30	29.6742	117	2278	66	21257	PLA2G10,SOX17,SOX1,TNFSF11,SPRY4,MYB,FGF4,NR5A2,MRAS,NEFH,RNF125,TEX14,ADAM23,MKRN1,RARG,INA,TLE4,HELLS,PML,SHMT1,PAX6,JARID2,VEGFC,XRCC5,KLF4,SOCS3,BCAT2,MSC,POU5F1,GNPNAT1,MTF2,SIRT1,SRSF7,EED,MYBL2,CACYBP,SRM,GFPT2,RIF1,MRPL15,RNF138,NCL,KAT6B,SMARCA5,MGA,TRIM2,ILDR1,RNMT,NOL8,ARID5B,CHCHD4,GCLM,SRSF3,MAT2A,RFX2,SPRY2,EEF1E1,CTBP2,HNRNPU,PRDM5,SLC25A5,B3GNT2,NFYB,ENAH,BCLAF1,MYNN
GO:BP	response to leukemia inhibitory factor	GO:1990823	2.11745e-30	29.6742	117	2278	66	21257	PLA2G10,SOX17,SOX1,TNFSF11,SPRY4,MYB,FGF4,NR5A2,MRAS,NEFH,RNF125,TEX14,ADAM23,MKRN1,RARG,INA,TLE4,HELLS,PML,SHMT1,PAX6,JARID2,VEGFC,XRCC5,KLF4,SOCS3,BCAT2,MSC,POU5F1,GNPNAT1,MTF2,SIRT1,SRSF7,EED,MYBL2,CACYBP,SRM,GFPT2,RIF1,MRPL15,RNF138,NCL,KAT6B,SMARCA5,MGA,TRIM2,ILDR1,RNMT,NOL8,ARID5B,CHCHD4,GCLM,SRSF3,MAT2A,RFX2,SPRY2,EEF1E1,CTBP2,HNRNPU,PRDM5,SLC25A5,B3GNT2,NFYB,ENAH,BCLAF1,MYNN
GO:BP	positive regulation of macromolecule biosynthetic process	GO:0010557	1.79435e-29	28.7461	1855	2278	364	21257	HNF4A,TFEC,NKX6-3,EPAS1,RXRG,KLF15,SOX17,STRA8,SOX1,FGF1,TCF15,TNFSF11,HNF1B,GSX1,SPN,MEF2B,GBX2,MYRF,DMRT1,RFX4,EN2,MYB,FOXN4,POU4F2,ETV4,FOXD3,E2F2,CCDC160,GBX1,TET1,FGF4,CAPN3,SIX1,CHCHD10,TET2,FGF10,NR5A2,GATA1,PIWIL2,CASZ1,HES3,DNA2,SOX7,POU2F2,PPARGC1B,CEBPZ,FZD5,KAT2B,NUPR1,KLF2,EGF,GATA4,ESRRB,HNF1A,UTF1,ZFP740,RARG,MT3,CDC5L,PRDM16,SOX13,DPF1,PIM2,CAPRIN2,XRCC6,SALL1,SOX2,PML,APOBEC1,PFK…
GO:BP	amide biosynthetic process	GO:0043604	3.0134e-29	28.5209	775	2278	198	21257	RPL3L,PIWIL2,ELAVL4,LRPPRC,ACACB,CAPRIN2,PML,RPL10L,SHMT1,AARS,RARA,MTHFD1,DARS2,ST6GALNAC3,MTRF1,LARS,EIF2S2,TARS,RPUSD3,MRPL15,EIF2B3,CARS,KXD1,SHMT2,GEMIN5,TNRC6C,METTL16,DMD,EPRS,NOLC1,SARS,FARSB,NPM1,IARS,TCOF1,ABCE1,NCL,MRPL1,MCTS2,SARNP,KARS,YARS,PTCD3,NARS,NAT10,AASDH,GART,EIF4EBP1,ACSL1,MRPS35,CNOT1,GTPBP1,FARSA,MARS,KBTBD8,EIF2D,GARS,MRPL24,MRPL47,GCDH,CNOT10,MRPS9,MRPL12,MRPS27,SMPD4,E…
GO:BP	regulation of RNA biosynthetic process	GO:2001141	4.14273e-28	27.3827	3418	2278	570	21257	HNF4A,TFEC,NKX6-3,NOSTRIN,PLA2G10,SFRP4,EPAS1,RXRG,KLF15,SOX17,STRA8,SOX1,FGF1,TCF15,HOPX,TNFSF11,SMYD1,HNF1B,GSX1,OLIG2,MEF2B,PRDM14,GBX2,DNMT3A,MYRF,DMRT1,TCERG1L,RFX4,OTX2,CALCA,EN2,MYB,FOXN4,FOXR1,POU4F2,SKOR1,ETV4,FOXD3,ZFP454,NR0B1,OLIG3,E2F2,HESX1,CMKLR1,VRTN,GDF15,BCL11A,CCDC160,GBX1,ZFP819,TET1,ZFP459,FGF4,CAPN3,SIX1,CHCHD10,ZFP493,CDYL2,TET2,FGF10,NR5A2,GATA1,CASZ1,HES3,GM10324,HOXA4,ME…
GO:BP	RNA splicing, via transesterification reactions with bulged adenosine as nucleophile	GO:0000377	4.27747e-28	27.3688	282	2278	104	21257	GEMIN6,CDC5L,PRMT7,SRSF7,SETX,REST,ISY1,CELF4,GEMIN4,SF3B3,GEMIN5,METTL16,MAGOHB,XAB2,RBMXL1,PSIP1,NPM1,NCL,DHX40,CWF19L2,COIL,PRMT5,PRPF40B,WTAP,PRPF3,C1QBP,WDR83,LSM6,LSM3,LSM7,RBM10,DDX20,DBR1,U2AF1,METTL3,CWC22,SRSF3,RBM8A,CWF19L1,PRPF4,HNRNPC,PRPF31,CLNS1A,SRSF10,FXR1,BCAS2,SF3B2,GCFC2,AQR,DDX39,SNRPB2,PPIL1,ACIN1,EFTUD2,CDC40,SART1,DHX9,PQBP1,HNRNPU,SRSF6,SRSF1,HNRNPM,SNRNP200,RBM19,SF3A1,H…
GO:BP	mRNA splicing, via spliceosome	GO:0000398	4.27747e-28	27.3688	282	2278	104	21257	GEMIN6,CDC5L,PRMT7,SRSF7,SETX,REST,ISY1,CELF4,GEMIN4,SF3B3,GEMIN5,METTL16,MAGOHB,XAB2,RBMXL1,PSIP1,NPM1,NCL,DHX40,CWF19L2,COIL,PRMT5,PRPF40B,WTAP,PRPF3,C1QBP,WDR83,LSM6,LSM3,LSM7,RBM10,DDX20,DBR1,U2AF1,METTL3,CWC22,SRSF3,RBM8A,CWF19L1,PRPF4,HNRNPC,PRPF31,CLNS1A,SRSF10,FXR1,BCAS2,SF3B2,GCFC2,AQR,DDX39,SNRPB2,PPIL1,ACIN1,EFTUD2,CDC40,SART1,DHX9,PQBP1,HNRNPU,SRSF6,SRSF1,HNRNPM,SNRNP200,RBM19,SF3A1,H…
GO:BP	RNA splicing, via transesterification reactions	GO:0000375	4.27747e-28	27.3688	282	2278	104	21257	GEMIN6,CDC5L,PRMT7,SRSF7,SETX,REST,ISY1,CELF4,GEMIN4,SF3B3,GEMIN5,METTL16,MAGOHB,XAB2,RBMXL1,PSIP1,NPM1,NCL,DHX40,CWF19L2,COIL,PRMT5,PRPF40B,WTAP,PRPF3,C1QBP,WDR83,LSM6,LSM3,LSM7,RBM10,DDX20,DBR1,U2AF1,METTL3,CWC22,SRSF3,RBM8A,CWF19L1,PRPF4,HNRNPC,PRPF31,CLNS1A,SRSF10,FXR1,BCAS2,SF3B2,GCFC2,AQR,DDX39,SNRPB2,PPIL1,ACIN1,EFTUD2,CDC40,SART1,DHX9,PQBP1,HNRNPU,SRSF6,SRSF1,HNRNPM,SNRNP200,RBM19,SF3A1,H…
GO:BP	regulation of nucleic acid-templated transcription	GO:1903506	5.65408e-28	27.2476	3414	2278	569	21257	HNF4A,TFEC,NKX6-3,NOSTRIN,PLA2G10,SFRP4,EPAS1,RXRG,KLF15,SOX17,STRA8,SOX1,FGF1,TCF15,HOPX,TNFSF11,SMYD1,HNF1B,GSX1,OLIG2,MEF2B,PRDM14,GBX2,DNMT3A,MYRF,DMRT1,TCERG1L,RFX4,OTX2,CALCA,EN2,MYB,FOXN4,FOXR1,POU4F2,SKOR1,ETV4,FOXD3,ZFP454,NR0B1,OLIG3,E2F2,HESX1,CMKLR1,VRTN,GDF15,BCL11A,CCDC160,GBX1,ZFP819,TET1,ZFP459,FGF4,CAPN3,SIX1,CHCHD10,ZFP493,CDYL2,TET2,FGF10,NR5A2,GATA1,CASZ1,HES3,GM10324,HOXA4,ME…
GO:BP	cellular component biogenesis	GO:0044085	1.29532e-27	26.8876	2931	2278	505	21257	HNF4A,LY6G5C,HYDIN,KHDC3,HOPX,HNF1B,NLGN3,NTRK2,TGM3,SOAT2,RFX4,RPL3L,HORMAD1,QPRT,NPHS1,TEKT1,DNAJB13,FHOD3,DLGAP3,CLGN,CAPN3,SIX1,GEMIN6,CHCHD10,HRK,COBL,SEPT1,CDH23,SV2A,CORO2B,KCNJ12,P2RX3,NEFH,DLC1,RAB27A,MYPN,PFN4,CEBPZ,FZD5,SYNDIG1,SEMA4A,ACTR3B,KAT2B,NUPR1,PRMT8,CDH15,ABCA1,ABCC4,PADI4,PLD6,RYR1,ACACB,CCNB1IP1,TEX11,HELLS,PRX,INSM1,KANK4,PML,PDGFRA,RPL10L,TWF2,SHMT1,SLC1A5,PFKM,CLSTN3,PPI…
GO:BP	cellular process	GO:0009987	1.84544e-27	26.7339	16782	2278	1999	21257	HNF4A,HKDC1,CEACAM1,SRGN,CUBN,KLB,PDZD3,TFEC,INHBB,NKX6-3,HUS1B,SCN3A,NOSTRIN,EDN2,LY6G5C,INHBE,PLA2G10,TCF23,SFRP4,SRMS,EPAS1,HYDIN,RXRG,GNA14,KHDC3,MYO1G,KLF15,INHBC,FGF3,NLRP6,SOX17,INSC,STRA8,IGSF21,PIRT,UBASH3A,FITM1,SCUBE2,SOX1,BC021614,FGF1,TCF15,HOPX,TNFSF11,SMYD1,HNF1B,KCNK4,PDYN,GSX1,SEMA5B,SPN,HAL,NLGN3,ATP1B2,NTRK2,TNFAIP8L2,TGM3,FGF15,OLIG2,PDE9A,MEF2B,COL13A1,ST8SIA1,NOS3,PRDM14,KIR…
GO:BP	regulation of transcription, DNA-templated	GO:0006355	2.28586e-27	26.641	3361	2278	560	21257	HNF4A,TFEC,NKX6-3,NOSTRIN,PLA2G10,SFRP4,EPAS1,RXRG,KLF15,SOX17,STRA8,SOX1,FGF1,TCF15,HOPX,TNFSF11,SMYD1,HNF1B,GSX1,OLIG2,MEF2B,PRDM14,GBX2,DNMT3A,MYRF,DMRT1,RFX4,OTX2,CALCA,EN2,MYB,FOXN4,FOXR1,POU4F2,SKOR1,ETV4,FOXD3,ZFP454,NR0B1,OLIG3,E2F2,HESX1,CMKLR1,VRTN,GDF15,BCL11A,CCDC160,GBX1,ZFP819,TET1,ZFP459,FGF4,CAPN3,SIX1,CHCHD10,ZFP493,TET2,FGF10,NR5A2,GATA1,CASZ1,HES3,GM10324,HOXA4,MESP2,SOX7,POU2F…
GO:BP	tRNA metabolic process	GO:0006399	5.30295e-27	26.2755	171	2278	77	21257	THADA,ADAT1,AARS,THUMPD2,DARS2,LARS,EXOSC7,METTL8,TARS,CARS,TRMT5,EPRS,EXOSC2,CTU2,SARS,FARSB,IARS,TSEN2,PUS3,KARS,YARS,RPP38,NARS,NAT10,RPP25,ELP3,POP1,OSGEPL1,FARSA,MARS,GTPBP3,TRMT1,GARS,LSM6,NSUN2,MTO1,THG1L,CARS2,TRMT6,EXOSC3,FTSJ1,ELAC2,RPP14,TRUB1,BCDIN3D,VARS,AARSD1,TRNT1,TRMT10C,EXOSC9,THUMPD3,CDK5RAP1,NARS2,EXOSC10,FARS2,PUS7,SARS2,CLP1,PUS1,RPUSD4,EXOSC8,RARS2,TRUB2,SSB,METTL2,EARS2,DA…
GO:BP	positive regulation of cellular biosynthetic process	GO:0031328	5.4169e-27	26.2662	1956	2278	371	21257	HNF4A,TFEC,NKX6-3,EPAS1,RXRG,KLF15,SOX17,STRA8,SOX1,FGF1,TCF15,TNFSF11,HNF1B,GSX1,SPN,MEF2B,NOS3,GBX2,MYRF,DMRT1,RFX4,GUCA1A,EN2,MYB,FOXN4,POU4F2,ETV4,FOXD3,E2F2,GPT2,CCDC160,GBX1,TET1,FGF4,CAPN3,SIX1,CHCHD10,TET2,FGF10,NR5A2,GATA1,PIWIL2,CASZ1,HES3,DNA2,SOX7,POU2F2,PPARGC1B,CEBPZ,FZD5,KAT2B,NUPR1,KLF2,EGF,GATA4,ESRRB,HNF1A,UTF1,ZFP740,RARG,MT3,CDC5L,PRDM16,SOX13,DPF1,PIM2,CAPRIN2,XRCC6,SALL1,SOX…
GO:BP	positive regulation of biosynthetic process	GO:0009891	5.4671e-27	26.2622	1999	2278	377	21257	HNF4A,TFEC,NKX6-3,EPAS1,RXRG,KLF15,SOX17,STRA8,SOX1,FGF1,TCF15,TNFSF11,HNF1B,GSX1,SPN,MEF2B,NOS3,GBX2,MYRF,DMRT1,RFX4,GUCA1A,F2,EN2,MYB,FOXN4,POU4F2,ETV4,FOXD3,E2F2,GPT2,CCDC160,GBX1,TET1,FGF4,CAPN3,SIX1,CHCHD10,TET2,FGF10,CCDC3,NR5A2,GATA1,PIWIL2,CASZ1,HES3,DNA2,SOX7,POU2F2,RAB27A,PPARGC1B,CEBPZ,FZD5,KAT2B,NUPR1,KLF2,EGF,GATA4,ESRRB,HNF1A,UTF1,ZFP740,RARG,MT3,CDC5L,PRDM16,SOX13,DPF1,PIM2,CAPRIN2…
GO:BP	cell cycle	GO:0007049	7.72869e-27	26.1119	1726	2278	338	21257	HNF4A,HUS1B,KHDC3,STRA8,DNMT3A,DMRT1,HORMAD1,MYB,MSH6,FKBP6,E2F2,CLGN,CAPN3,USP28,CCDC36,SEPT1,TET2,FGF10,MSH2,PIWIL2,CYP27B1,SMC1B,DNA2,MSH4,TEX14,KAT2B,NUPR1,RAD9B,STAG3,MEI4,EGF,GATA4,ESRRB,ESCO2,CDC5L,PLD6,POLA1,PIM2,CCNB1IP1,TEX11,HELLS,INSM1,SOX2,PML,CRADD,HEXIM2,FBXO31,FANCD2,PAX6,RAD51C,RARA,SIK1,SYCP1,CDK5R2,CENPV,KLF4,CHEK2,SLC25A33,CHEK1,MCM5,TIPIN,SYCE2,MAPK1IP1,SFRP1,WDR76,NLE1,SIRT1…
GO:BP	ribonucleoprotein complex subunit organization	GO:0071826	7.78329e-27	26.1088	184	2278	80	21257	RPL3L,GEMIN6,RPL10L,PRMT7,NLE1,SETX,EIF2S2,ISY1,CELF4,GEMIN4,NAF1,RUVBL1,GEMIN5,ATM,XAB2,RBMXL1,PSIP1,MDN1,MCTS2,NUDT21,ZFAND1,COIL,PRMT5,EIF2D,PRPF3,PPAN,DDX28,RPF2,RSL24D1,DDX20,FASTKD2,NUFIP1,RUVBL2,PRPF31,CLNS1A,SRSF10,GCFC2,BOP1,DHX9,SRSF6,SRSF1,MRTO4,CLP1,ZNHIT3,PTGES3,SNRNP200,SF3A1,CRNKL1,SF3A3,DHX8,CPSF6,SNRPD3,ZNHIT6,EIF3G,BRIX1,PWP2,SART3,EIF3D,HSP90AB1,DYRK3,EIF2S3X,EIF3M,SRPK1,SHQ1,P…
GO:BP	peptide metabolic process	GO:0006518	2.93644e-26	25.5322	801	2278	196	21257	BC021614,GSTP2,RPL3L,CPN1,CHAC1,PIWIL2,ELAVL4,LRPPRC,ANPEP,CAPRIN2,PML,RPL10L,SHMT1,AARS,RARA,DARS2,HAP1,C330021F23RIK,MTRF1,LARS,EIF2S2,TARS,RPUSD3,MRPL15,EIF2B3,CARS,KXD1,SHMT2,SOD2,GEMIN5,TNRC6C,METTL16,DMD,EPRS,NOLC1,SARS,FARSB,NPM1,IARS,TCOF1,ABCE1,NCL,MRPL1,MCTS2,PCSK6,SARNP,KARS,YARS,PTCD3,NARS,NAT10,AASDH,EIF4EBP1,MRPS35,CNOT1,GTPBP1,FARSA,MARS,KBTBD8,EIF2D,GARS,MRPL24,MRPL47,CNOT10,MRPS9…
GO:BP	ribonucleoprotein complex assembly	GO:0022618	1.43797e-25	24.8422	178	2278	77	21257	RPL3L,GEMIN6,RPL10L,PRMT7,NLE1,SETX,EIF2S2,ISY1,CELF4,GEMIN4,NAF1,RUVBL1,GEMIN5,ATM,XAB2,RBMXL1,PSIP1,MDN1,MCTS2,NUDT21,COIL,PRMT5,EIF2D,PRPF3,PPAN,DDX28,RPF2,RSL24D1,DDX20,FASTKD2,NUFIP1,RUVBL2,PRPF31,CLNS1A,SRSF10,GCFC2,BOP1,DHX9,SRSF6,SRSF1,MRTO4,CLP1,ZNHIT3,PTGES3,SNRNP200,SF3A1,CRNKL1,SF3A3,CPSF6,SNRPD3,ZNHIT6,EIF3G,BRIX1,PWP2,SART3,EIF3D,HSP90AB1,EIF2S3X,EIF3M,SRPK1,SHQ1,PRPF19,USP39,NCBP1,…
GO:BP	DNA-dependent DNA replication	GO:0006261	1.7328e-24	23.7613	124	2278	62	21257	DNA2,POLA1,SSBP1,CHEK2,MCM5,POLD2,HELB,TIPIN,TICRR,MCM10,BRCA2,RPA1,RECQL4,INO80,CDT1,NPM1,GINS1,DBF4,ATAD5,ORC1,RFC5,MCM2,TIMELESS,FBXO5,ORC5,RFC4,POLE,MGME1,GINS4,BLM,CCNE1,MCM3,ZRANB3,DSCC1,STOML2,PCNA,RTEL1,ETAA1,EME1,MCM4,POLD1,CDC7,PRIM1,POLE2,WDHD1,CHTF18,MCM7,MMS22L,TONSL,MCM8,MCM6,DNAJA3,POLA2,WDR18,RFC3,CHTF8,MCMBP,ORC3,TOPBP1,RAD51,RECQL5,NUCKS1
GO:BP	chromatin organization	GO:0006325	4.88171e-24	23.3114	776	2278	187	21257	HOPX,SMYD1,PRDM14,DNMT3A,MYB,TET1,TET2,GATA1,PIWIL2,METTL4,KAT2B,PRMT8,HNF1A,MT3,PADI4,PRDM16,SATB1,DPF1,HELLS,DPPA2,PML,APOBEC1,JARID2,TSSK6,PRMT7,SYCP1,CECR2,CENPV,POU5F1,SETD6,CHEK1,MTF2,NOS1,SIRT1,EED,HMGB2,BRCA2,REST,DPY30,MTA3,LEF1,METTL8,H2AFZ,CHD9,CHD5,SAP30,BRCA1,SET,INO80,RIF1,MLLT6,COPRS,NASP,PHC1,KDM4C,TRIM28,RUVBL1,ATM,TAF5L,NPM1,MBTD1,TADA2A,NCOA3,KDM2B,NOC2L,HLTF,ING3,MCM2,KAT6B,WD…
GO:BP	covalent chromatin modification	GO:0016569	6.76467e-24	23.1698	480	2278	136	21257	HOPX,SMYD1,PRDM14,DNMT3A,MYB,TET1,TET2,PIWIL2,KAT2B,PRMT8,HNF1A,MT3,PADI4,PRDM16,SATB1,DPF1,HELLS,DPPA2,PML,APOBEC1,JARID2,PRMT7,POU5F1,SETD6,CHEK1,MTF2,NOS1,SIRT1,EED,BRCA2,REST,DPY30,MTA3,LEF1,METTL8,CHD5,SAP30,BRCA1,RIF1,MLLT6,COPRS,PHC1,KDM4C,TRIM28,RUVBL1,ATM,TAF5L,TADA2A,NCOA3,KDM2B,NOC2L,ING3,KAT6B,WDR5,TBL1XR1,PCGF6,BEND3,SMARCAD1,UHRF1,SETDB1,ATF7IP,CTCF,PRMT5,TAF6L,UBR5,ACTL6A,PHB,SETD1…
GO:BP	cellular component organization	GO:0016043	2.01051e-23	22.6967	6012	2278	867	21257	HNF4A,CEACAM1,SRGN,HUS1B,LY6G5C,PLA2G10,SFRP4,EPAS1,HYDIN,KHDC3,SOX17,IGSF21,FITM1,TCF15,HOPX,SMYD1,HNF1B,SEMA5B,NLGN3,ATP1B2,NTRK2,TGM3,COL13A1,PRDM14,GBX2,DNMT3A,MYRF,SOAT2,DMRT1,RFX4,ITGB7,LAMA1,RPL3L,HORMAD1,CPNE9,F2,FGR,MYB,QPRT,MSH6,NPHS1,TEKT1,SYT4,POU4F2,ETV4,DNAJB13,DCLK2,FHOD3,GDF15,BCL11A,ATCAY,GBX1,DLGAP3,DNAJC6,TET1,CLGN,CPNE5,CAPN3,SIX1,SOCS2,GEMIN6,LHFPL5,CCDC36,CHCHD10,HRK,PTCH2,C…
GO:BP	DNA recombination	GO:0006310	2.4166e-23	22.6168	277	2278	96	21257	HUS1B,TNFSF13,MSH6,CCDC36,MSH2,MSH4,MEI4,CCNB1IP1,TEX11,FANCD2,RAD51C,ANKLE1,XRCC5,SYCP1,CHEK1,MCM5,HELB,HMGB2,BRCA2,SETX,PARP1,RPA1,LEF1,RECQL4,MSH3,BRCA1,INO80,RIF1,HUS1,RAD54B,RUVBL1,ATM,SLX1B,RNF138,RMI2,XRCC2,SWSAP1,DMC1,ICOSL,ATAD5,MLH1,PRKDC,MCM2,TIMELESS,UNG,RPA2,HSPD1,SMARCAD1,GINS4,BLM,PALB2,RAD54L,MCM3,POT1B,ZRANB3,BRIP1,LIG1,RTEL1,EME1,MCM4,ACTL6A,EXOSC3,APEX1,CDC7,NSMCE4A,TRIP13,RUVB…
GO:BP	positive regulation of RNA metabolic process	GO:0051254	6.97529e-23	22.1564	1682	2278	320	21257	HNF4A,TFEC,NKX6-3,EPAS1,RXRG,KLF15,SOX17,STRA8,SOX1,FGF1,TCF15,TNFSF11,HNF1B,GSX1,MEF2B,GBX2,MYRF,DMRT1,RFX4,EN2,MYB,FOXN4,POU4F2,ETV4,FOXD3,E2F2,CCDC160,GBX1,TET1,FGF4,CAPN3,SIX1,CHCHD10,TET2,FGF10,NR5A2,GATA1,CASZ1,HES3,SOX7,POU2F2,PPARGC1B,CEBPZ,FZD5,KAT2B,NUPR1,KLF2,EGF,GATA4,ESRRB,HNF1A,UTF1,ZFP740,RARG,MT3,CDC5L,PRDM16,SOX13,DPF1,PIM2,CAPRIN2,XRCC6,SALL1,SOX2,PML,APOBEC1,PFKM,PAX6,TRF,RARA,…
GO:BP	regulation of chromosome organization	GO:0033044	8.20248e-23	22.0861	372	2278	114	21257	KHDC3,MYB,TET1,PIWIL2,METTL4,TEX14,KAT2B,DPPA2,PML,APOBEC1,JARID2,XRCC5,CENPV,POU5F1,CHEK1,MTF2,NOS1,SIRT1,EED,REST,BRCA1,RIF1,MLLT6,MCPH1,CDT1,BUB1B,KDM4C,NAF1,DKC1,TRIM28,ATM,SLX1B,NAA10,RMI2,TADA2A,CEP192,NOC2L,NAT10,MCM2,PCID2,FBXO5,WDR5,SETDB1,GNL3,ATF7IP,CTCF,TTK,CCT6A,POT1B,POT1A,GTF2H2,ATAD2,HIRA,UBR5,RTEL1,PSMG2,CDC26,WDHD1,ZFP451,TRIP13,ZFP827,RUVBL2,NEK2,HNRNPC,SSRP1,CDCA5,SIN3A,RIOK2,…
GO:BP	methylation	GO:0032259	2.91228e-22	21.5358	356	2278	110	21257	SMYD1,PRDM14,DNMT3A,MYB,FKBP6,TET1,TET2,AS3MT,PIWIL2,THADA,METTL4,PRMT8,PLD6,PRDM16,SATB1,HELLS,DPPA2,THUMPD2,JARID2,PRMT7,SETD6,MTF2,SMYD4,SIRT1,EED,METTL5,TRMT11,REST,METTL7A1,PARP1,DPY30,METTL8,CHD5,BRCA1,RIF1,MLLT6,COPRS,KDM4C,METTL20,TRIM28,METTL16,TRMT5,ZFP57,TFB1M,PRMT3,WDR5,AMT,BEND3,SETD4,SETDB1,ATF7IP,CTCF,GTPBP3,FTSJ3,TRMT1,PRMT5,WTAP,RNMT,EMG1,NDUFAF5,NSUN2,NSUN5,ZCCHC4,TRMT6,FTSJ1,SE…
GO:BP	RNA localization	GO:0006403	8.47519e-22	21.0719	190	2278	75	21257	TST,RANBP17,LRPPRC,XPOT,SRSF7,NUP133,DKC1,ATM,MAPT,EXOSC2,G3BP2,NUP43,NPM1,ABCE1,SARNP,HHEX,NUP160,SDAD1,PCID2,NOL6,NUP37,NUP85,DDX19B,NSUN2,NUP93,NUTF2,EXOSC3,NUP62,TOMM20,SRSF3,RBM8A,PABPN1,XPO1,NUP155,NUP188,MRPL18,NOP58,DDX39,RAN,RIOK2,SLBP,NUP107,DHX9,NMD3,HNRNPU,EXOSC10,THOC5,DHX36,SRSF1,CCT4,ZNHIT3,RBM27,XPO5,CPSF6,HNRNPA2B1,ZNHIT6,NXF1,NUP214,SSB,NUP54,RBM26,TCP1,LTV1,CCT2,NCBP1,TERF2,EIF…
GO:BP	histone modification	GO:0016570	1.31239e-21	20.8819	465	2278	129	21257	HOPX,SMYD1,PRDM14,MYB,TET1,TET2,PIWIL2,KAT2B,PRMT8,HNF1A,MT3,PADI4,PRDM16,SATB1,DPF1,DPPA2,PML,JARID2,PRMT7,SETD6,CHEK1,MTF2,NOS1,SIRT1,EED,BRCA2,REST,DPY30,MTA3,LEF1,METTL8,CHD5,SAP30,BRCA1,RIF1,MLLT6,COPRS,PHC1,KDM4C,RUVBL1,ATM,TAF5L,TADA2A,NCOA3,KDM2B,NOC2L,ING3,KAT6B,WDR5,TBL1XR1,PCGF6,BEND3,SMARCAD1,UHRF1,SETDB1,CTCF,PRMT5,TAF6L,UBR5,ACTL6A,PHB,SETD1B,ASXL1,ZFP451,USP36,ZFP827,RUVBL2,WDR82,H…
GO:BP	macromolecule methylation	GO:0043414	2.16292e-21	20.665	312	2278	100	21257	SMYD1,PRDM14,DNMT3A,MYB,FKBP6,TET1,TET2,PIWIL2,THADA,METTL4,PRMT8,PLD6,PRDM16,SATB1,HELLS,DPPA2,THUMPD2,JARID2,PRMT7,SETD6,MTF2,SIRT1,EED,REST,PARP1,DPY30,METTL8,CHD5,BRCA1,RIF1,MLLT6,COPRS,KDM4C,METTL20,TRIM28,METTL16,TRMT5,ZFP57,TFB1M,PRMT3,WDR5,BEND3,SETD4,SETDB1,ATF7IP,CTCF,GTPBP3,FTSJ3,TRMT1,PRMT5,WTAP,RNMT,EMG1,NSUN2,NSUN5,ZCCHC4,TRMT6,FTSJ1,SETD1B,ILF3,METTL3,ZFP451,ZFP827,WDR82,BCDIN3D,SM…
GO:BP	DNA geometric change	GO:0032392	2.22954e-21	20.6518	89	2278	49	21257	DNA2,XRCC6,XRCC5,SSBP1,MCM5,HELB,RPA1,RECQL4,CHD9,CHD5,INO80,RUVBL1,ERCC6L,RFC5,MCM2,RFC4,SMARCAD1,GINS4,CHD1L,BLM,RAD54L,MCM3,POT1A,ZRANB3,BRIP1,GTF2H2,DSCC1,RTEL1,MCM4,RUVBL2,CHTF18,MCM7,SUPV3L1,TRP53,DHX9,DHX36,MCM8,MCM6,HNRNPA2B1,RFC3,ACTR8,CHTF8,DDX3X,CHD2,G3BP1,DDX1,HELQ,RAD51,RECQL5
GO:BP	cell cycle process	GO:0022402	6.97857e-21	20.1562	1128	2278	234	21257	HUS1B,KHDC3,DMRT1,HORMAD1,MYB,MSH6,CAPN3,CCDC36,SEPT1,FGF10,MSH2,PIWIL2,CYP27B1,SMC1B,DNA2,MSH4,TEX14,KAT2B,RAD9B,STAG3,MEI4,EGF,ESRRB,ESCO2,POLA1,PIM2,CCNB1IP1,TEX11,INSM1,SOX2,PML,CRADD,FBXO31,FANCD2,PAX6,RAD51C,SYCP1,CENPV,KLF4,CHEK2,SLC25A33,CHEK1,MCM5,TIPIN,SYCE2,SFRP1,TICRR,MYBL2,GADD45GIP1,BRCA2,TFAP4,KIF18A,MTA3,SEPT3,LEF1,RAD1,PPAT,BRCA1,INO80,HUS1,MCPH1,MTBP,NASP,RAD54B,RCC2,CDT1,BUB1B,…
GO:BP	double-strand break repair	GO:0006302	7.72313e-21	20.1122	228	2278	82	21257	HUS1B,MSH2,DNA2,ESCO2,POLA1,XRCC6,PML,FANCD2,RAD51C,XRCC5,CHEK2,CHEK1,MCM5,HELB,BRCA2,SETX,PARP1,RPA1,BRCA1,INO80,RIF1,HUS1,RAD54B,ATM,SLX1B,RNF138,FMN2,RMI2,XRCC2,SWSAP1,DMC1,MLH1,PRKDC,MCM2,TIMELESS,PARP2,RPA2,SMARCAD1,GINS4,BLM,PALB2,SPIRE2,RAD54L,MCM3,BRIP1,UBR5,RTEL1,EME1,MCM4,CDC7,DEK,TRIP13,FIGNL1,ERCC8,MCM7,UBQLN4,CDCA5,MMS22L,TONSL,TRP53,MMS19,MCM8,UIMC1,MCM6,RNF168,ACTR8,POLL,PRPF19,RAD…
GO:BP	cellular amide metabolic process	GO:0043603	1.48521e-20	19.8282	1034	2278	219	21257	HNF4A,BC021614,HAL,GSTP2,RPL3L,CPN1,CHAC1,PIPOX,PIWIL2,ELAVL4,MTHFD2,LRPPRC,ANPEP,ACACB,CAPRIN2,PML,RPL10L,SHMT1,AARS,RARA,MTHFD1,DARS2,HAP1,ST6GALNAC3,C330021F23RIK,MTRF1,LARS,EIF2S2,TARS,RPUSD3,MRPL15,EIF2B3,CARS,KXD1,SHMT2,SOD2,GEMIN5,TNRC6C,METTL16,DMD,EPRS,NOLC1,SARS,FARSB,NPM1,IARS,TCOF1,ABCE1,NCL,MRPL1,MCTS2,PCSK6,SARNP,KARS,YARS,PTCD3,NARS,NAT10,AASDH,GART,EIF4EBP1,ACSL1,MRPS35,CNOT1,GTPB…
GO:BP	DNA duplex unwinding	GO:0032508	2.06778e-20	19.6845	82	2278	46	21257	DNA2,XRCC6,XRCC5,SSBP1,MCM5,HELB,RPA1,RECQL4,CHD9,CHD5,INO80,RUVBL1,ERCC6L,RFC5,MCM2,RFC4,SMARCAD1,GINS4,CHD1L,BLM,MCM3,POT1A,ZRANB3,BRIP1,GTF2H2,DSCC1,RTEL1,MCM4,RUVBL2,CHTF18,MCM7,SUPV3L1,DHX9,DHX36,MCM8,MCM6,RFC3,ACTR8,CHTF8,DDX3X,CHD2,G3BP1,DDX1,HELQ,RAD51,RECQL5
GO:BP	negative regulation of nucleobase-containing compound metabolic process	GO:0045934	2.65756e-20	19.5755	1547	2278	293	21257	HNF4A,PDZD3,NOSTRIN,EPAS1,HOPX,SMYD1,HNF1B,GSX1,OLIG2,PRDM14,DNMT3A,DMRT1,CALCA,MYB,MSH6,POU4F2,SKOR1,FOXD3,NR0B1,OLIG3,E2F2,HESX1,VRTN,BCL11A,ZFP819,TET1,CAPN3,SIX1,ACTN3,CDYL2,GATA1,MSH2,HES3,SOX7,PPARGC1B,KAT2B,NUPR1,KLF2,LRPPRC,ESRRB,HNF1A,RARG,MT3,TRIB3,PRDM16,SOX13,ERF,SATB1,DPF1,TLE4,HELLS,INSM1,XRCC6,SALL1,PML,APOBEC1,HEXIM2,PAX6,ZFP296,RARA,JARID2,ANKLE1,SIK1,ZFHX2,PPID,XRCC5,KLF4,MSC,TR…
GO:BP	positive regulation of gene expression	GO:0010628	3.02927e-20	19.5187	1997	2278	355	21257	HNF4A,TFEC,NKX6-3,TCF23,SFRP4,EPAS1,RXRG,KLF15,SOX17,STRA8,SOX1,FGF1,TCF15,TNFSF11,HNF1B,GSX1,NTRK2,MEF2B,NOS3,GBX2,MYRF,DMRT1,RFX4,ADM2,EN2,MYB,FOXN4,POU4F2,ETV4,FOXD3,E2F2,BCL11A,LCK,CALCR,CCDC160,GBX1,TET1,FGF4,CAPN3,SIX1,CHCHD10,TET2,FGF10,NR5A2,GATA1,PIWIL2,CASZ1,HES3,SOX7,POU2F2,RAB27A,PPARGC1B,CEBPZ,FZD5,KAT2B,KLF2,EGF,GATA4,ESRRB,HNF1A,UTF1,ZFP740,RARG,MT3,CDC5L,PRDM16,SOX13,DPF1,PIM2,CAP…
GO:BP	transcription by RNA polymerase II	GO:0006366	5.7247e-20	19.2422	2041	2278	360	21257	HNF4A,TFEC,NKX6-3,SFRP4,EPAS1,RXRG,KLF15,SOX17,STRA8,SOX1,FGF1,TCF15,HOPX,TNFSF11,HNF1B,GSX1,OLIG2,MEF2B,PRDM14,GBX2,DNMT3A,DMRT1,RFX4,EN2,MYB,POU4F2,SKOR1,ETV4,FOXD3,NR0B1,OLIG3,E2F2,HESX1,VRTN,GDF15,BCL11A,CCDC160,GBX1,TET1,FGF4,SIX1,TET2,FGF10,NR5A2,GATA1,HES3,SOX7,POU2F2,PPARGC1B,CEBPZ,FZD5,KAT2B,KLF2,GATA4,ESRRB,RNF165,HNF1A,ZMYM3,UTF1,ZFP740,RARG,MT3,CDC5L,TRIB3,PRDM16,SOX13,ERF,SATB1,DPF1,…
GO:BP	negative regulation of gene expression	GO:0010629	9.37222e-20	19.0282	1921	2278	343	21257	HNF4A,NOSTRIN,EPAS1,HOPX,SMYD1,HNF1B,GSX1,FGF15,OLIG2,PRDM14,DNMT3A,DMRT1,CALCA,MYB,FKBP6,POU4F2,SKOR1,FOXD3,NR0B1,OLIG3,CHAC1,E2F2,HESX1,VRTN,BCL11A,CALCR,ZFP819,TET1,CAPN3,SIX1,GATA1,PIWIL2,HES3,SOX7,ELAVL4,PPARGC1B,KAT2B,KLF2,GATA4,ESRRB,PNLDC1,HNF1A,RARG,MT3,TRIB3,PRDM16,SOX13,ERF,ACACB,SATB1,DPF1,CAPRIN2,TLE4,HELLS,INSM1,XRCC6,SALL1,PML,APOBEC1,HEXIM2,SHMT1,PAX6,ZFP296,RARA,JARID2,SIK1,ZFHX2…
GO:BP	positive regulation of RNA biosynthetic process	GO:1902680	1.20343e-19	18.9196	1583	2278	296	21257	HNF4A,TFEC,NKX6-3,EPAS1,RXRG,KLF15,SOX17,STRA8,SOX1,FGF1,TCF15,TNFSF11,HNF1B,GSX1,MEF2B,GBX2,MYRF,DMRT1,RFX4,EN2,MYB,FOXN4,POU4F2,ETV4,FOXD3,E2F2,CCDC160,GBX1,TET1,FGF4,CAPN3,SIX1,CHCHD10,TET2,FGF10,NR5A2,GATA1,CASZ1,HES3,SOX7,POU2F2,PPARGC1B,CEBPZ,FZD5,KAT2B,NUPR1,KLF2,EGF,GATA4,ESRRB,HNF1A,UTF1,ZFP740,RARG,MT3,CDC5L,PRDM16,SOX13,DPF1,PIM2,CAPRIN2,XRCC6,SALL1,SOX2,PML,APOBEC1,PFKM,PAX6,TRF,RARA,…
GO:BP	positive regulation of nucleic acid-templated transcription	GO:1903508	2.24073e-19	18.6496	1582	2278	295	21257	HNF4A,TFEC,NKX6-3,EPAS1,RXRG,KLF15,SOX17,STRA8,SOX1,FGF1,TCF15,TNFSF11,HNF1B,GSX1,MEF2B,GBX2,MYRF,DMRT1,RFX4,EN2,MYB,FOXN4,POU4F2,ETV4,FOXD3,E2F2,CCDC160,GBX1,TET1,FGF4,CAPN3,SIX1,CHCHD10,TET2,FGF10,NR5A2,GATA1,CASZ1,HES3,SOX7,POU2F2,PPARGC1B,CEBPZ,FZD5,KAT2B,NUPR1,KLF2,EGF,GATA4,ESRRB,HNF1A,UTF1,ZFP740,RARG,MT3,CDC5L,PRDM16,SOX13,DPF1,PIM2,CAPRIN2,XRCC6,SALL1,SOX2,PML,APOBEC1,PFKM,PAX6,TRF,RARA,…
GO:BP	organonitrogen compound biosynthetic process	GO:1901566	3.75357e-19	18.4256	1623	2278	300	21257	PDZD3,INHBB,EPAS1,ST8SIA1,NOS3,RPL3L,GUCA1A,QPRT,CHST3,LDHD,PYCR1,TET1,CBS,TET2,GATA1,PIWIL2,PORCN,ELAVL4,PSPH,LRPPRC,EGF,ABCA1,HNF1A,MT3,CSAD,SLC1A3,ACACB,DHODH,CAPRIN2,ACAN,PSAT1,INSM1,ADORA2B,PML,APOBEC1,RPL10L,SHMT1,AARS,ALDH18A1,RARA,MPI,FUT9,KLF4,BCAT2,MTHFD1,DARS2,B4GALNT2,ST6GALNAC3,NOS1,PRPSAP2,FOXJ1,MRI1,MTRF1,HAS3,LARS,PARP1,PCYT1B,SRM,PFAS,EIF2S2,GFPT2,PPAT,TARS,RPUSD3,MRPL15,EIF2B3,C…
GO:BP	cellular amino acid metabolic process	GO:0006520	3.92357e-19	18.4063	250	2278	84	21257	HNF4A,HAL,NOS3,HPDL,GPT2,ATCAY,PYCR1,PIPOX,CBS,TDH,TST,PSPH,CSAD,SLC1A3,PSAT1,SHMT1,AARS,ALDH18A1,BCAT2,MTHFD1,DARS2,NOS1,MRI1,LARS,PRODH,PFAS,GFPT2,GCAT,BCKDHB,PPAT,TARS,CARS,SHMT2,EPRS,SARS,FARSB,IARS,ACY1,GOT1,BCAT1,KARS,YARS,HIBCH,NARS,AASDH,GART,AMT,SLC25A12,FARSA,MARS,GARS,SEPHS2,GCDH,SEPHS1,GLUL,CARS2,MPST,GCSH,GCLM,GCLC,AASDHPPT,QDPR,VARS,AARSD1,BCKDHA,MCCC1,NARS2,FARS2,MTRR,SARS2,DDC,AHC…
GO:BP	negative regulation of macromolecule metabolic process	GO:0010605	4.68951e-19	18.3289	2820	2278	459	21257	HNF4A,CEACAM1,INHBB,NOSTRIN,SFRP4,EPAS1,KLF15,NLRP6,HOPX,SMYD1,HNF1B,GSX1,FGF15,OLIG2,PRDM14,KIRREL2,DNMT3A,DMRT1,CALCA,SPRY4,F2,MYB,MSH6,FKBP6,POU4F2,SKOR1,FOXD3,NR0B1,OLIG3,CHAC1,E2F2,HESX1,VRTN,BCL11A,CALCR,ZFP819,TET1,CAPN3,SIX1,CHRNA9,CDYL2,MAP1A,GATA1,MSH2,PIWIL2,HES3,SOX7,ELAVL4,PPARGC1B,ZFYVE28,SERPINE3,KAT2B,KLF2,LRPPRC,GATA4,ESRRB,PNLDC1,HNF1A,SERPINB6C,RARG,MT3,SERPINI1,TRIB3,PRDM16,SO…
GO:BP	cellular response to stress	GO:0033554	1.53521e-18	17.8138	1812	2278	324	21257	CEACAM1,TFEC,INHBB,HUS1B,SFRP4,EPAS1,FGF1,TNFSF11,FGF15,ST8SIA1,NOS3,DNMT3A,MYB,MSH6,NPHS1,SLC29A1,CHAC1,PYCR1,CLGN,CAPN3,USP28,CBS,HRK,FGF10,MSH2,CORO2B,DNA2,NEFH,MSH4,ELAVL4,PPARGC1B,FZD5,NUPR1,KLF2,RAD9B,NGB,GATA4,ESCO2,MT3,CDC5L,TRIB3,AQP3,HERPUD1,POLA1,FNDC1,XRCC6,PML,ITPR1,CAR2,PDGFRA,CRADD,FBXO31,FANCD2,RAD51C,TRF,ANKLE1,PRKCG,XRCC5,SYCP1,KLF4,CHEK2,CHEK1,MCM5,POLD2,ATF4,HELB,TIPIN,PMS1,SF…
GO:BP	negative regulation of macromolecule biosynthetic process	GO:0010558	2.56065e-18	17.5916	1585	2278	292	21257	HNF4A,INHBB,NOSTRIN,EPAS1,HOPX,SMYD1,HNF1B,GSX1,OLIG2,PRDM14,DNMT3A,DMRT1,CALCA,MYB,POU4F2,SKOR1,FOXD3,NR0B1,OLIG3,E2F2,HESX1,VRTN,BCL11A,ZFP819,TET1,CAPN3,SIX1,CDYL2,GATA1,HES3,SOX7,PPARGC1B,KLF2,ESRRB,HNF1A,RARG,MT3,TRIB3,PRDM16,SOX13,ERF,SATB1,DPF1,CAPRIN2,TLE4,HELLS,INSM1,XRCC6,SALL1,PML,APOBEC1,HEXIM2,SHMT1,PAX6,ZFP296,RARA,JARID2,SIK1,ZFHX2,PPID,XRCC5,KLF4,MSC,TRPS1,POU5F1,CHEK2,CHEK1,FOXQ1…
GO:BP	mitotic cell cycle	GO:0000278	2.57346e-18	17.5895	856	2278	186	21257	HNF4A,HUS1B,KHDC3,DNMT3A,DMRT1,MYB,FGF10,MSH2,DNA2,TEX14,RAD9B,EGF,ESRRB,CDC5L,POLA1,PIM2,PML,CRADD,FBXO31,FANCD2,PAX6,RAD51C,SIK1,KLF4,CHEK2,CHEK1,TIPIN,NLE1,SIRT1,TICRR,TFDP2,MYBL2,GADD45GIP1,BRCA2,TFAP4,KIF18A,MTA3,PTPN3,PPAT,BRCA1,INO80,HUS1,MCPH1,MTBP,NASP,RCC2,CDT1,BUB1B,ATM,AATF,NAA10,BCCIP,GINS1,ESPL1,DBF4,XRCC2,TADA2A,CEP192,NCAPG,ATAD5,DTL,ORC1,KNTC1,PRKDC,CCND3,PPP2R2D,MCM2,TFDP1,PCID2…
GO:BP	positive regulation of macromolecule metabolic process	GO:0010604	2.70408e-18	17.568	3334	2278	521	21257	HNF4A,CEACAM1,KLB,TFEC,INHBB,NKX6-3,INHBE,PLA2G10,TCF23,SFRP4,EPAS1,RXRG,KLF15,INHBC,SOX17,STRA8,SOX1,FGF1,TCF15,TNFSF11,HNF1B,GSX1,SPN,NTRK2,FGF15,MEF2B,NOS3,GBX2,MYRF,DMRT1,RFX4,TNFSF13,CALCA,ADM2,F2,EN2,MYB,FOXN4,POU4F2,ETV4,FOXD3,E2F2,GDF15,BCL11A,LCK,CALCR,CCDC160,GBX1,TET1,FGF4,CAPN3,SIX1,CHCHD10,TET2,FGF10,NR5A2,GATA1,MSH2,PIWIL2,CASZ1,HES3,DNA2,SOX7,DLC1,POU2F2,CYCT,RAB27A,PPARGC1B,CEBPZ,…
GO:BP	negative regulation of cellular macromolecule biosynthetic process	GO:2000113	2.73947e-18	17.5623	1514	2278	282	21257	HNF4A,NOSTRIN,EPAS1,HOPX,SMYD1,HNF1B,GSX1,OLIG2,PRDM14,DNMT3A,DMRT1,CALCA,MYB,POU4F2,SKOR1,FOXD3,NR0B1,OLIG3,E2F2,HESX1,VRTN,BCL11A,ZFP819,TET1,CAPN3,SIX1,GATA1,HES3,SOX7,PPARGC1B,KLF2,ESRRB,HNF1A,RARG,MT3,TRIB3,PRDM16,SOX13,ERF,SATB1,DPF1,CAPRIN2,TLE4,HELLS,INSM1,XRCC6,SALL1,PML,APOBEC1,HEXIM2,SHMT1,PAX6,ZFP296,RARA,JARID2,SIK1,ZFHX2,PPID,XRCC5,KLF4,MSC,TRPS1,POU5F1,CHEK2,CHEK1,FOXQ1,ZC3H8,DAB2,…
GO:BP	organonitrogen compound metabolic process	GO:1901564	2.82346e-18	17.5492	6426	2278	890	21257	HNF4A,HABP2,HKDC1,CEACAM1,SRGN,CUBN,KLB,PDZD3,INHBB,INHBE,PLA2G10,SFRP4,SRMS,EPAS1,KHDC3,KLF15,INHBC,NLRP6,SOX17,TMPRSS11D,BC021614,FGF1,HOPX,TNFSF11,SMYD1,SPN,MEP1B,HAL,NTRK2,TGM3,FGF15,PDE9A,ST8SIA1,NOS3,PRDM14,KIRREL2,MYRF,GSTP2,RFX4,ASPHD1,LAMA1,CALCA,SPRY4,RPL3L,PRSS41,GUCA1A,ADM2,ENPP3,F2,FGR,MYB,QPRT,SGK2,NPHS1,CPN1,FKBP6,POU4F2,CHST3,HPDL,DCLK2,LDHD,CHAC1,GDF15,GPT2,BCL11A,ATCAY,LCK,CALCR…
GO:BP	negative regulation of metabolic process	GO:0009892	4.16324e-18	17.3806	3078	2278	488	21257	HNF4A,CEACAM1,PDZD3,INHBB,NOSTRIN,SFRP4,EPAS1,KLF15,NLRP6,HOPX,SMYD1,HNF1B,GSX1,FGF15,OLIG2,PRDM14,KIRREL2,DNMT3A,DMRT1,CALCA,SPRY4,F2,MYB,MSH6,FKBP6,POU4F2,SKOR1,FOXD3,NR0B1,OLIG3,CHAC1,E2F2,HESX1,VRTN,BCL11A,ATCAY,CALCR,ZFP819,TET1,CAPN3,SIX1,CHRNA9,ACTN3,CDYL2,MAP1A,GATA1,MSH2,PIWIL2,CYP27B1,HES3,SOX7,ELAVL4,PPARGC1B,ZFYVE28,SERPINE3,KAT2B,NUPR1,KLF2,LRPPRC,GATA4,ESRRB,PNLDC1,HNF1A,SERPINB6C,R…
GO:BP	positive regulation of nitrogen compound metabolic process	GO:0051173	5.37181e-18	17.2699	3153	2278	497	21257	HNF4A,CEACAM1,KLB,TFEC,INHBB,NKX6-3,INHBE,PLA2G10,EPAS1,RXRG,KLF15,INHBC,SOX17,STRA8,SOX1,FGF1,TCF15,TNFSF11,HNF1B,GSX1,SPN,NTRK2,FGF15,MEF2B,NOS3,GBX2,MYRF,DMRT1,RFX4,TNFSF13,CALCA,GUCA1A,F2,EN2,MYB,FOXN4,POU4F2,ETV4,FOXD3,E2F2,GDF15,LCK,CALCR,CCDC160,GBX1,TET1,FGF4,CAPN3,SIX1,CHCHD10,TET2,FGF10,NR5A2,GATA1,MSH2,PIWIL2,CASZ1,HES3,SOX7,DLC1,POU2F2,CYCT,PPARGC1B,CEBPZ,FZD5,CASS4,KAT2B,NUPR1,KLF2,E…
GO:BP	ribosomal large subunit biogenesis	GO:0042273	5.39585e-18	17.2679	73	2278	41	21257	RPL3L,RPL10L,NLE1,NIP7,WDR12,NPM1,MDN1,MRPL1,DDX18,HEATR3,SDAD1,WDR74,RPF1,FTSJ3,PPAN,DDX28,SURF6,RPF2,MAK16,RSL24D1,FASTKD2,GTPBP4,RSL1D1,RPL7L1,NHP2,RRP15,BOP1,EBNA1BP2,NOL9,NVL,PES1,RPL7A,MRTO4,ZNHIT3,ZNHIT6,BRIX1,PAK1IP1,RPL6,RPL3,DHX30,RRS1
GO:BP	positive regulation of cellular metabolic process	GO:0031325	7.37162e-18	17.1324	3341	2278	520	21257	HNF4A,CEACAM1,KLB,TFEC,INHBB,NKX6-3,INHBE,PLA2G10,SFRP4,EPAS1,RXRG,KLF15,INHBC,SOX17,STRA8,SOX1,FGF1,TCF15,TNFSF11,HNF1B,GSX1,SPN,NTRK2,FGF15,MEF2B,NOS3,GBX2,MYRF,DMRT1,RFX4,TNFSF13,CALCA,GUCA1A,F2,EN2,FGR,MYB,FOXN4,POU4F2,ETV4,FOXD3,E2F2,GDF15,GPT2,LCK,CALCR,CCDC160,GBX1,TET1,FGF4,CAPN3,SIX1,CHCHD10,ACTN3,TET2,FGF10,NR5A2,GATA1,MSH2,PIWIL2,CASZ1,HES3,DNA2,SOX7,DLC1,POU2F2,CYCT,RAB27A,PPARGC1B,CE…
GO:BP	chromosome segregation	GO:0007059	1.38237e-17	16.8594	325	2278	96	21257	KHDC3,HORMAD1,CCDC36,SEPT1,SMC1B,MSH4,TEX14,STAG3,MEI4,ESCO2,CCNB1IP1,TEX11,FANCD2,RAD51C,SYCP1,SYCE2,BRCA2,KIF18A,BRCA1,INO80,RCC2,CDT1,BUB1B,ATM,CENPN,NAA10,FMN2,NUP43,RMI2,ESPL1,CEP192,NCAPG,DMC1,MLH1,PCID2,CSNK2A1,FBXO5,KIF22,SMARCAD1,CTCF,TTK,SKA1,CEP85,KIF14,CCNE1,NUP37,BRIP1,DSCC1,NCAPD3,HIRA,EME1,PSMG2,CDC26,KIF2C,NUP62,PDS5A,TRIP13,SMC3,NEK2,ECT2,CDCA5,SKA3,RAN,RIOK2,MAD1L1,RCC1,AKAP8,HN…
GO:BP	positive regulation of metabolic process	GO:0009893	1.84503e-17	16.734	3637	2278	555	21257	HNF4A,CEACAM1,KLB,TFEC,INHBB,NKX6-3,EDN2,INHBE,PLA2G10,TCF23,SFRP4,EPAS1,RXRG,KLF15,INHBC,SOX17,STRA8,SOX1,FGF1,TCF15,TNFSF11,HNF1B,GSX1,SPN,NTRK2,FGF15,MEF2B,NOS3,GBX2,MYRF,DMRT1,RFX4,TNFSF13,CALCA,GUCA1A,ADM2,F2,EN2,FGR,MYB,FOXN4,POU4F2,ETV4,FOXD3,E2F2,CMKLR1,GDF15,GPT2,BCL11A,LCK,CALCR,CCDC160,GBX1,TET1,FGF4,CAPN3,SIX1,CHCHD10,ACTN3,TET2,FGF10,CCDC3,NR5A2,GATA1,MSH2,PIWIL2,CYP27B1,CASZ1,HES3,D…
GO:BP	peptidyl-lysine modification	GO:0018205	3.01816e-17	16.5203	372	2278	104	21257	KLF15,SMYD1,MYB,BCL11A,CAPN3,TET2,PIWIL2,KAT2B,HNF1A,PRDM16,DPF1,JARID2,SETD6,CHEK1,MTF2,NOS1,SIRT1,SENP3,EED,BRCA2,DPY30,LEF1,METTL8,CHD5,BRCA1,RIF1,MLLT6,KDM4C,METTL20,TRIM28,RUVBL1,UBA2,TAF5L,TADA2A,NCOA3,DHPS,NOC2L,ING3,KAT6B,WDR5,BEND3,LIPT2,SETD4,SETDB1,GNL3,CTCF,ARNT,LIAS,TAF6L,PIAS2,ACTL6A,SETD1B,GCSH,ZFP451,RUVBL2,WDR82,HCFC1,CDYL,SMYD3,PHF20,SIN3A,ING5,RBBP5,SIRT3,EZH2,PAXIP1,PWP1,PCGF2…
GO:BP	negative regulation of biosynthetic process	GO:0009890	3.4761e-17	16.4589	1685	2278	302	21257	HNF4A,CEACAM1,PDZD3,INHBB,NOSTRIN,EPAS1,HOPX,SMYD1,HNF1B,GSX1,FGF15,OLIG2,PRDM14,DNMT3A,DMRT1,CALCA,MYB,POU4F2,SKOR1,FOXD3,NR0B1,OLIG3,E2F2,HESX1,VRTN,BCL11A,ZFP819,TET1,CAPN3,SIX1,CDYL2,GATA1,CYP27B1,HES3,SOX7,PPARGC1B,KLF2,ESRRB,HNF1A,RARG,MT3,TRIB3,PRDM16,SOX13,ERF,SATB1,DPF1,CAPRIN2,TLE4,HELLS,INSM1,XRCC6,SALL1,ADORA2B,PML,APOBEC1,HEXIM2,SHMT1,PAX6,ZFP296,RARA,JARID2,SIK1,ZFHX2,PPID,XRCC5,KLF…
GO:BP	positive regulation of transcription, DNA-templated	GO:0045893	4.19822e-17	16.3769	1513	2278	278	21257	HNF4A,TFEC,NKX6-3,EPAS1,RXRG,KLF15,SOX17,STRA8,SOX1,FGF1,TCF15,TNFSF11,HNF1B,GSX1,MEF2B,GBX2,MYRF,DMRT1,RFX4,EN2,MYB,FOXN4,POU4F2,ETV4,FOXD3,E2F2,CCDC160,GBX1,TET1,FGF4,CAPN3,SIX1,CHCHD10,TET2,FGF10,NR5A2,GATA1,CASZ1,HES3,SOX7,POU2F2,PPARGC1B,CEBPZ,FZD5,KAT2B,KLF2,EGF,GATA4,ESRRB,HNF1A,UTF1,ZFP740,RARG,MT3,CDC5L,PRDM16,SOX13,DPF1,PIM2,CAPRIN2,XRCC6,SALL1,SOX2,APOBEC1,PFKM,PAX6,TRF,RARA,ZFHX2,CSRN…
GO:BP	negative regulation of cellular biosynthetic process	GO:0031327	4.48692e-17	16.3481	1644	2278	296	21257	HNF4A,CEACAM1,PDZD3,INHBB,NOSTRIN,EPAS1,HOPX,SMYD1,HNF1B,GSX1,FGF15,OLIG2,PRDM14,DNMT3A,DMRT1,CALCA,MYB,POU4F2,SKOR1,FOXD3,NR0B1,OLIG3,E2F2,HESX1,VRTN,BCL11A,ZFP819,TET1,CAPN3,SIX1,CDYL2,GATA1,CYP27B1,HES3,SOX7,PPARGC1B,KLF2,ESRRB,HNF1A,RARG,MT3,TRIB3,PRDM16,SOX13,ERF,SATB1,DPF1,CAPRIN2,TLE4,HELLS,INSM1,XRCC6,SALL1,PML,APOBEC1,HEXIM2,SHMT1,PAX6,ZFP296,RARA,JARID2,SIK1,ZFHX2,PPID,XRCC5,KLF4,MSC,TR…
GO:BP	regulation of transcription by RNA polymerase II	GO:0006357	4.57806e-17	16.3393	1984	2278	342	21257	HNF4A,TFEC,NKX6-3,SFRP4,EPAS1,RXRG,KLF15,SOX17,STRA8,SOX1,FGF1,TCF15,HOPX,TNFSF11,HNF1B,GSX1,OLIG2,MEF2B,PRDM14,GBX2,DNMT3A,DMRT1,RFX4,EN2,MYB,POU4F2,SKOR1,ETV4,FOXD3,NR0B1,OLIG3,E2F2,HESX1,VRTN,GDF15,BCL11A,CCDC160,GBX1,TET1,FGF4,SIX1,TET2,FGF10,NR5A2,GATA1,HES3,SOX7,POU2F2,PPARGC1B,CEBPZ,FZD5,KAT2B,KLF2,GATA4,ESRRB,RNF165,HNF1A,ZMYM3,UTF1,ZFP740,RARG,MT3,CDC5L,TRIB3,PRDM16,SOX13,ERF,SATB1,DPF1,…
GO:BP	RNA catabolic process	GO:0006401	5.37162e-17	16.2699	247	2278	80	21257	CALCR,DNA2,ELAVL4,LRPPRC,PNLDC1,APOBEC1,CACNG7,EXOSC7,NAF1,DKC1,TNRC6C,METTL16,ATM,MAGOHB,EXOSC2,NPM1,NUDT12,MLH1,FASTKD1,PCID2,CNOT1,GTPBP1,POP1,DIS3,RNASEH2A,CNOT10,EXOSC5,LSM6,NSUN2,TTC37,LSM3,LSM7,MOV10,RBM10,LSM1,EXOSC3,APEX1,RBM8A,DDX49,HNRNPC,SYNCRIP,FXR1,UPF3A,SUPV3L1,EXOSC9,ETF1,UPF3B,DHX9,EXOSC4,CNOT3,SECISBP2,HNRNPU,EXOSC10,PAN2,DHX36,MRTO4,HNRNPM,PUM1,FASTKD3,DIS3L,TARDBP,EXOSC8,THRAP…
GO:BP	regulation of DNA metabolic process	GO:0051052	6.55039e-17	16.1837	370	2278	103	21257	PRDM14,TNFSF13,MSH6,TET1,FGF10,MSH2,EGF,PML,ANKLE1,PRKCG,XRCC5,KLF4,CHEK1,HELB,SIRT1,TICRR,PARP1,MSH3,BRCA1,RIF1,USP9X,CDT1,ARRB2,NAF1,DKC1,TRIM28,ATM,SLX1B,FMN2,NPM1,RMI2,ATAD5,MLH1,PRKDC,RFC5,NAT10,TIMELESS,TFDP1,RFC4,RPA2,SMARCAD1,BLM,GNL3,USP1,PRMT5,ENDOG,SPIRE2,CCT6A,POT1B,POT1A,ZRANB3,DSCC1,PCNA,UBR5,RTEL1,EXOSC3,ZFP869,DEK,FIGNL1,NEK2,CHTF18,ERCC8,HNRNPC,UBQLN4,PAXIP1,TRP53,DHX9,HNRNPU,NVL…
GO:BP	cellular protein metabolic process	GO:0044267	7.06936e-17	16.1506	4943	2278	710	21257	HNF4A,CEACAM1,KLB,INHBB,INHBE,PLA2G10,SFRP4,SRMS,KHDC3,KLF15,INHBC,NLRP6,FGF1,HOPX,TNFSF11,SMYD1,SPN,NTRK2,TGM3,FGF15,ST8SIA1,PRDM14,KIRREL2,ASPHD1,LAMA1,CALCA,SPRY4,RPL3L,ADM2,F2,FGR,MYB,SGK2,NPHS1,FKBP6,POU4F2,DCLK2,CHAC1,GDF15,BCL11A,LCK,CALCR,DNAJC6,TET1,FGF4,CAPN3,NOTUM,SOCS2,CHRNA9,USP28,CBS,TTLL13,TET2,FGF10,MAP1A,GATA1,ITPKA,PIWIL2,SOX7,PORCN,DLC1,CYCT,ELAVL4,TRIM63,TRIML1,UBXN11,PTPN7,FZ…
GO:BP	DNA conformation change	GO:0071103	1.40772e-16	15.8515	271	2278	84	21257	DNA2,PADI4,HELLS,XRCC6,TSSK6,XRCC5,SYCP1,CENPV,SSBP1,MCM5,HELB,HMGB2,RPA1,RECQL4,CHD9,CHD5,SET,INO80,MCPH1,NASP,RUVBL1,ERCC6L,NPM1,NCAPG,HHEX,NOC2L,RFC5,MCM2,KAT6B,RFC4,SMARCAD1,GINS4,SMARCA5,CHD1L,BLM,CTCF,RAD54L,MCM3,POT1A,CHAF1B,ZRANB3,BRIP1,GTF2H2,ASF1A,DSCC1,NCAPD3,HIRA,RTEL1,MCM4,ANP32B,DAXX,RUVBL2,CHTF18,SMYD3,MCM7,CDCA5,SUPV3L1,ACIN1,TRP53,DHX9,AKAP8,NCAPH,DHX36,MCM8,MCM6,HNRNPA2B1,RFC3,A…
GO:BP	establishment of RNA localization	GO:0051236	1.87589e-16	15.7268	169	2278	63	21257	TST,RANBP17,LRPPRC,XPOT,SRSF7,NUP133,ATM,MAPT,G3BP2,NUP43,NPM1,ABCE1,SARNP,HHEX,NUP160,SDAD1,PCID2,NOL6,NUP37,NUP85,DDX19B,NSUN2,NUP93,NUTF2,NUP62,TOMM20,SRSF3,RBM8A,PABPN1,XPO1,NUP155,NUP188,MRPL18,DDX39,RAN,RIOK2,SLBP,NUP107,DHX9,NMD3,HNRNPU,THOC5,SRSF1,RBM27,XPO5,CPSF6,HNRNPA2B1,NXF1,NUP214,SSB,NUP54,RBM26,LTV1,NCBP1,TERF2,EIF4A3,SFPQ,ALYREF,NUP153,DDX39B,RRS1,RAE1,CHTOP
GO:BP	RNA modification	GO:0009451	2.23974e-16	15.6498	147	2278	58	21257	THADA,APOBEC1,AARS,THUMPD2,METTL8,RPUSD3,NAF1,DKC1,METTL16,BAG4,TRMT5,CTU2,PUS3,APOBEC3,NAT10,TFB1M,ELP3,OSGEPL1,GTPBP3,FTSJ3,TRMT1,WTAP,RNMT,EMG1,NSUN2,MTO1,THG1L,NSUN5,ZCCHC4,TRMT6,FTSJ1,METTL3,TRUB1,BCDIN3D,HNRNPC,NHP2,TRMT10C,THUMPD3,CDK5RAP1,PUS7,PUS1,DIMT1,RPUSD4,TRUB2,METTL2,TGS1,MEPCE,ELP2,AARS2,METTL1,DUS1L,THUMPD1,MTFMT,FTO,TRMT112,TRMT2A,METTL14,ELP4
GO:BP	nucleic acid transport	GO:0050657	3.294e-16	15.4823	166	2278	62	21257	TST,RANBP17,LRPPRC,XPOT,SRSF7,NUP133,MAPT,G3BP2,NUP43,NPM1,ABCE1,SARNP,HHEX,NUP160,SDAD1,PCID2,NOL6,NUP37,NUP85,DDX19B,NSUN2,NUP93,NUTF2,NUP62,TOMM20,SRSF3,RBM8A,PABPN1,XPO1,NUP155,NUP188,MRPL18,DDX39,RAN,RIOK2,SLBP,NUP107,DHX9,NMD3,HNRNPU,THOC5,SRSF1,RBM27,XPO5,CPSF6,HNRNPA2B1,NXF1,NUP214,SSB,NUP54,RBM26,LTV1,NCBP1,TERF2,EIF4A3,SFPQ,ALYREF,NUP153,DDX39B,RRS1,RAE1,CHTOP
GO:BP	RNA transport	GO:0050658	3.294e-16	15.4823	166	2278	62	21257	TST,RANBP17,LRPPRC,XPOT,SRSF7,NUP133,MAPT,G3BP2,NUP43,NPM1,ABCE1,SARNP,HHEX,NUP160,SDAD1,PCID2,NOL6,NUP37,NUP85,DDX19B,NSUN2,NUP93,NUTF2,NUP62,TOMM20,SRSF3,RBM8A,PABPN1,XPO1,NUP155,NUP188,MRPL18,DDX39,RAN,RIOK2,SLBP,NUP107,DHX9,NMD3,HNRNPU,THOC5,SRSF1,RBM27,XPO5,CPSF6,HNRNPA2B1,NXF1,NUP214,SSB,NUP54,RBM26,LTV1,NCBP1,TERF2,EIF4A3,SFPQ,ALYREF,NUP153,DDX39B,RRS1,RAE1,CHTOP
GO:BP	mitotic cell cycle process	GO:1903047	3.6685e-16	15.4355	660	2278	150	21257	HUS1B,KHDC3,DMRT1,MYB,FGF10,MSH2,DNA2,TEX14,RAD9B,EGF,ESRRB,POLA1,PIM2,PML,CRADD,FBXO31,FANCD2,PAX6,RAD51C,KLF4,CHEK2,CHEK1,TIPIN,TICRR,MYBL2,BRCA2,TFAP4,KIF18A,MTA3,PPAT,BRCA1,INO80,HUS1,MCPH1,MTBP,NASP,RCC2,CDT1,BUB1B,ATM,NAA10,BCCIP,GINS1,ESPL1,DBF4,CEP192,NCAPG,ATAD5,DTL,ORC1,KNTC1,PRKDC,CCND3,PPP2R2D,MCM2,TFDP1,PCID2,FBXO5,EIF4EBP1,POLE,RPA2,KIF22,E2F4,CNTROB,BLM,TTK,CRLF3,CEP85,KIF14,CCNE1,…
GO:BP	negative regulation of RNA metabolic process	GO:0051253	4.93339e-16	15.3069	1445	2278	265	21257	HNF4A,NOSTRIN,EPAS1,HOPX,SMYD1,HNF1B,GSX1,OLIG2,PRDM14,DNMT3A,DMRT1,CALCA,MYB,POU4F2,SKOR1,FOXD3,NR0B1,OLIG3,E2F2,HESX1,VRTN,BCL11A,ZFP819,TET1,CAPN3,SIX1,CDYL2,GATA1,HES3,SOX7,PPARGC1B,KAT2B,KLF2,LRPPRC,ESRRB,HNF1A,RARG,MT3,TRIB3,PRDM16,SOX13,ERF,SATB1,DPF1,TLE4,HELLS,INSM1,XRCC6,SALL1,PML,APOBEC1,HEXIM2,PAX6,ZFP296,RARA,JARID2,SIK1,ZFHX2,PPID,XRCC5,KLF4,MSC,TRPS1,POU5F1,FOXQ1,ZC3H8,DAB2,ZFP423,…
GO:BP	negative regulation of cellular metabolic process	GO:0031324	7.05498e-16	15.1515	2695	2278	430	21257	HNF4A,CEACAM1,PDZD3,INHBB,NOSTRIN,SFRP4,EPAS1,KLF15,NLRP6,HOPX,SMYD1,HNF1B,GSX1,FGF15,OLIG2,PRDM14,KIRREL2,DNMT3A,DMRT1,CALCA,SPRY4,F2,MYB,MSH6,POU4F2,SKOR1,FOXD3,NR0B1,OLIG3,CHAC1,E2F2,HESX1,VRTN,BCL11A,ATCAY,ZFP819,TET1,CAPN3,SIX1,CHRNA9,ACTN3,CDYL2,MAP1A,GATA1,MSH2,CYP27B1,HES3,SOX7,PPARGC1B,ZFYVE28,SERPINE3,KAT2B,NUPR1,KLF2,LRPPRC,GATA4,ESRRB,HNF1A,SERPINB6C,RARG,MT3,SERPINI1,TRIB3,PRDM16,SOX…
GO:BP	mitochondrial gene expression	GO:0140053	2.46018e-15	14.609	106	2278	47	21257	CHCHD10,PPARGC1B,LRPPRC,AARS,SLC25A33,DARS2,MTRF1,RPUSD3,1700021F05RIK,SHMT2,TRMT5,PTCD3,TEFM,MRPS35,KIF22,GARS,MRPL47,MRPL12,MRPS27,FASTKD2,MTG1,ELAC2,TFAM,GFM2,TRNT1,TRMT10C,SUPV3L1,SIRT3,CDK5RAP1,MRPS16,TSFM,NGRN,SARS2,FASTKD3,RPUSD4,RARS2,TRUB2,MRPS18B,MRPS2,TUFM,EARS2,MRPL2,AARS2,MRPS17,MTIF2,POLRMT,GFM1
GO:BP	RNA export from nucleus	GO:0006405	3.74161e-15	14.4269	91	2278	43	21257	XPOT,NUP133,NPM1,ABCE1,SARNP,HHEX,NUP160,SDAD1,PCID2,NOL6,NUP85,DDX19B,NSUN2,NUP93,NUP62,SRSF3,PABPN1,XPO1,NUP155,NUP188,DDX39,RAN,RIOK2,NUP107,DHX9,NMD3,THOC5,RBM27,XPO5,CPSF6,HNRNPA2B1,NXF1,NUP214,SSB,RBM26,LTV1,NCBP1,ALYREF,NUP153,DDX39B,RRS1,RAE1,CHTOP
GO:BP	negative regulation of nitrogen compound metabolic process	GO:0051172	4.33895e-15	14.3626	2502	2278	402	21257	HNF4A,CEACAM1,PDZD3,INHBB,NOSTRIN,SFRP4,EPAS1,KLF15,NLRP6,HOPX,SMYD1,HNF1B,GSX1,OLIG2,PRDM14,KIRREL2,DNMT3A,DMRT1,CALCA,SPRY4,F2,MYB,MSH6,POU4F2,SKOR1,FOXD3,NR0B1,OLIG3,CHAC1,E2F2,HESX1,VRTN,BCL11A,ATCAY,ZFP819,TET1,CAPN3,SIX1,CHRNA9,ACTN3,CDYL2,MAP1A,GATA1,MSH2,HES3,SOX7,PPARGC1B,ZFYVE28,SERPINE3,KAT2B,NUPR1,KLF2,LRPPRC,ESRRB,HNF1A,SERPINB6C,RARG,MT3,SERPINI1,TRIB3,PRDM16,SOX13,HERPUD1,ERF,SATB1…
GO:BP	cell cycle checkpoint	GO:0000075	5.58652e-15	14.2529	179	2278	63	21257	HUS1B,KHDC3,HORMAD1,USP28,MSH2,DNA2,TEX14,RAD9B,CDC5L,PML,CRADD,FBXO31,FANCD2,CHEK2,CHEK1,TIPIN,WDR76,TICRR,RAD1,BRCA1,HUS1,CDT1,BUB1B,ATM,CEP192,DTL,ORC1,KNTC1,PRKDC,TIMELESS,PCID2,RPA2,NEK1,BLM,TTK,CDK5RAP3,NSUN2,ETAA1,INTS7,EME1,CRY1,CLSPN,PSMG2,TRIP13,DGKZ,MAD1L1,TRP53,THOC5,UIMC1,BUB1,ZWILCH,GIGYF2,PRPF19,RAD17,ZFP207,RNASEH2B,TOPBP1,ZW10,DDX39B,ATRIP,RAD9A,AURKB,IK
GO:BP	cellular protein-containing complex assembly	GO:0034622	1.05716e-14	13.9759	962	2278	192	21257	HOPX,HNF1B,RPL3L,NPHS1,FHOD3,GEMIN6,COBL,SV2A,PFN4,ACTR3B,PADI4,HELLS,KANK4,RPL10L,TWF2,PRMT7,CENPV,SLC25A33,PECAM1,MCM5,HAX1,RANGRF,NLE1,FCHO1,SETX,SOX12,PARP1,EIF2S2,ISY1,PSMG1,SET,SPTBN4,CELF4,GEMIN4,NASP,CDT1,NAF1,RUVBL1,GEMIN5,ATM,BAG4,XAB2,CENPN,MAPT,DMD,RBMXL1,PSIP1,RRN3,FMN2,NPM1,CCDC151,MDN1,MCTS2,CEP192,NUDT21,DMC1,FOXRED1,UBTF,MCM2,KAT6B,FBXO5,MID1IP1,TAF1C,SMARCA5,COIL,ATF7IP,PRMT5,EI…
GO:BP	nuclear export	GO:0051168	3.19775e-14	13.4952	156	2278	57	21257	FRAT1,RANBP17,ANKLE1,XPOT,NUP133,XPO4,NPM1,ABCE1,SARNP,HHEX,NUP160,SDAD1,PCID2,NOL6,NUP85,DDX19B,NSUN2,NUP93,CHCHD4,NUTF2,ANP32B,BARD1,NUP62,CSE1L,SRSF3,LSG1,HSPA9,PABPN1,XPO1,DNAJC27,NUP155,NUP188,DDX39,RAN,RIOK2,NUP107,DHX9,NMD3,THOC5,RBM27,XPO5,CPSF6,HNRNPA2B1,NXF1,NUP214,SSB,RBM26,LTV1,NUPL2,NCBP1,STRADA,ALYREF,NUP153,DDX39B,RRS1,RAE1,CHTOP
GO:BP	tRNA processing	GO:0008033	3.35485e-14	13.4743	116	2278	48	21257	THADA,ADAT1,AARS,THUMPD2,METTL8,TRMT5,CTU2,TSEN2,PUS3,RPP38,NAT10,RPP25,ELP3,POP1,OSGEPL1,GTPBP3,TRMT1,LSM6,NSUN2,MTO1,THG1L,TRMT6,FTSJ1,ELAC2,RPP14,TRUB1,BCDIN3D,TRNT1,TRMT10C,THUMPD3,CDK5RAP1,FARS2,PUS7,CLP1,PUS1,RPUSD4,TRUB2,SSB,METTL2,ELP2,AARS2,METTL1,DUS1L,THUMPD1,DDX1,MTFMT,TRMT112,ELP4
GO:BP	nucleobase-containing compound catabolic process	GO:0034655	3.54722e-14	13.4501	355	2278	95	21257	PDE9A,ENPP3,CALCR,DNA2,ELAVL4,SARM1,LRPPRC,PNLDC1,PDE4D,APOBEC1,CACNG7,EXOSC7,NAF1,DKC1,TNRC6C,METTL16,ATM,MAGOHB,EXOSC2,ENPP4,NPM1,NUDT12,NUDT1,APOBEC3,MLH1,DCTPP1,ADAL,FASTKD1,PCID2,CNOT1,GTPBP1,POP1,DIS3,CNP,ENDOG,DUT,RNASEH2A,CNOT10,EXOSC5,LSM6,NSUN2,TTC37,LSM3,LSM7,MOV10,RBM10,LSM1,EXOSC3,APEX1,RBM8A,DDX49,HNRNPC,SYNCRIP,FXR1,UPF3A,SUPV3L1,EXOSC9,DNPH1,ETF1,UPF3B,DHX9,EXOSC4,CNOT3,SECISBP2,H…
GO:BP	mRNA catabolic process	GO:0006402	3.97451e-14	13.4007	205	2278	67	21257	CALCR,ELAVL4,PNLDC1,APOBEC1,CACNG7,EXOSC7,TNRC6C,METTL16,ATM,MAGOHB,EXOSC2,NPM1,NUDT12,MLH1,FASTKD1,PCID2,CNOT1,GTPBP1,CNOT10,EXOSC5,LSM6,LSM3,LSM7,MOV10,RBM10,LSM1,EXOSC3,APEX1,RBM8A,HNRNPC,SYNCRIP,FXR1,UPF3A,SUPV3L1,EXOSC9,ETF1,UPF3B,DHX9,EXOSC4,CNOT3,SECISBP2,HNRNPU,EXOSC10,PAN2,DHX36,MRTO4,HNRNPM,PUM1,FASTKD3,TARDBP,EXOSC8,THRAP3,GIGYF2,SSB,HNRNPD,LSM4,GSPT1,NCBP1,EIF4A3,FTO,YTHDF2,METTL14,AN…
GO:BP	regulation of cell cycle	GO:0051726	6.91797e-14	13.16	1027	2278	199	21257	HNF4A,HUS1B,KHDC3,DMRT1,HORMAD1,E2F2,USP28,CCDC36,FGF10,MSH2,PIWIL2,DNA2,TEX14,KAT2B,NUPR1,RAD9B,EGF,GATA4,CDC5L,PIM2,INSM1,SOX2,PML,CRADD,HEXIM2,FBXO31,FANCD2,RAD51C,RARA,SIK1,CDK5R2,CENPV,KLF4,CHEK2,SLC25A33,CHEK1,TIPIN,SFRP1,WDR76,NLE1,SIRT1,TICRR,TFDP2,GADD45GIP1,BRCA2,TFAP4,MTA3,TBX3,LEF1,RAD1,PTPN3,BRCA1,INO80,HUS1,MCPH1,MTBP,RCC2,CDT1,BUB1B,ATM,WDR12,DMD,AATF,NAA10,BCCIP,NPM1,RMI2,DBF4,CEP…
GO:BP	nuclear chromosome segregation	GO:0098813	8.57966e-14	13.0665	265	2278	78	21257	KHDC3,HORMAD1,CCDC36,SEPT1,SMC1B,MSH4,TEX14,STAG3,MEI4,ESCO2,CCNB1IP1,TEX11,FANCD2,RAD51C,SYCP1,SYCE2,BRCA2,KIF18A,INO80,RCC2,CDT1,BUB1B,ATM,NAA10,FMN2,RMI2,ESPL1,CEP192,NCAPG,DMC1,MLH1,PCID2,FBXO5,KIF22,TTK,KIF14,CCNE1,BRIP1,DSCC1,NCAPD3,HIRA,EME1,PSMG2,CDC26,KIF2C,NUP62,PDS5A,TRIP13,SMC3,NEK2,ECT2,CDCA5,RAN,RIOK2,MAD1L1,AKAP8,HNRNPU,NCAPH,BUB1,INCENP,CHTF8,SMC2,MCMBP,FEN1,NSL1,ZFP207,PHB2,CENPQ…
GO:BP	telomere maintenance	GO:0000723	1.26918e-13	12.8965	128	2278	50	21257	HUS1B,DNA2,XRCC6,PML,RAD51C,XRCC5,BRCA2,RPA1,RECQL4,RIF1,HUS1,NAF1,DKC1,ATM,SLX1B,TELO2,PRKDC,NAT10,RPA2,BLM,GNL3,CCT6A,CCNE1,POT1B,POT1A,PCNA,RTEL1,APEX1,NEK2,HNRNPC,NHP2,HNRNPU,EXOSC10,DHX36,CCT7,CCT4,PTGES3,HNRNPA2B1,MCRS1,CCT8,HSP90AB1,TCP1,HNRNPD,MAP2K7,CCT2,TERF2,PINX1,RAD51,AURKB,SMG7
GO:BP	protein-containing complex subunit organization	GO:0043933	1.78316e-13	12.7488	1710	2278	292	21257	LY6G5C,HOPX,HNF1B,TGM3,SOAT2,RPL3L,QPRT,NPHS1,FHOD3,DLGAP3,DNAJC6,CLGN,CAPN3,GEMIN6,CHCHD10,HRK,COBL,MAP1A,SV2A,KCNJ12,P2RX3,PFN4,ACTR3B,NUPR1,PRMT8,ABCA1,PADI4,RYR1,ACACB,HELLS,INSM1,KANK4,PML,RPL10L,TWF2,SHMT1,SLC1A5,PFKM,PPID,PRMT7,TCL1,SYCP1,CENPV,TRPS1,SLC25A33,PECAM1,MCM5,RASIP1,NACC1,HAX1,RANGRF,NLE1,FCHO1,MTRF1,TFAP4,SETX,SOX12,KIF18A,PARP1,EIF2S2,ISY1,CHD5,PSMG1,SET,INO80,SPTBN4,CELF4,GE…
GO:BP	regulation of translation	GO:0006417	2.33138e-13	12.6324	353	2278	93	21257	PIWIL2,ELAVL4,LRPPRC,CAPRIN2,PML,SHMT1,AARS,RARA,RPUSD3,SHMT2,GEMIN5,TNRC6C,METTL16,EPRS,NOLC1,NPM1,TCOF1,NCL,SARNP,PTCD3,NAT10,EIF4EBP1,CNOT1,KBTBD8,CNOT10,MRPS27,ZCCHC4,MOV10,FASTKD2,MTG1,ILF3,METTL3,EIF2A,DHFR,GUF1,TRAP1,RBM8A,OGFOD1,SYNCRIP,FXR1,UPF3A,TRMT10C,ETF1,BCL3,CDK5RAP1,UPF3B,DHX9,CNOT3,SECISBP2,LARP4,PUS7,DHX36,TSFM,NGRN,PA2G4,MRPL13,HNRNPL,PUM1,FASTKD3,RPUSD4,TARDBP,GIGYF2,ABCF1,CNB…
GO:BP	nucleobase-containing compound transport	GO:0015931	2.68506e-13	12.571	217	2278	68	21257	SLC29A1,TST,RANBP17,LRPPRC,SLC28A1,SLC25A33,XPOT,SRSF7,NUP133,MAPT,G3BP2,NUP43,NPM1,ABCE1,SARNP,HHEX,NUP160,SDAD1,PCID2,NOL6,NUP37,NUP85,DDX19B,NSUN2,SLC25A32,NUP93,NUTF2,NUP62,TOMM20,SRSF3,RBM8A,PABPN1,XPO1,NUP155,NUP188,MRPL18,DDX39,RAN,RIOK2,SLBP,NUP107,DHX9,NMD3,HNRNPU,THOC5,SRSF1,SLC25A5,SLC25A36,RBM27,XPO5,CPSF6,HNRNPA2B1,NXF1,NUP214,SSB,NUP54,RBM26,LTV1,NCBP1,TERF2,EIF4A3,SFPQ,ALYREF,NUP15…
GO:BP	telomere organization	GO:0032200	2.71007e-13	12.567	130	2278	50	21257	HUS1B,DNA2,XRCC6,PML,RAD51C,XRCC5,BRCA2,RPA1,RECQL4,RIF1,HUS1,NAF1,DKC1,ATM,SLX1B,TELO2,PRKDC,NAT10,RPA2,BLM,GNL3,CCT6A,CCNE1,POT1B,POT1A,PCNA,RTEL1,APEX1,NEK2,HNRNPC,NHP2,HNRNPU,EXOSC10,DHX36,CCT7,CCT4,PTGES3,HNRNPA2B1,MCRS1,CCT8,HSP90AB1,TCP1,HNRNPD,MAP2K7,CCT2,TERF2,PINX1,RAD51,AURKB,SMG7
GO:BP	nucleic acid phosphodiester bond hydrolysis	GO:0090305	2.88082e-13	12.5405	254	2278	75	21257	HORMAD1,ENPP3,CCDC36,PIWIL2,DNA2,RAD9B,MEI4,PNLDC1,PLD6,SLFN9,ANKLE1,EXOSC7,ZNRD1,RAD1,EXOSC2,SLX1B,NOB1,YBEY,NPM1,TSEN2,HARBI1,NUDT21,ATAD5,RPP38,RPP25,POLE,MGME1,CPSF4L,CNOT1,POP1,DIS3,ENDOG,RNASEH2A,ZRANB3,TOE1,EME1,MOV10,POLD1,EXOSC3,DBR1,APEX1,ELAC2,RPP14,ERI1,EXO1,BMS1,NHP2,CPSF3,EXOSC9,BOP1,NOL9,EXOSC10,PAN2,ISG20L2,DCLRE1A,CPSF6,DIS3L,EXOSC8,USB1,CSTF2T,FEN1,AIFM1,TUT1,G3BP1,DDX1,NCBP1,RN…
GO:BP	nuclear transport	GO:0051169	3.34303e-13	12.4759	315	2278	86	21257	HNF4A,FRAT1,CABP1,RANBP17,PML,ANKLE1,XPOT,RANGRF,BRCA1,NUP133,XPO4,TRIM28,SYK,NOLC1,NPM1,ABCE1,SARNP,HHEX,HEATR3,NUP160,SDAD1,PCID2,FBXO22,NOL6,AKAP1,IPO8,NUP85,DDX19B,NSUN2,UBR5,NUP93,CHCHD4,NUTF2,ANP32B,BARD1,NUP62,ING1,NUP205,CSE1L,SRSF3,LSG1,HSPA9,PABPN1,XPO1,DNAJC27,NUP155,NUP188,ECT2,DDX39,KPNA1,RAN,RIOK2,NUP107,TRP53,DHX9,NMD3,THOC5,TMCO6,POLA2,RBM27,XPO5,IPO11,CPSF6,HNRNPA2B1,TARDBP,NXF1,…
GO:BP	nucleocytoplasmic transport	GO:0006913	3.34303e-13	12.4759	315	2278	86	21257	HNF4A,FRAT1,CABP1,RANBP17,PML,ANKLE1,XPOT,RANGRF,BRCA1,NUP133,XPO4,TRIM28,SYK,NOLC1,NPM1,ABCE1,SARNP,HHEX,HEATR3,NUP160,SDAD1,PCID2,FBXO22,NOL6,AKAP1,IPO8,NUP85,DDX19B,NSUN2,UBR5,NUP93,CHCHD4,NUTF2,ANP32B,BARD1,NUP62,ING1,NUP205,CSE1L,SRSF3,LSG1,HSPA9,PABPN1,XPO1,DNAJC27,NUP155,NUP188,ECT2,DDX39,KPNA1,RAN,RIOK2,NUP107,TRP53,DHX9,NMD3,THOC5,TMCO6,POLA2,RBM27,XPO5,IPO11,CPSF6,HNRNPA2B1,TARDBP,NXF1,…
GO:BP	protein metabolic process	GO:0019538	3.54953e-13	12.4498	5608	2278	768	21257	HNF4A,HABP2,CEACAM1,SRGN,KLB,INHBB,INHBE,PLA2G10,SFRP4,SRMS,KHDC3,KLF15,INHBC,NLRP6,SOX17,TMPRSS11D,FGF1,HOPX,TNFSF11,SMYD1,SPN,MEP1B,NTRK2,TGM3,FGF15,ST8SIA1,PRDM14,KIRREL2,MYRF,RFX4,ASPHD1,LAMA1,CALCA,SPRY4,RPL3L,PRSS41,ADM2,F2,FGR,MYB,SGK2,NPHS1,CPN1,FKBP6,POU4F2,CHST3,DCLK2,CHAC1,GDF15,BCL11A,LCK,CALCR,DNAJC6,TET1,FGF4,CAPN3,NOTUM,SOCS2,CHRNA9,USP28,APOL8,CBS,TTLL13,TET2,FGF10,MAP1A,GATA1,ITP…
GO:BP	heterocycle catabolic process	GO:0046700	3.6222e-13	12.441	402	2278	101	21257	CUBN,HAL,PDE9A,ENPP3,QPRT,CALCR,TET1,TET2,DNA2,ELAVL4,SARM1,LRPPRC,PNLDC1,PDE4D,APOBEC1,CACNG7,EXOSC7,PRODH,NAF1,DKC1,TNRC6C,METTL16,ATM,MAGOHB,EXOSC2,ENPP4,NPM1,NUDT12,NUDT1,APOBEC3,MLH1,DCTPP1,ADAL,FASTKD1,PCID2,CNOT1,GTPBP1,POP1,DIS3,CNP,ENDOG,DUT,RNASEH2A,CNOT10,EXOSC5,LSM6,NSUN2,TTC37,LSM3,LSM7,MOV10,RBM10,LSM1,EXOSC3,APEX1,RBM8A,DDX49,HNRNPC,SYNCRIP,FXR1,UPF3A,SUPV3L1,EXOSC9,DNPH1,ETF1,UPF3…
GO:BP	cellular nitrogen compound catabolic process	GO:0044270	4.27158e-13	12.3694	397	2278	100	21257	CUBN,HAL,PDE9A,ENPP3,QPRT,CALCR,TET1,TET2,DNA2,ELAVL4,SARM1,LRPPRC,PNLDC1,PDE4D,APOBEC1,CACNG7,EXOSC7,NAF1,DKC1,TNRC6C,METTL16,ATM,MAGOHB,EXOSC2,ENPP4,NPM1,NUDT12,NUDT1,APOBEC3,MLH1,DCTPP1,ADAL,FASTKD1,PCID2,CNOT1,GTPBP1,POP1,DIS3,CNP,ENDOG,DUT,RNASEH2A,CNOT10,EXOSC5,LSM6,NSUN2,TTC37,LSM3,LSM7,MOV10,RBM10,LSM1,EXOSC3,APEX1,RBM8A,DDX49,HNRNPC,SYNCRIP,FXR1,UPF3A,SUPV3L1,EXOSC9,DNPH1,ETF1,UPF3B,DHX9…
GO:BP	DNA biosynthetic process	GO:0071897	5.18861e-13	12.2849	184	2278	61	21257	EGF,POLA1,PML,XRCC5,SYCP1,KLF4,CHEK1,POLD2,SIRT1,RPA1,ARRB2,NAF1,DKC1,ATM,NPM1,TELO2,DTL,RFC5,NAT10,TFDP1,RFC4,POLE,CCT6A,POT1B,POT1A,DSCC1,LIG1,PCNA,POLD1,PHB,POLD3,POLE2,NEK2,CHTF18,HNRNPC,NHP2,TRP53,HNRNPU,NVL,EXOSC10,CCT7,CCT4,PTGES3,POLA2,HNRNPA2B1,RFC3,CHTF8,DNAJC2,MCRS1,CCT8,HSP90AB1,TCP1,HNRNPD,MAP2K7,POLL,CCT2,TERF2,PINX1,DDX39B,AURKB,SMG7
GO:BP	positive regulation of chromosome organization	GO:2001252	6.96169e-13	12.1573	190	2278	62	21257	MYB,TET1,PIWIL2,KAT2B,PML,JARID2,XRCC5,MTF2,NOS1,SIRT1,EED,BRCA1,RIF1,CDT1,NAF1,DKC1,TRIM28,ATM,SLX1B,TADA2A,WDR5,SETDB1,GNL3,ATF7IP,CCT6A,POT1A,GTF2H2,RTEL1,RUVBL2,NEK2,SIN3A,PAXIP1,TRP53,AKAP8,HNRNPU,DHX36,CCT7,CCT4,MPHOSPH8,KAT2A,HNRNPA2B1,L3MBTL2,SART3,CCT8,FEN1,NELFE,NELFA,TCP1,HNRNPD,MAP2K7,CCT2,TERF2,PAXBP1,DNMT1,SETDB2,SFPQ,RAD21,KAT7,SMARCB1,AURKB,BRD7,CHTOP
GO:BP	double-strand break repair via homologous recombination	GO:0000724	9.92504e-13	12.0033	129	2278	49	21257	HUS1B,RAD51C,CHEK1,MCM5,HELB,BRCA2,PARP1,RPA1,BRCA1,INO80,RIF1,HUS1,RAD54B,ATM,SLX1B,RNF138,RMI2,XRCC2,SWSAP1,DMC1,MCM2,TIMELESS,RPA2,GINS4,BLM,PALB2,RAD54L,MCM3,RTEL1,MCM4,CDC7,FIGNL1,MCM7,UBQLN4,MMS22L,TONSL,MMS19,MCM8,MCM6,POLL,RAD51AP1,RMI1,HELQ,SFPQ,RAD51,RECQL5,SFR1,NUCKS1,FUS
GO:BP	recombinational repair	GO:0000725	1.42897e-12	11.845	130	2278	49	21257	HUS1B,RAD51C,CHEK1,MCM5,HELB,BRCA2,PARP1,RPA1,BRCA1,INO80,RIF1,HUS1,RAD54B,ATM,SLX1B,RNF138,RMI2,XRCC2,SWSAP1,DMC1,MCM2,TIMELESS,RPA2,GINS4,BLM,PALB2,RAD54L,MCM3,RTEL1,MCM4,CDC7,FIGNL1,MCM7,UBQLN4,MMS22L,TONSL,MMS19,MCM8,MCM6,POLL,RAD51AP1,RMI1,HELQ,SFPQ,RAD51,RECQL5,SFR1,NUCKS1,FUS
GO:BP	regulation of DNA replication	GO:0006275	2.58405e-12	11.5877	105	2278	43	21257	FGF10,DNA2,EGF,ESCO2,CHEK2,TIPIN,TICRR,CACYBP,BRCA2,INO80,HUS1,CDT1,NPM1,DBF4,ATAD5,GLI1,RFC5,TIMELESS,FBXO5,ORC5,RFC4,BLM,ZRANB3,DSCC1,STOML2,PCNA,ATF1,CDC7,GTPBP4,PDS5A,SMC3,CHTF18,TRP53,DHX9,CCNA2,USP37,WDR18,RFC3,CHTF8,ORC3,RAD17,CDAN1,NUCKS1
GO:BP	ribonucleoprotein complex localization	GO:0071166	3.33855e-12	11.4764	73	2278	35	21257	XPOT,NUP133,NPM1,ABCE1,SARNP,HHEX,NUP160,SDAD1,PCID2,NOL6,NUP85,DDX19B,NSUN2,NUP93,SRSF3,PABPN1,XPO1,PRPF31,NUP155,DDX39,RAN,RIOK2,NUP107,NMD3,THOC5,HNRNPA2B1,NXF1,NUP214,SSB,LTV1,NCBP1,DDX39B,RRS1,RAE1,CHTOP
GO:BP	tRNA aminoacylation for protein translation	GO:0006418	4.39483e-12	11.3571	42	2278	26	21257	AARS,DARS2,LARS,TARS,CARS,EPRS,SARS,FARSB,IARS,KARS,YARS,NARS,FARSA,MARS,GARS,CARS2,VARS,AARSD1,NARS2,FARS2,SARS2,RARS2,EARS2,DARS,AARS2,PARS2
GO:BP	macromolecule modification	GO:0043412	4.79479e-12	11.3192	4004	2278	573	21257	HNF4A,CEACAM1,KLB,INHBB,INHBE,SFRP4,SRMS,KHDC3,KLF15,INHBC,NLRP6,FGF1,HOPX,TNFSF11,SMYD1,SPN,NTRK2,TGM3,FGF15,ST8SIA1,PRDM14,KIRREL2,DNMT3A,ASPHD1,LAMA1,CALCA,SPRY4,ADM2,F2,FGR,MYB,SGK2,NPHS1,FKBP6,POU4F2,DCLK2,GDF15,BCL11A,LCK,CALCR,DNAJC6,TET1,FGF4,CAPN3,NOTUM,SOCS2,CHRNA9,USP28,CBS,TTLL13,TET2,FGF10,GATA1,ITPKA,PIWIL2,PORCN,DLC1,THADA,TRIM63,TRIML1,PTPN7,FZD5,ZFYVE28,METTL4,CASS4,RNF125,TEX14,…
GO:BP	aromatic compound catabolic process	GO:0019439	5.85617e-12	11.2324	418	2278	101	21257	CUBN,HAL,PDE9A,ENPP3,CALCR,TET1,TET2,DNA2,ELAVL4,SARM1,LRPPRC,PNLDC1,PDE4D,APOBEC1,CACNG7,EXOSC7,NAF1,DKC1,TNRC6C,METTL16,ATM,MAGOHB,EXOSC2,ENPP4,NPM1,NUDT12,NUDT1,APOBEC3,MLH1,DCTPP1,ADAL,FASTKD1,PCID2,CNOT1,GTPBP1,POP1,DIS3,CNP,ENDOG,DUT,RNASEH2A,CNOT10,EXOSC5,LSM6,NSUN2,MAOA,TTC37,LSM3,LSM7,MOV10,RBM10,LSM1,EXOSC3,APEX1,RBM8A,DDX49,QDPR,HNRNPC,SYNCRIP,FXR1,UPF3A,SUPV3L1,EXOSC9,DNPH1,ETF1,UPF3B…
GO:BP	DNA integrity checkpoint	GO:0031570	6.31196e-12	11.1998	116	2278	45	21257	HUS1B,USP28,MSH2,DNA2,RAD9B,CDC5L,PML,CRADD,FBXO31,FANCD2,CHEK2,CHEK1,TIPIN,WDR76,TICRR,RAD1,BRCA1,HUS1,CDT1,ATM,DTL,ORC1,PRKDC,TIMELESS,RPA2,NEK1,BLM,CDK5RAP3,ETAA1,INTS7,EME1,CRY1,CLSPN,DGKZ,TRP53,THOC5,UIMC1,GIGYF2,PRPF19,RAD17,RNASEH2B,TOPBP1,DDX39B,ATRIP,RAD9A
GO:BP	organic cyclic compound catabolic process	GO:1901361	6.35479e-12	11.1969	449	2278	106	21257	CUBN,HAL,PDE9A,ENPP3,QPRT,CALCR,TET1,TET2,CYP27B1,DNA2,ELAVL4,SARM1,HSD17B14,LRPPRC,PNLDC1,MT3,PDE4D,APOBEC1,CACNG7,EXOSC7,PRODH,NAF1,DKC1,TNRC6C,METTL16,ATM,MAGOHB,EXOSC2,ENPP4,NPM1,NUDT12,NUDT1,APOBEC3,MLH1,DCTPP1,ADAL,FASTKD1,PCID2,CNOT1,GTPBP1,POP1,DIS3,CNP,ENDOG,DUT,RNASEH2A,CNOT10,EXOSC5,LSM6,NSUN2,MAOA,TTC37,LSM3,LSM7,MOV10,RBM10,LSM1,EXOSC3,APEX1,RBM8A,DDX49,QDPR,HNRNPC,SYNCRIP,FXR1,UPF3A…
GO:BP	protein export from nucleus	GO:0006611	7.29286e-12	11.1371	130	2278	48	21257	FRAT1,RANBP17,ANKLE1,XPOT,NUP133,XPO4,NPM1,ABCE1,SARNP,HHEX,NUP160,SDAD1,PCID2,NOL6,NUP85,DDX19B,NSUN2,NUP93,CHCHD4,NUTF2,ANP32B,BARD1,CSE1L,SRSF3,HSPA9,PABPN1,XPO1,DNAJC27,NUP155,DDX39,RAN,RIOK2,NUP107,NMD3,THOC5,XPO5,HNRNPA2B1,NXF1,NUP214,SSB,LTV1,NUPL2,NCBP1,STRADA,DDX39B,RRS1,RAE1,CHTOP
GO:BP	negative regulation of biological process	GO:0048519	7.76655e-12	11.1098	5477	2278	745	21257	HNF4A,FCRLB,CEACAM1,SRGN,PDZD3,INHBB,NKX6-3,HUS1B,NOSTRIN,EDN2,PLA2G10,SFRP4,EPAS1,KHDC3,KLF15,FGF3,NLRP6,SOX17,UBASH3A,HOPX,SMYD1,HNF1B,GSX1,SPN,NLGN3,ATP1B2,NTRK2,TNFAIP8L2,FGF15,OLIG2,NOS3,PRDM14,SLC15A1,KIRREL2,DNMT3A,CLNK,DMRT1,RFX4,CALCA,SPRY4,HORMAD1,ENPP3,F2,EN2,FGR,MYB,MSH6,HHIP,SYT4,VPREB3,FKBP6,POU4F2,SKOR1,SLC6A1,ETV4,FOXD3,DCLK2,TARM1,FHOD3,NR0B1,OLIG3,CHAC1,E2F2,HESX1,CMKLR1,VRTN,GD…
GO:BP	amino acid activation	GO:0043038	8.40441e-12	11.0755	46	2278	27	21257	AARS,DARS2,LARS,TARS,CARS,EPRS,SARS,FARSB,IARS,KARS,YARS,NARS,AASDH,FARSA,MARS,GARS,CARS2,VARS,AARSD1,NARS2,FARS2,SARS2,RARS2,EARS2,DARS,AARS2,PARS2
GO:BP	protein acetylation	GO:0006473	1.01435e-11	10.9938	205	2278	63	21257	KLF15,PIWIL2,KAT2B,NUPR1,ESCO2,HNF1A,DPF1,NAA11,CHEK1,NOS1,SIRT1,BRCA2,LEF1,METTL8,CHD5,BRCA1,NAA16,RUVBL1,NAA10,TAF5L,TADA2A,NCOA3,NOC2L,ING3,KAT6B,NAA25,WDR5,BEND3,CTCF,TAF6L,DSCC1,ACTL6A,ZFP451,RUVBL2,HCFC1,CDYL,PHF20,SIN3A,ING5,SIRT3,PAXIP1,PCGF2,TAF7,BRD8,KAT2A,KANSL2,L3MBTL2,MCRS1,YEATS4,MED24,TAF1,POLE4,MEAF6,KAT7,MSL2,SMARCB1,NAA15,SETD5,BRD7,DPF2,TAF9,NAA50,KAT5
GO:BP	negative regulation of chromosome organization	GO:2001251	1.37676e-11	10.8611	146	2278	51	21257	KHDC3,TET1,TEX14,PML,APOBEC1,JARID2,XRCC5,MTF2,SIRT1,BRCA1,MLLT6,CDT1,BUB1B,KDM4C,ATM,NAA10,CEP192,NOC2L,NAT10,MCM2,PCID2,FBXO5,WDR5,TTK,POT1A,ATAD2,UBR5,RTEL1,PSMG2,ZFP451,TRIP13,HNRNPC,SIN3A,MAD1L1,HNRNPU,EXOSC10,BUB1,TAF7,L3MBTL2,MCRS1,KDM4A,ZFP207,TERF2,DNMT1,RAD21,PINX1,ZW10,SMARCB1,AURKB,TRIP12,IK
GO:BP	protein-containing complex assembly	GO:0065003	1.41469e-11	10.8493	1540	2278	262	21257	LY6G5C,HOPX,HNF1B,TGM3,SOAT2,RPL3L,QPRT,NPHS1,FHOD3,DLGAP3,CLGN,CAPN3,GEMIN6,CHCHD10,HRK,COBL,SV2A,KCNJ12,P2RX3,PFN4,ACTR3B,NUPR1,PRMT8,ABCA1,PADI4,RYR1,ACACB,HELLS,INSM1,KANK4,PML,RPL10L,TWF2,SHMT1,SLC1A5,PFKM,PPID,PRMT7,TCL1,SYCP1,CENPV,TRPS1,SLC25A33,PECAM1,MCM5,RASIP1,NACC1,HAX1,RANGRF,NLE1,FCHO1,TFAP4,SETX,SOX12,PARP1,EIF2S2,ISY1,PSMG1,SET,SPTBN4,CELF4,GEMIN4,NASP,CDT1,SHMT2,NAF1,SOD2,TRIM28…
GO:BP	ribonucleoprotein complex export from nucleus	GO:0071426	1.51732e-11	10.8189	72	2278	34	21257	XPOT,NUP133,NPM1,ABCE1,SARNP,HHEX,NUP160,SDAD1,PCID2,NOL6,NUP85,DDX19B,NSUN2,NUP93,SRSF3,PABPN1,XPO1,NUP155,DDX39,RAN,RIOK2,NUP107,NMD3,THOC5,HNRNPA2B1,NXF1,NUP214,SSB,LTV1,NCBP1,DDX39B,RRS1,RAE1,CHTOP
GO:BP	histone methylation	GO:0016571	1.52976e-11	10.8154	156	2278	53	21257	SMYD1,PRDM14,MYB,TET1,TET2,PRMT8,PRDM16,SATB1,DPPA2,JARID2,PRMT7,SETD6,MTF2,SIRT1,EED,REST,DPY30,CHD5,BRCA1,RIF1,MLLT6,COPRS,KDM4C,WDR5,BEND3,SETDB1,CTCF,PRMT5,SETD1B,ZFP451,ZFP827,WDR82,SMYD3,RBBP5,EZH2,PAXIP1,PWP1,PRDM5,ASH2L,L3MBTL2,SUV39H2,NELFE,NELFA,SUZ12,KDM4A,PAXBP1,DNMT1,SETDB2,ARID4A,SETD1A,SMARCB1,SETD5,CHTOP
GO:BP	sister chromatid segregation	GO:0000819	2.75077e-11	10.5605	183	2278	58	21257	KHDC3,HORMAD1,SMC1B,TEX14,STAG3,ESCO2,RAD51C,KIF18A,INO80,CDT1,BUB1B,ATM,NAA10,RMI2,ESPL1,CEP192,NCAPG,PCID2,FBXO5,KIF22,TTK,KIF14,DSCC1,NCAPD3,HIRA,PSMG2,CDC26,KIF2C,NUP62,PDS5A,TRIP13,SMC3,NEK2,CDCA5,RAN,RIOK2,MAD1L1,AKAP8,HNRNPU,NCAPH,BUB1,INCENP,CHTF8,SMC2,MCMBP,FEN1,NSL1,ZFP207,PHB2,SFPQ,RAD21,PINX1,ZW10,RRS1,AURKB,IK,NAA50,CDCA8
GO:BP	regulation of cellular amide metabolic process	GO:0034248	3.2403e-11	10.4894	404	2278	97	21257	PIWIL2,ELAVL4,LRPPRC,CAPRIN2,PML,SHMT1,AARS,RARA,HAP1,C330021F23RIK,RPUSD3,SHMT2,GEMIN5,TNRC6C,METTL16,EPRS,NOLC1,NPM1,TCOF1,NCL,SARNP,PTCD3,NAT10,EIF4EBP1,CNOT1,KBTBD8,CNOT10,MRPS27,ZCCHC4,MOV10,FASTKD2,MTG1,ILF3,METTL3,EIF2A,DHFR,GUF1,TRAP1,RBM8A,OGFOD1,SYNCRIP,FXR1,UPF3A,TRMT10C,SIRT3,ETF1,BCL3,CDK5RAP1,UPF3B,TRP53,DHX9,CNOT3,SECISBP2,LARP4,PUS7,DHX36,TSFM,NGRN,PA2G4,MRPL13,HNRNPL,PUM1,FASTKD3…
GO:BP	positive regulation of DNA metabolic process	GO:0051054	4.23706e-11	10.3729	216	2278	64	21257	TNFSF13,FGF10,MSH2,EGF,PML,PRKCG,XRCC5,KLF4,SIRT1,PARP1,BRCA1,RIF1,USP9X,ARRB2,NAF1,DKC1,TRIM28,ATM,SLX1B,FMN2,NPM1,ATAD5,MLH1,PRKDC,RFC5,TIMELESS,RFC4,BLM,GNL3,ENDOG,SPIRE2,CCT6A,POT1A,DSCC1,PCNA,RTEL1,EXOSC3,NEK2,CHTF18,ERCC8,PAXIP1,DHX9,NVL,MMS19,DHX36,CCT7,UIMC1,CCT4,PTGES3,RNF168,HNRNPA2B1,RFC3,CHTF8,CCT8,HSP90AB1,TCP1,HNRNPD,MAP2K7,CCT2,TERF2,DDX39B,RAD51,AURKB,FUS
GO:BP	tRNA aminoacylation	GO:0043039	4.66153e-11	10.3315	45	2278	26	21257	AARS,DARS2,LARS,TARS,CARS,EPRS,SARS,FARSB,IARS,KARS,YARS,NARS,FARSA,MARS,GARS,CARS2,VARS,AARSD1,NARS2,FARS2,SARS2,RARS2,EARS2,DARS,AARS2,PARS2
GO:BP	histone acetylation	GO:0016573	5.04726e-11	10.2969	160	2278	53	21257	PIWIL2,KAT2B,HNF1A,DPF1,CHEK1,NOS1,SIRT1,BRCA2,LEF1,METTL8,CHD5,BRCA1,RUVBL1,TAF5L,TADA2A,NCOA3,NOC2L,ING3,KAT6B,WDR5,BEND3,CTCF,TAF6L,ACTL6A,ZFP451,RUVBL2,HCFC1,CDYL,PHF20,SIN3A,ING5,PAXIP1,PCGF2,TAF7,BRD8,KAT2A,KANSL2,L3MBTL2,MCRS1,YEATS4,MED24,TAF1,POLE4,MEAF6,KAT7,MSL2,SMARCB1,SETD5,BRD7,DPF2,TAF9,NAA50,KAT5
GO:BP	protein alkylation	GO:0008213	5.24693e-11	10.2801	201	2278	61	21257	SMYD1,PRDM14,MYB,TET1,TET2,PRMT8,PRDM16,SATB1,DPPA2,JARID2,PRMT7,SETD6,MTF2,SIRT1,EED,REST,DPY30,CHD5,BRCA1,RIF1,MLLT6,COPRS,KDM4C,METTL20,PRMT3,WDR5,BEND3,SETD4,SETDB1,CTCF,PRMT5,SETD1B,ILF3,ZFP451,ZFP827,WDR82,SMYD3,RBBP5,ETF1,EZH2,PAXIP1,PWP1,PRDM5,ASH2L,SNRPD3,L3MBTL2,SUV39H2,NELFE,NELFA,SUZ12,KDM4A,GSPT1,PAXBP1,DNMT1,SETDB2,ARID4A,TRMT112,SETD1A,SMARCB1,SETD5,CHTOP
GO:BP	protein methylation	GO:0006479	5.24693e-11	10.2801	201	2278	61	21257	SMYD1,PRDM14,MYB,TET1,TET2,PRMT8,PRDM16,SATB1,DPPA2,JARID2,PRMT7,SETD6,MTF2,SIRT1,EED,REST,DPY30,CHD5,BRCA1,RIF1,MLLT6,COPRS,KDM4C,METTL20,PRMT3,WDR5,BEND3,SETD4,SETDB1,CTCF,PRMT5,SETD1B,ILF3,ZFP451,ZFP827,WDR82,SMYD3,RBBP5,ETF1,EZH2,PAXIP1,PWP1,PRDM5,ASH2L,SNRPD3,L3MBTL2,SUV39H2,NELFE,NELFA,SUZ12,KDM4A,GSPT1,PAXBP1,DNMT1,SETDB2,ARID4A,TRMT112,SETD1A,SMARCB1,SETD5,CHTOP
GO:BP	regulation of mitotic cell cycle phase transition	GO:1901990	5.76043e-11	10.2395	261	2278	72	21257	HUS1B,KHDC3,FGF10,TEX14,PML,CRADD,FBXO31,RAD51C,KLF4,CHEK1,TICRR,TFAP4,MTA3,BRCA1,INO80,HUS1,MTBP,RCC2,CDT1,BUB1B,ATM,DBF4,CEP192,ATAD5,DTL,ORC1,PRKDC,CCND3,TFDP1,PCID2,FBXO5,RPA2,BLM,TTK,KIF14,CCNE1,CDK5RAP3,ANP32B,CLSPN,APEX1,PSMG2,CDC26,CDC7,ECD,TRIP13,DGKZ,CDCA5,SIN3A,EZH2,RIOK2,MAD1L1,TRP53,PTEN,BUB1,GIGYF2,DDX3X,MEPCE,RAD17,ZFP207,PHB2,RNASEH2B,RAD21,TOPBP1,PINX1,ZW10,AURKB,CDC73,BRD7,IK,PS…
GO:BP	regulation of mRNA metabolic process	GO:1903311	8.0607e-11	10.0936	257	2278	71	21257	CALCR,ELAVL4,APOBEC1,SRSF7,CACNG7,REST,CELF4,TNRC6C,METTL16,BAG4,RBMXL1,NPM1,NCL,NUDT21,FASTKD1,PCID2,CNOT1,GTPBP1,WTAP,C1QBP,MOV10,RBM10,APEX1,SLTM,SRSF3,RBM8A,HNRNPC,SYNCRIP,SRSF10,FXR1,ACIN1,DHX9,SECISBP2,HNRNPU,SRSF6,DHX36,SRSF1,HNRNPM,RBM19,HNRNPL,PUM1,TRA2B,CPSF6,HNRNPA2B1,SNRNP70,FASTKD3,RBM25,TARDBP,THRAP3,GIGYF2,SART3,SRSF2,NELFE,HNRNPD,SRPK1,PRPF19,NCBP1,EIF4A3,FTO,RBM4B,SMU1,YTHDF2,MET…
GO:BP	negative regulation of nucleic acid-templated transcription	GO:1903507	8.65121e-11	10.0629	1354	2278	234	21257	HNF4A,NOSTRIN,EPAS1,HOPX,SMYD1,HNF1B,GSX1,OLIG2,PRDM14,DNMT3A,DMRT1,CALCA,MYB,POU4F2,SKOR1,FOXD3,NR0B1,OLIG3,E2F2,HESX1,VRTN,BCL11A,ZFP819,TET1,CAPN3,SIX1,CDYL2,GATA1,HES3,SOX7,PPARGC1B,KLF2,ESRRB,HNF1A,RARG,MT3,TRIB3,PRDM16,SOX13,ERF,SATB1,DPF1,TLE4,HELLS,INSM1,XRCC6,SALL1,PML,APOBEC1,HEXIM2,PAX6,ZFP296,RARA,JARID2,SIK1,ZFHX2,PPID,XRCC5,KLF4,MSC,TRPS1,POU5F1,FOXQ1,ZC3H8,DAB2,ZFP423,NACC1,SFRP1,M…
GO:BP	negative regulation of RNA biosynthetic process	GO:1902679	9.39357e-11	10.0272	1355	2278	234	21257	HNF4A,NOSTRIN,EPAS1,HOPX,SMYD1,HNF1B,GSX1,OLIG2,PRDM14,DNMT3A,DMRT1,CALCA,MYB,POU4F2,SKOR1,FOXD3,NR0B1,OLIG3,E2F2,HESX1,VRTN,BCL11A,ZFP819,TET1,CAPN3,SIX1,CDYL2,GATA1,HES3,SOX7,PPARGC1B,KLF2,ESRRB,HNF1A,RARG,MT3,TRIB3,PRDM16,SOX13,ERF,SATB1,DPF1,TLE4,HELLS,INSM1,XRCC6,SALL1,PML,APOBEC1,HEXIM2,PAX6,ZFP296,RARA,JARID2,SIK1,ZFHX2,PPID,XRCC5,KLF4,MSC,TRPS1,POU5F1,FOXQ1,ZC3H8,DAB2,ZFP423,NACC1,SFRP1,M…
GO:BP	posttranscriptional regulation of gene expression	GO:0010608	1.53982e-10	9.81253	566	2278	121	21257	CALCR,PIWIL2,ELAVL4,LRPPRC,CAPRIN2,PML,APOBEC1,SHMT1,AARS,RARA,POU5F1,CACNG7,RPUSD3,SHMT2,NAF1,DKC1,GEMIN5,TNRC6C,METTL16,EPRS,NOLC1,NPM1,SRRT,TCOF1,NCL,SARNP,NUDT21,PTCD3,NAT10,FASTKD1,PCID2,EIF4EBP1,CNOT1,KBTBD8,CNOT10,MRPS27,NSUN2,ZCCHC4,MOV10,RBM10,APEX1,FASTKD2,MTG1,ILF3,METTL3,EIF2A,DHFR,GUF1,TRAP1,RBM8A,OGFOD1,DDX49,NCOR1,BCDIN3D,HNRNPC,SYNCRIP,FXR1,UPF3A,TRMT10C,ETF1,BCL3,CDK5RAP1,UPF3B,T…
GO:BP	negative regulation of transcription, DNA-templated	GO:0045892	1.72744e-10	9.7626	1318	2278	228	21257	HNF4A,NOSTRIN,EPAS1,HOPX,SMYD1,HNF1B,GSX1,OLIG2,PRDM14,DNMT3A,DMRT1,CALCA,MYB,POU4F2,SKOR1,FOXD3,NR0B1,OLIG3,E2F2,HESX1,VRTN,BCL11A,ZFP819,TET1,CAPN3,SIX1,GATA1,HES3,SOX7,PPARGC1B,KLF2,ESRRB,HNF1A,RARG,MT3,TRIB3,PRDM16,SOX13,ERF,SATB1,DPF1,TLE4,HELLS,INSM1,XRCC6,SALL1,PML,APOBEC1,HEXIM2,PAX6,ZFP296,RARA,JARID2,SIK1,ZFHX2,PPID,XRCC5,KLF4,MSC,TRPS1,POU5F1,FOXQ1,ZC3H8,DAB2,ZFP423,NACC1,SFRP1,MTF2,SI…
GO:BP	negative regulation of cellular process	GO:0048523	1.84109e-10	9.73493	4911	2278	671	21257	HNF4A,CEACAM1,SRGN,PDZD3,INHBB,NKX6-3,HUS1B,NOSTRIN,EDN2,SFRP4,EPAS1,KHDC3,KLF15,NLRP6,SOX17,UBASH3A,HOPX,SMYD1,HNF1B,GSX1,SPN,NLGN3,ATP1B2,NTRK2,TNFAIP8L2,FGF15,OLIG2,NOS3,PRDM14,KIRREL2,DNMT3A,CLNK,DMRT1,RFX4,CALCA,SPRY4,HORMAD1,ENPP3,F2,EN2,FGR,MYB,MSH6,HHIP,SYT4,VPREB3,POU4F2,SKOR1,SLC6A1,ETV4,FOXD3,TARM1,FHOD3,NR0B1,OLIG3,CHAC1,E2F2,HESX1,VRTN,GDF15,BCL11A,ATCAY,LCK,PYCR1,ZFP819,TET1,FGF4,CA…
GO:BP	cell cycle phase transition	GO:0044770	1.9629e-10	9.7071	409	2278	96	21257	HUS1B,KHDC3,MYB,FGF10,TEX14,ESRRB,PIM2,PML,CRADD,FBXO31,RAD51C,KLF4,CHEK2,CHEK1,TIPIN,TICRR,TFAP4,MTA3,PPAT,BRCA1,INO80,HUS1,MTBP,NASP,RCC2,CDT1,BUB1B,ATM,NPM1,DBF4,CEP192,ATAD5,DTL,ORC1,GLI1,PRKDC,CCND3,PPP2R2D,TIMELESS,TFDP1,PCID2,FBXO5,EIF4EBP1,POLE,RPA2,E2F4,BLM,TTK,CRLF3,KIF14,CCNE1,CDK5RAP3,ANP32B,CLSPN,APEX1,PSMG2,CDC26,SKP2,CDC7,ECD,TRIP13,DGKZ,CDCA5,SIN3A,EZH2,RIOK2,MAD1L1,PAXIP1,RCC1,TR…
GO:BP	peptidyl-lysine acetylation	GO:0018394	1.99038e-10	9.70106	175	2278	55	21257	KLF15,PIWIL2,KAT2B,HNF1A,DPF1,CHEK1,NOS1,SIRT1,BRCA2,LEF1,METTL8,CHD5,BRCA1,RUVBL1,TAF5L,TADA2A,NCOA3,NOC2L,ING3,KAT6B,WDR5,BEND3,CTCF,TAF6L,ACTL6A,ZFP451,RUVBL2,HCFC1,CDYL,PHF20,SIN3A,ING5,SIRT3,PAXIP1,PCGF2,TAF7,BRD8,KAT2A,KANSL2,L3MBTL2,MCRS1,YEATS4,MED24,TAF1,POLE4,MEAF6,KAT7,MSL2,SMARCB1,SETD5,BRD7,DPF2,TAF9,NAA50,KAT5
GO:BP	RNA phosphodiester bond hydrolysis	GO:0090501	2.09186e-10	9.67947	150	2278	50	21257	PIWIL2,PNLDC1,SLFN9,EXOSC7,ZNRD1,EXOSC2,NOB1,YBEY,NPM1,TSEN2,NUDT21,RPP38,RPP25,CPSF4L,CNOT1,POP1,DIS3,ENDOG,RNASEH2A,TOE1,MOV10,EXOSC3,DBR1,APEX1,ELAC2,RPP14,BMS1,NHP2,CPSF3,EXOSC9,BOP1,NOL9,EXOSC10,PAN2,ISG20L2,CPSF6,DIS3L,EXOSC8,USB1,CSTF2T,FEN1,TUT1,NCBP1,RNASEH2B,TSR1,ANGEL2,TNFRSF22,RRS1,CPSF4,TSNAX
GO:BP	internal peptidyl-lysine acetylation	GO:0018393	2.09526e-10	9.67876	165	2278	53	21257	PIWIL2,KAT2B,HNF1A,DPF1,CHEK1,NOS1,SIRT1,BRCA2,LEF1,METTL8,CHD5,BRCA1,RUVBL1,TAF5L,TADA2A,NCOA3,NOC2L,ING3,KAT6B,WDR5,BEND3,CTCF,TAF6L,ACTL6A,ZFP451,RUVBL2,HCFC1,CDYL,PHF20,SIN3A,ING5,PAXIP1,PCGF2,TAF7,BRD8,KAT2A,KANSL2,L3MBTL2,MCRS1,YEATS4,MED24,TAF1,POLE4,MEAF6,KAT7,MSL2,SMARCB1,SETD5,BRD7,DPF2,TAF9,NAA50,KAT5
GO:BP	regulation of cell cycle phase transition	GO:1901987	2.64841e-10	9.57701	297	2278	77	21257	HUS1B,KHDC3,FGF10,TEX14,PML,CRADD,FBXO31,RAD51C,KLF4,CHEK1,TICRR,TFAP4,MTA3,BRCA1,INO80,HUS1,MTBP,RCC2,CDT1,BUB1B,ATM,NPM1,DBF4,CEP192,ATAD5,DTL,ORC1,GLI1,PRKDC,CCND3,TFDP1,PCID2,FBXO5,RPA2,BLM,TTK,KIF14,CCNE1,CDK5RAP3,ANP32B,CLSPN,APEX1,PSMG2,CDC26,CDC7,ECD,TRIP13,DGKZ,CDCA5,SIN3A,EZH2,RIOK2,MAD1L1,PAXIP1,TRP53,PTEN,UIMC1,BUB1,GIGYF2,DDX3X,DYRK3,MEPCE,RAD17,ZFP207,PHB2,RNASEH2B,RAD21,TOPBP1,PINX…
GO:BP	negative regulation of cell cycle	GO:0045786	2.95874e-10	9.52889	449	2278	102	21257	HNF4A,HUS1B,KHDC3,DMRT1,HORMAD1,USP28,FGF10,MSH2,DNA2,TEX14,KAT2B,NUPR1,RAD9B,CDC5L,INSM1,SOX2,PML,CRADD,HEXIM2,FBXO31,FANCD2,KLF4,CHEK2,SLC25A33,CHEK1,TIPIN,WDR76,NLE1,TICRR,GADD45GIP1,TFAP4,RAD1,PTPN3,BRCA1,HUS1,MCPH1,MTBP,CDT1,BUB1B,ATM,NAA10,NPM1,CEP192,HHEX,DTL,ORC1,KNTC1,PRKDC,TIMELESS,PCID2,FBXO5,RPA2,NEK1,BLM,TTK,CRLF3,MDM1,CDK5RAP3,NSUN2,ETAA1,INTS7,EME1,CRY1,CLSPN,PSMG2,MYBBP1A,TRIP13,N…
GO:BP	regulation of mitotic cell cycle	GO:0007346	3.20195e-10	9.49459	539	2278	116	21257	HNF4A,HUS1B,KHDC3,DMRT1,FGF10,MSH2,TEX14,RAD9B,EGF,PIM2,PML,CRADD,FBXO31,FANCD2,RAD51C,SIK1,KLF4,CHEK2,CHEK1,TIPIN,NLE1,SIRT1,TICRR,GADD45GIP1,BRCA2,TFAP4,MTA3,PTPN3,BRCA1,INO80,HUS1,MCPH1,MTBP,RCC2,CDT1,BUB1B,ATM,AATF,NAA10,DBF4,CEP192,ATAD5,DTL,ORC1,KNTC1,PRKDC,CCND3,TFDP1,PCID2,FBXO5,EIF4EBP1,RPA2,NEK1,BLM,TTK,CEP85,KIF14,CCNE1,CDK5RAP3,EME1,ANP32B,CLSPN,APEX1,PSMG2,CDC26,NUP62,KIF20B,CDC7,ECD…
GO:BP	nuclear division	GO:0000280	3.23647e-10	9.48993	406	2278	95	21257	KHDC3,DMRT1,HORMAD1,CCDC36,SEPT1,PIWIL2,MSH4,TEX14,STAG3,MEI4,EGF,CCNB1IP1,TEX11,FANCD2,RAD51C,SYCP1,CHEK2,CHEK1,SYCE2,MYBL2,BRCA2,KIF18A,RAD1,INO80,MTBP,RAD54B,CDT1,BUB1B,ATM,NAA10,BCCIP,FANCA,FMN2,ESPL1,CEP192,NCAPG,DMC1,MLH1,PPP2R2D,PCID2,FBXO5,KIF22,TTK,SPIRE2,CEP85,RAD54L,KIF14,CCNE1,BRIP1,DSCC1,NCAPD3,HIRA,EME1,PSMG2,CDC26,KIF2C,NUP62,KIF20B,PDS5A,TRIP13,FIGNL1,SMC3,NEK2,CDCA5,SIAH1A,RAN,RI…
GO:BP	snRNA metabolic process	GO:0016073	4.35591e-10	9.36092	32	2278	21	21257	INTS10,EXOSC7,DKC1,METTL16,EXOSC2,INTS4,EXOSC5,TOE1,INTS7,INTS6,EXOSC3,NHP2,INTS2,EXOSC9,EXOSC4,EXOSC10,EXOSC8,USB1,MEPCE,TUT1,INTS9
GO:BP	regulation of cell cycle process	GO:0010564	4.48494e-10	9.34824	594	2278	124	21257	HUS1B,KHDC3,DMRT1,HORMAD1,CCDC36,FGF10,PIWIL2,TEX14,KAT2B,EGF,INSM1,PML,CRADD,FBXO31,RAD51C,CENPV,KLF4,CHEK2,SLC25A33,CHEK1,SFRP1,TICRR,BRCA2,TFAP4,MTA3,LEF1,RAD1,BRCA1,INO80,HUS1,MCPH1,MTBP,RCC2,CDT1,BUB1B,ATM,NAA10,NPM1,RMI2,DBF4,CEP192,ATAD5,DTL,ORC1,GLI1,PRKDC,CCND3,TFDP1,PCID2,CSNK2A1,FBXO5,ALMS1,RPA2,BLM,TTK,CRLF3,CEP85,KIF14,CCNE1,MDM1,CDK5RAP3,ANP32B,CLSPN,APEX1,PSMG2,CDC26,NUP62,KIF20B,C…
GO:BP	internal protein amino acid acetylation	GO:0006475	4.7552e-10	9.32283	168	2278	53	21257	PIWIL2,KAT2B,HNF1A,DPF1,CHEK1,NOS1,SIRT1,BRCA2,LEF1,METTL8,CHD5,BRCA1,RUVBL1,TAF5L,TADA2A,NCOA3,NOC2L,ING3,KAT6B,WDR5,BEND3,CTCF,TAF6L,ACTL6A,ZFP451,RUVBL2,HCFC1,CDYL,PHF20,SIN3A,ING5,PAXIP1,PCGF2,TAF7,BRD8,KAT2A,KANSL2,L3MBTL2,MCRS1,YEATS4,MED24,TAF1,POLE4,MEAF6,KAT7,MSL2,SMARCB1,SETD5,BRD7,DPF2,TAF9,NAA50,KAT5
GO:BP	mitotic cell cycle phase transition	GO:0044772	5.12006e-10	9.29073	366	2278	88	21257	HUS1B,KHDC3,MYB,FGF10,TEX14,ESRRB,PIM2,PML,CRADD,FBXO31,RAD51C,KLF4,CHEK2,CHEK1,TICRR,TFAP4,MTA3,PPAT,BRCA1,INO80,HUS1,MTBP,NASP,RCC2,CDT1,BUB1B,ATM,DBF4,CEP192,ATAD5,DTL,ORC1,PRKDC,CCND3,PPP2R2D,TFDP1,PCID2,FBXO5,EIF4EBP1,POLE,RPA2,E2F4,BLM,TTK,CRLF3,KIF14,CCNE1,CDK5RAP3,ANP32B,CLSPN,APEX1,PSMG2,CDC26,SKP2,CDC7,ECD,TRIP13,DGKZ,CDCA5,SIN3A,EZH2,RIOK2,MAD1L1,RCC1,TRP53,PTEN,CCNA2,USP37,BUB1,GIGYF2…
GO:BP	regulation of DNA biosynthetic process	GO:2000278	7.43288e-10	9.12884	125	2278	44	21257	EGF,PML,XRCC5,KLF4,CHEK1,ARRB2,NAF1,DKC1,ATM,NPM1,RFC5,NAT10,TFDP1,RFC4,CCT6A,POT1B,POT1A,DSCC1,NEK2,CHTF18,HNRNPC,TRP53,HNRNPU,NVL,EXOSC10,CCT7,CCT4,PTGES3,HNRNPA2B1,RFC3,CHTF8,DNAJC2,MCRS1,CCT8,HSP90AB1,TCP1,HNRNPD,MAP2K7,CCT2,TERF2,PINX1,DDX39B,AURKB,SMG7
GO:BP	DNA damage checkpoint	GO:0000077	9.34863e-10	9.02925	107	2278	40	21257	HUS1B,USP28,MSH2,RAD9B,CDC5L,PML,CRADD,FBXO31,FANCD2,CHEK2,CHEK1,TIPIN,WDR76,RAD1,BRCA1,HUS1,ATM,DTL,PRKDC,RPA2,NEK1,BLM,CDK5RAP3,ETAA1,INTS7,EME1,CRY1,CLSPN,DGKZ,TRP53,THOC5,UIMC1,GIGYF2,PRPF19,RAD17,RNASEH2B,TOPBP1,DDX39B,ATRIP,RAD9A
GO:BP	mitochondrial translation	GO:0032543	1.85625e-09	8.73136	78	2278	33	21257	LRPPRC,AARS,DARS2,MTRF1,RPUSD3,SHMT2,PTCD3,MRPS35,GARS,MRPL47,MRPS27,FASTKD2,MTG1,GFM2,TRMT10C,CDK5RAP1,MRPS16,TSFM,NGRN,SARS2,FASTKD3,RPUSD4,RARS2,TRUB2,MRPS18B,MRPS2,TUFM,EARS2,MRPL2,AARS2,MRPS17,MTIF2,GFM1
GO:BP	DNA replication initiation	GO:0006270	2.56347e-09	8.59117	28	2278	19	21257	POLA1,MCM5,TICRR,MCM10,RECQL4,CDT1,ORC1,MCM2,ORC5,CCNE1,MCM3,MCM4,MCM7,MCM8,MCM6,POLA2,WDR18,ORC3,TOPBP1
GO:BP	mitotic cell cycle checkpoint	GO:0007093	2.61923e-09	8.58183	129	2278	44	21257	HUS1B,KHDC3,MSH2,TEX14,RAD9B,PML,CRADD,FBXO31,FANCD2,CHEK2,CHEK1,TIPIN,TICRR,BRCA1,HUS1,CDT1,BUB1B,ATM,CEP192,ORC1,KNTC1,PRKDC,PCID2,RPA2,BLM,TTK,CDK5RAP3,EME1,CLSPN,PSMG2,TRIP13,DGKZ,MAD1L1,TRP53,BUB1,ZWILCH,GIGYF2,RAD17,ZFP207,TOPBP1,ZW10,RAD9A,AURKB,IK
GO:BP	mitochondrial RNA metabolic process	GO:0000959	2.69974e-09	8.56868	44	2278	24	21257	CHCHD10,PPARGC1B,LRPPRC,AARS,SLC25A33,DARS2,1700021F05RIK,TRMT5,FASTKD1,TEFM,KIF22,GARS,MRPL12,ELAC2,TFAM,TRNT1,TRMT10C,SUPV3L1,SIRT3,CDK5RAP1,SARS2,EARS2,AARS2,POLRMT
GO:BP	negative regulation of cell cycle process	GO:0010948	2.83777e-09	8.54702	218	2278	61	21257	HUS1B,KHDC3,DMRT1,HORMAD1,FGF10,TEX14,KAT2B,PML,CRADD,FBXO31,KLF4,CHEK2,CHEK1,TICRR,TFAP4,RAD1,BRCA1,HUS1,MTBP,CDT1,BUB1B,ATM,NAA10,NPM1,CEP192,DTL,ORC1,PRKDC,PCID2,FBXO5,RPA2,BLM,TTK,MDM1,CDK5RAP3,CLSPN,PSMG2,TRIP13,NEK2,TRIM37,DGKZ,EZH2,MAD1L1,TRP53,PTEN,UIMC1,BUB1,KAT2A,GIGYF2,HSP90AB1,ZNHIT1,RAD17,ZFP207,RAD21,TOPBP1,PINX1,ZW10,AURKB,CDC73,BRD7,IK
GO:BP	protein localization to chromosome	GO:0034502	3.86095e-09	8.41331	84	2278	34	21257	MSH2,STAG3,ESCO2,PML,BRCA2,RPA1,MTBP,RCC2,CDT1,BUB1B,DKC1,RPA2,GNL3,CTCF,TTK,CCT6A,POT1A,RUVBL2,CDCA5,EZH2,LRWD1,MCM8,CCT7,CCT4,CCT8,TCP1,CCT2,CENPQ,TERF2,RAD21,PINX1,ZW10,AURKB,IK
GO:BP	regulation of response to DNA damage stimulus	GO:2001020	4.92557e-09	8.30754	215	2278	60	21257	FGF10,PML,ANKLE1,PRKCG,CHEK2,CHEK1,HELB,WDR76,SIRT1,PARP1,BRCA1,RIF1,TRIM28,ATM,MAPT,FMN2,NPM1,RMI2,ATAD5,PRKDC,TIMELESS,FBXO5,RPA2,NEK1,BLM,USP1,SPIRE2,PCNA,UBR5,RTEL1,ETAA1,CRY1,SPRED2,SPRED1,DEK,NSMCE4A,FIGNL1,ERCC8,UBQLN4,FXR1,EEF1E1,PAXIP1,TRP53,DHX9,NEK4,THOC5,MMS19,UIMC1,RNF168,DYRK3,RAD51AP1,BCLAF1,RNASEH2B,MTCH2,DDX39B,RAD9A,RAD51,TRIP12,RECQL5,FUS
GO:BP	organelle fission	GO:0048285	5.74955e-09	8.24037	457	2278	100	21257	KHDC3,DMRT1,HORMAD1,CCDC36,SEPT1,PIWIL2,MSH4,TEX14,STAG3,MEI4,EGF,GGNBP1,DHODH,CCNB1IP1,TEX11,FANCD2,RAD51C,SYCP1,CHEK2,CHEK1,SYCE2,MYBL2,BRCA2,KIF18A,RAD1,INO80,MTBP,RAD54B,CDT1,BUB1B,ATM,MAPT,NAA10,BCCIP,FANCA,FMN2,ESPL1,CEP192,NCAPG,DMC1,MLH1,PPP2R2D,PCID2,FBXO5,KIF22,TTK,SPIRE2,CEP85,RAD54L,KIF14,CCNE1,BRIP1,DSCC1,NCAPD3,HIRA,EME1,PSMG2,CDC26,KIF2C,NUP62,KIF20B,PDS5A,TRIP13,FIGNL1,SMC3,NEK2,C…
GO:BP	tRNA modification	GO:0006400	6.62342e-09	8.17892	81	2278	33	21257	THADA,AARS,THUMPD2,METTL8,TRMT5,CTU2,PUS3,NAT10,ELP3,OSGEPL1,GTPBP3,TRMT1,NSUN2,MTO1,THG1L,TRMT6,FTSJ1,TRUB1,BCDIN3D,TRMT10C,THUMPD3,CDK5RAP1,PUS7,PUS1,METTL2,ELP2,AARS2,METTL1,DUS1L,THUMPD1,MTFMT,TRMT112,ELP4
GO:BP	protein localization to organelle	GO:0033365	8.52781e-09	8.06916	826	2278	154	21257	HNF4A,SRGN,CUBN,F2,DCLK2,SIX1,CHCHD10,RYR2,MAP1A,MSH2,CABP1,STAG3,EGF,ESCO2,PML,PAX6,HAP1,SIRT1,TULP2,CACNG7,BRCA2,LARS,PARP1,RPA1,BRCA1,MCPH1,MTBP,NUP133,RCC2,CDT1,BUB1B,DKC1,CC2D2A,TRIM28,BAG4,SYK,MAPT,NOLC1,BBS2,NPM1,SIX4,CEP192,HHEX,HEATR3,RPA2,HSPD1,GNL3,CTCF,AKAP1,TTK,TAF8,CCT6A,CEP68,IPO8,MORC3,POT1A,TOMM5,NUP85,CDK5RAP3,NOL8,UBR5,GLUL,RPF2,NUP93,CHCHD4,NUTF2,CEP72,BARD1,NUP62,KIF20B,TIMM9…
GO:BP	telomere maintenance via telomere lengthening	GO:0010833	9.95e-09	8.00218	82	2278	33	21257	PML,XRCC5,RPA1,NAF1,DKC1,ATM,TELO2,NAT10,CCT6A,POT1B,POT1A,RTEL1,NEK2,HNRNPC,NHP2,HNRNPU,EXOSC10,DHX36,CCT7,CCT4,PTGES3,HNRNPA2B1,MCRS1,CCT8,HSP90AB1,TCP1,MAP2K7,CCT2,TERF2,PINX1,RAD51,AURKB,SMG7
GO:BP	mitotic sister chromatid segregation	GO:0000070	1.44722e-08	7.83947	150	2278	47	21257	KHDC3,TEX14,KIF18A,INO80,CDT1,BUB1B,ATM,NAA10,ESPL1,CEP192,NCAPG,PCID2,FBXO5,KIF22,TTK,KIF14,DSCC1,NCAPD3,HIRA,PSMG2,CDC26,KIF2C,NUP62,PDS5A,TRIP13,NEK2,CDCA5,RAN,RIOK2,MAD1L1,AKAP8,HNRNPU,NCAPH,BUB1,INCENP,CHTF8,SMC2,NSL1,ZFP207,RAD21,PINX1,ZW10,RRS1,AURKB,IK,NAA50,CDCA8
GO:BP	protein acylation	GO:0043543	1.59765e-08	7.79652	249	2278	65	21257	KLF15,PIWIL2,PORCN,KAT2B,NUPR1,ESCO2,HNF1A,DPF1,NAA11,CHEK1,NOS1,SIRT1,BRCA2,LEF1,METTL8,CHD5,BRCA1,NAA16,RUVBL1,NAA10,TAF5L,TADA2A,NCOA3,NOC2L,ING3,KAT6B,NAA25,WDR5,BEND3,CTCF,TAF6L,DSCC1,GLUL,ACTL6A,ZFP451,RUVBL2,HCFC1,CDYL,PHF20,SIN3A,ING5,SIRT3,PAXIP1,PCGF2,TAF7,BRD8,KAT2A,KANSL2,L3MBTL2,MCRS1,YEATS4,MED24,TAF1,POLE4,MEAF6,KAT7,MSL2,SMARCB1,NAA15,SETD5,BRD7,DPF2,TAF9,NAA50,KAT5
GO:BP	regulation of chromatin organization	GO:1902275	1.62304e-08	7.78967	215	2278	59	21257	MYB,TET1,PIWIL2,METTL4,KAT2B,DPPA2,PML,APOBEC1,JARID2,POU5F1,CHEK1,MTF2,NOS1,SIRT1,EED,REST,BRCA1,RIF1,MLLT6,KDM4C,TRIM28,ATM,TADA2A,NOC2L,WDR5,SETDB1,ATF7IP,CTCF,ATAD2,HIRA,UBR5,ZFP451,ZFP827,RUVBL2,SSRP1,SIN3A,PAXIP1,TRP53,AKAP8,HNRNPU,TAF7,MPHOSPH8,KAT2A,L3MBTL2,SART3,NELFE,NELFA,ZNHIT1,KDM4A,PAXBP1,DNMT1,SETDB2,KAT7,SETD1A,SMARCB1,TRIP12,SETD5,BRD7,CHTOP
GO:BP	maturation of LSU-rRNA	GO:0000470	1.6393e-08	7.78534	30	2278	19	21257	WDR12,NPM1,MRPL1,DDX18,RPF1,FTSJ3,RPF2,MAK16,GTPBP4,RSL1D1,RPL7L1,NHP2,RRP15,BOP1,NOL9,PES1,RPL7A,ZNHIT3,ZNHIT6
GO:BP	positive regulation of biological process	GO:0048518	1.71309e-08	7.76622	6226	2278	809	21257	HNF4A,CEACAM1,KLB,TFEC,INHBB,NKX6-3,EDN2,INHBE,PLA2G10,TCF23,SFRP4,EPAS1,RXRG,MYO1G,KLF15,INHBC,FGF3,NLRP6,SOX17,STRA8,PIRT,UBASH3A,FITM1,SCUBE2,SOX1,FGF1,TCF15,HOPX,TNFSF11,SMYD1,HNF1B,GSX1,SPN,NLGN3,ATP1B2,NTRK2,FGF15,OLIG2,PDE9A,MEF2B,ST8SIA1,NOS3,PRDM14,GBX2,DNMT3A,CLNK,MYRF,DMRT1,RFX4,TNFSF13,CALCA,TRIL,GUCA1A,CPNE9,FRAT1,ADM2,ENPP3,F2,EN2,FGR,MYB,FOXN4,SLC9B2,NPHS1,SYT4,PCK2,FKBP6,C7,POU4F2…
GO:BP	positive regulation of cellular process	GO:0048522	3.20809e-08	7.49375	5557	2278	731	21257	HNF4A,CEACAM1,KLB,TFEC,INHBB,NKX6-3,EDN2,INHBE,PLA2G10,SFRP4,EPAS1,RXRG,KLF15,INHBC,FGF3,SOX17,STRA8,SCUBE2,SOX1,FGF1,TCF15,HOPX,TNFSF11,SMYD1,HNF1B,GSX1,SPN,NLGN3,ATP1B2,NTRK2,FGF15,OLIG2,MEF2B,ST8SIA1,NOS3,PRDM14,GBX2,DNMT3A,MYRF,DMRT1,RFX4,TNFSF13,CALCA,GUCA1A,CPNE9,FRAT1,F2,EN2,FGR,MYB,FOXN4,SLC9B2,NPHS1,SYT4,PCK2,POU4F2,CHST3,ETV4,FOXD3,E2F2,CMKLR1,GDF15,GPT2,BCL11A,LCK,CALCR,CCDC160,GBX1,ZF…
GO:BP	nuclear DNA replication	GO:0033260	3.21942e-08	7.49222	34	2278	20	21257	DNA2,POLA1,CHEK2,MCM5,BRCA2,INO80,CDT1,GINS1,DBF4,ATAD5,MCM2,MCM3,PCNA,RTEL1,MCM4,CDC7,MCM7,MCM6,ORC3,RAD51
GO:BP	negative regulation of transcription by RNA polymerase II	GO:0000122	3.30546e-08	7.48077	883	2278	160	21257	EPAS1,HOPX,HNF1B,GSX1,OLIG2,PRDM14,DNMT3A,DMRT1,MYB,POU4F2,SKOR1,FOXD3,NR0B1,OLIG3,E2F2,HESX1,VRTN,BCL11A,SIX1,GATA1,HES3,KLF2,HNF1A,RARG,TRIB3,PRDM16,ERF,SATB1,TLE4,INSM1,SALL1,HEXIM2,PAX6,ZFP296,RARA,JARID2,SIK1,ZFHX2,PPID,KLF4,MSC,TRPS1,POU5F1,FOXQ1,ZC3H8,MTF2,SIRT1,FOXJ1,EED,LYAR,REST,MTA3,TBX3,LEF1,CBFA2T2,SAP30,RIF1,MCPH1,NR1D2,TRIM28,MZF1,SARS,ZFP57,RFC1,SALL4,URI1,KDM2B,SARNP,HHEX,NOC2L,C…
GO:BP	RNA 3'-end processing	GO:0031123	5.05618e-08	7.29618	100	2278	36	21257	EXOSC7,DKC1,EXOSC2,NUDT21,CPSF4L,EXOSC5,TOE1,INTS6,EXOSC3,ELAC2,PABPN1,TRNT1,TRMT10C,SUPV3L1,INTS2,CPSF3,EXOSC9,SLBP,WDR33,EXOSC4,EXOSC10,PCF11,DHX36,CLP1,CPSF6,EXOSC8,PAPOLG,USB1,CSTF2T,SSB,NELFE,TUT1,NCBP1,CDC73,CPSF1,CPSF4
GO:BP	blastocyst development	GO:0001824	8.25594e-08	7.08323	136	2278	43	21257	SOX17,HOPX,HNF1B,PRDM14,HORMAD1,SLC25A34,TET1,ESRRB,PNLDC1,HNF1A,CCNB1IP1,POU5F1,ZFP420,CHEK1,NLE1,BRCA2,COPRS,NASP,KDM4C,XAB2,GINS1,SALL4,STMN3,WDR74,TBL1XR1,CNOT1,GINS4,PALB2,TAF8,EMG1,ACTL6A,GABPA,SP1,HCFC1,RPL7L1,NEK2,CNOT3,PHF6,PRPF19,SMARCB1,ASF1B,PSMC4,CDK11B
GO:BP	mRNA transport	GO:0051028	8.36822e-08	7.07737	116	2278	39	21257	RANBP17,LRPPRC,SRSF7,NUP133,MAPT,G3BP2,NUP43,SARNP,HHEX,NUP160,PCID2,NUP37,NUP85,DDX19B,NSUN2,NUP93,NUTF2,NUP62,SRSF3,RBM8A,PABPN1,XPO1,NUP155,NUP188,DDX39,SLBP,NUP107,THOC5,SRSF1,HNRNPA2B1,NXF1,NUP214,NUP54,NCBP1,EIF4A3,ALYREF,DDX39B,RAE1,CHTOP
GO:BP	mitotic nuclear division	GO:0140014	8.59317e-08	7.06585	258	2278	65	21257	KHDC3,DMRT1,TEX14,EGF,CHEK2,CHEK1,MYBL2,KIF18A,INO80,MTBP,CDT1,BUB1B,ATM,NAA10,BCCIP,ESPL1,CEP192,NCAPG,PPP2R2D,PCID2,FBXO5,KIF22,TTK,CEP85,KIF14,DSCC1,NCAPD3,HIRA,PSMG2,CDC26,KIF2C,NUP62,KIF20B,PDS5A,TRIP13,SMC3,NEK2,CDCA5,RAN,RIOK2,MAD1L1,RCC1,AKAP8,HNRNPU,NCAPH,BUB1,INCENP,CHTF8,RANBP1,SMC2,UBE2S,NSL1,ZFP207,PHB2,RAD21,PINX1,ZW10,RRS1,AURKB,DRG1,IK,NAA50,CDCA8,CDK11B,NSFL1C
GO:BP	maintenance of cell number	GO:0098727	8.67083e-08	7.06194	157	2278	47	21257	HNF1B,PRDM14,TET1,FGF4,FGF10,PIWIL2,ESRRB,PADI4,PRDM16,DPPA2,SOX2,FANCD2,TCL1,KLF4,POU5F1,SETD6,SFRP1,MTF2,REST,TBX3,KIT,RIF1,MCPH1,KDM4C,TAF5L,WDR43,SALL4,SRRT,KDM2B,CNOT1,GNL3,RBPJ,TAF6L,LSM1,PCM1,SMC3,EZH2,CNOT3,FZD7,ARID1A,KAT2A,MED24,MED17,SETD1A,METTL14,MED12,CDC73
GO:BP	cell cycle DNA replication	GO:0044786	9.97885e-08	7.00092	39	2278	21	21257	DNA2,POLA1,CHEK2,MCM5,BRCA2,INO80,CDT1,GINS1,DBF4,ATAD5,MCM2,FBXO5,MCM3,PCNA,RTEL1,MCM4,CDC7,MCM7,MCM6,ORC3,RAD51
GO:BP	cellular component assembly	GO:0022607	1.10384e-07	6.95709	2698	2278	391	21257	HNF4A,LY6G5C,HYDIN,KHDC3,HOPX,HNF1B,NLGN3,NTRK2,TGM3,SOAT2,RFX4,RPL3L,HORMAD1,QPRT,NPHS1,TEKT1,DNAJB13,FHOD3,DLGAP3,CLGN,CAPN3,SIX1,GEMIN6,CHCHD10,HRK,COBL,SEPT1,CDH23,SV2A,CORO2B,KCNJ12,P2RX3,NEFH,DLC1,MYPN,PFN4,FZD5,SYNDIG1,SEMA4A,ACTR3B,KAT2B,NUPR1,PRMT8,CDH15,ABCA1,ABCC4,PADI4,PLD6,RYR1,ACACB,CCNB1IP1,TEX11,HELLS,PRX,INSM1,KANK4,PML,PDGFRA,RPL10L,TWF2,SHMT1,SLC1A5,PFKM,CLSTN3,PPID,CBLN1,PRMT7…
GO:BP	stem cell population maintenance	GO:0019827	1.19058e-07	6.92424	153	2278	46	21257	HNF1B,PRDM14,TET1,FGF4,FGF10,PIWIL2,ESRRB,PADI4,PRDM16,DPPA2,SOX2,FANCD2,TCL1,KLF4,POU5F1,SETD6,SFRP1,MTF2,REST,TBX3,KIT,RIF1,MCPH1,KDM4C,TAF5L,WDR43,SALL4,SRRT,KDM2B,CNOT1,GNL3,RBPJ,TAF6L,LSM1,PCM1,SMC3,CNOT3,FZD7,ARID1A,KAT2A,MED24,MED17,SETD1A,METTL14,MED12,CDC73
GO:BP	negative regulation of mitotic cell cycle phase transition	GO:1901991	1.40743e-07	6.85157	138	2278	43	21257	HUS1B,KHDC3,TEX14,PML,CRADD,FBXO31,KLF4,CHEK1,TICRR,BRCA1,HUS1,CDT1,BUB1B,ATM,CEP192,ORC1,PRKDC,PCID2,FBXO5,RPA2,BLM,TTK,CDK5RAP3,CLSPN,PSMG2,TRIP13,DGKZ,EZH2,MAD1L1,TRP53,PTEN,BUB1,GIGYF2,RAD17,ZFP207,RAD21,TOPBP1,PINX1,ZW10,AURKB,CDC73,BRD7,IK
GO:BP	alpha-amino acid metabolic process	GO:1901605	1.89771e-07	6.72177	182	2278	51	21257	HNF4A,HAL,NOS3,GPT2,ATCAY,PYCR1,PIPOX,CBS,TDH,TST,PSPH,CSAD,PSAT1,SHMT1,ALDH18A1,BCAT2,MTHFD1,NOS1,MRI1,PRODH,PFAS,GFPT2,GCAT,PPAT,SHMT2,GOT1,BCAT1,HIBCH,GART,AMT,SLC25A12,SEPHS2,GCDH,SEPHS1,GLUL,MPST,GCSH,GCLM,GCLC,AASDHPPT,QDPR,MCCC1,MTRR,AHCY,CAD,FPGS,SLC7A7,GOT2,HIBADH,ODC1,IVD
GO:BP	RNA methylation	GO:0001510	1.95713e-07	6.70838	72	2278	29	21257	THADA,THUMPD2,METTL8,METTL16,TRMT5,TFB1M,GTPBP3,FTSJ3,TRMT1,WTAP,RNMT,EMG1,NSUN2,NSUN5,ZCCHC4,TRMT6,FTSJ1,METTL3,BCDIN3D,TRMT10C,THUMPD3,DIMT1,METTL2,TGS1,MEPCE,METTL1,TRMT112,TRMT2A,METTL14
GO:BP	negative regulation of mitotic cell cycle	GO:0045930	2.27646e-07	6.64274	234	2278	60	21257	HNF4A,HUS1B,KHDC3,MSH2,TEX14,RAD9B,PML,CRADD,FBXO31,FANCD2,KLF4,CHEK2,CHEK1,TIPIN,NLE1,TICRR,GADD45GIP1,PTPN3,BRCA1,HUS1,MCPH1,MTBP,CDT1,BUB1B,ATM,NAA10,CEP192,ORC1,KNTC1,PRKDC,PCID2,FBXO5,RPA2,BLM,TTK,CDK5RAP3,EME1,CLSPN,PSMG2,TRIP13,DGKZ,EZH2,MAD1L1,TRP53,PTEN,BUB1,ZWILCH,GIGYF2,RAD17,ZFP207,RAD21,TOPBP1,PINX1,ZW10,ANGEL2,RAD9A,AURKB,CDC73,BRD7,IK
GO:BP	positive regulation of DNA biosynthetic process	GO:2000573	3.61539e-07	6.44185	78	2278	30	21257	EGF,XRCC5,KLF4,ARRB2,NAF1,DKC1,ATM,NPM1,RFC5,RFC4,CCT6A,POT1A,DSCC1,NEK2,CHTF18,NVL,CCT7,CCT4,PTGES3,HNRNPA2B1,RFC3,CHTF8,CCT8,HSP90AB1,TCP1,HNRNPD,MAP2K7,CCT2,DDX39B,AURKB
GO:BP	regulation of telomere maintenance via telomere lengthening	GO:1904356	3.80142e-07	6.42005	65	2278	27	21257	PML,XRCC5,NAF1,DKC1,ATM,NAT10,CCT6A,POT1B,POT1A,RTEL1,NEK2,HNRNPC,HNRNPU,EXOSC10,DHX36,CCT7,CCT4,HNRNPA2B1,MCRS1,CCT8,TCP1,MAP2K7,CCT2,TERF2,PINX1,AURKB,SMG7
GO:BP	protein localization to nucleus	GO:0034504	3.99088e-07	6.39893	291	2278	69	21257	HNF4A,F2,DCLK2,SIX1,CHCHD10,CABP1,PML,SIRT1,PARP1,BRCA1,NUP133,TRIM28,SYK,NOLC1,NPM1,SIX4,HHEX,HEATR3,AKAP1,TAF8,IPO8,MORC3,NUP85,CDK5RAP3,NOL8,UBR5,GLUL,RPF2,NUP93,NUTF2,BARD1,NUP62,ING1,CSE1L,XPO1,NUP155,NUP188,ECT2,SIN3A,KPNA1,RAN,NUP107,TRP53,NMD3,HNRNPU,NVL,TMCO6,HNRNPM,POLR1A,POLA2,IPO11,TARDBP,TOPORS,MCRS1,NUP214,HSP90AB1,NUP54,PHB2,TNPO3,IPO4,KAT7,PINX1,NUP153,IPO7,SUMO1,RRS1,MBTPS1,PLRG1…
GO:BP	maturation of 5.8S rRNA	GO:0000460	4.72124e-07	6.32594	31	2278	18	21257	EXOSC7,WDR12,EXOSC2,NPM1,RPF1,MPHOSPH6,FTSJ3,MAK16,EXOSC3,EXOSC9,RRP15,BOP1,NOL9,EXOSC4,EXOSC10,PES1,EXOSC8,RRS1
GO:BP	histone lysine methylation	GO:0034968	4.74693e-07	6.32359	117	2278	38	21257	SMYD1,MYB,TET2,PRDM16,JARID2,SETD6,MTF2,SIRT1,EED,DPY30,CHD5,BRCA1,RIF1,MLLT6,KDM4C,WDR5,BEND3,SETDB1,SETD1B,WDR82,SMYD3,RBBP5,EZH2,PAXIP1,PWP1,PRDM5,ASH2L,SUV39H2,NELFE,NELFA,SUZ12,KDM4A,DNMT1,SETDB2,ARID4A,SETD1A,SMARCB1,SETD5
GO:BP	snRNA processing	GO:0016180	6.34042e-07	6.19788	25	2278	16	21257	INTS10,EXOSC7,EXOSC2,INTS4,EXOSC5,TOE1,INTS7,INTS6,EXOSC3,INTS2,EXOSC9,EXOSC4,EXOSC8,USB1,TUT1,INTS9
GO:BP	positive regulation of transcription by RNA polymerase II	GO:0045944	6.93194e-07	6.15914	1201	2278	198	21257	HNF4A,TFEC,NKX6-3,EPAS1,RXRG,KLF15,SOX17,STRA8,SOX1,FGF1,TCF15,TNFSF11,HNF1B,GSX1,MEF2B,GBX2,DMRT1,RFX4,EN2,MYB,POU4F2,ETV4,FOXD3,E2F2,CCDC160,GBX1,TET1,FGF4,SIX1,TET2,FGF10,NR5A2,GATA1,HES3,POU2F2,PPARGC1B,CEBPZ,FZD5,KAT2B,KLF2,GATA4,ESRRB,HNF1A,UTF1,ZFP740,RARG,MT3,CDC5L,SOX13,DPF1,CAPRIN2,XRCC6,SALL1,SOX2,PFKM,PAX6,RARA,CSRNP3,SSBP4,KLF4,NFATC2IP,POU5F1,EBF1,ATF4,HAX1,MYCN,MTF2,NOS1,SIRT1,FOXJ…
GO:BP	telomere maintenance via telomerase	GO:0007004	8.69419e-07	6.06077	67	2278	27	21257	PML,XRCC5,RPA1,DKC1,ATM,TELO2,NAT10,CCT6A,POT1B,POT1A,NEK2,HNRNPC,NHP2,HNRNPU,EXOSC10,CCT7,CCT4,PTGES3,CCT8,HSP90AB1,TCP1,MAP2K7,CCT2,TERF2,PINX1,AURKB,SMG7
GO:BP	DNA replication checkpoint	GO:0000076	1.03917e-06	5.98331	17	2278	13	21257	HUS1B,DNA2,RAD9B,TIPIN,TICRR,HUS1,CDT1,ORC1,TIMELESS,CLSPN,RAD17,TOPBP1,RAD9A
GO:BP	regulation of ribosome biogenesis	GO:0090069	1.03917e-06	5.98331	17	2278	13	21257	KAT2B,HEATR1,WDR43,NCL,WDR75,USP36,RIOK2,PTEN,RIOK1,DIMT1,UTP15,SHQ1,TRMT112
GO:BP	alternative mRNA splicing, via spliceosome	GO:0000380	1.07262e-06	5.96955	81	2278	30	21257	SRSF7,REST,CELF4,RBMXL1,WTAP,RBM10,SRSF3,RBM8A,SRSF10,FXR1,DHX9,PQBP1,HNRNPU,SRSF6,SRSF1,HNRNPM,RBM19,HNRNPL,TRA2B,RBM25,THRAP3,SART3,SRSF2,EIF4A3,RBM4B,SMU1,SFPQ,IK,PTBP1,SREK1
GO:BP	negative regulation of cell cycle phase transition	GO:1901988	1.10227e-06	5.95771	157	2278	45	21257	HUS1B,KHDC3,TEX14,PML,CRADD,FBXO31,KLF4,CHEK1,TICRR,BRCA1,HUS1,CDT1,BUB1B,ATM,CEP192,DTL,ORC1,PRKDC,PCID2,FBXO5,RPA2,BLM,TTK,CDK5RAP3,CLSPN,PSMG2,TRIP13,DGKZ,EZH2,MAD1L1,TRP53,PTEN,UIMC1,BUB1,GIGYF2,RAD17,ZFP207,RAD21,TOPBP1,PINX1,ZW10,AURKB,CDC73,BRD7,IK
GO:BP	RNA-dependent DNA biosynthetic process	GO:0006278	1.29527e-06	5.88764	68	2278	27	21257	PML,XRCC5,RPA1,DKC1,ATM,TELO2,NAT10,CCT6A,POT1B,POT1A,NEK2,HNRNPC,NHP2,HNRNPU,EXOSC10,CCT7,CCT4,PTGES3,CCT8,HSP90AB1,TCP1,MAP2K7,CCT2,TERF2,PINX1,AURKB,SMG7
GO:BP	peptidyl-lysine methylation	GO:0018022	1.2968e-06	5.88713	131	2278	40	21257	SMYD1,MYB,TET2,PRDM16,JARID2,SETD6,MTF2,SIRT1,EED,DPY30,CHD5,BRCA1,RIF1,MLLT6,KDM4C,METTL20,WDR5,BEND3,SETD4,SETDB1,SETD1B,WDR82,SMYD3,RBBP5,EZH2,PAXIP1,PWP1,PRDM5,ASH2L,SUV39H2,NELFE,NELFA,SUZ12,KDM4A,DNMT1,SETDB2,ARID4A,SETD1A,SMARCB1,SETD5
GO:BP	nuclear-transcribed mRNA catabolic process	GO:0000956	1.48853e-06	5.82724	106	2278	35	21257	PNLDC1,EXOSC7,TNRC6C,ATM,MAGOHB,EXOSC2,MLH1,PCID2,CNOT1,EXOSC5,LSM3,LSM7,LSM1,EXOSC3,RBM8A,UPF3A,EXOSC9,ETF1,UPF3B,EXOSC4,CNOT3,SECISBP2,EXOSC10,PAN2,DHX36,MRTO4,EXOSC8,THRAP3,SSB,LSM4,GSPT1,NCBP1,EIF4A3,EIF3E,SMG7
GO:BP	chordate embryonic development	GO:0043009	1.52656e-06	5.81629	753	2278	136	21257	CUBN,EPAS1,SOX17,TCF15,HOPX,HNF1B,NOS3,PRDM14,GBX2,HORMAD1,SLC25A34,MYB,TET1,SIX1,COBL,GATA1,MSH2,HES3,FZD5,PSPH,KLF2,GATA4,ESRRB,PNLDC1,HNF1A,RARG,ITPK1,CCNB1IP1,PDGFRA,TTPA,PAX6,RARA,CECR2,GJB5,SOCS3,POU5F1,ZFP420,CHEK1,MTHFD1,MYCN,SFRP1,NLE1,BRCA2,RPA1,TBX3,LEF1,EIF2S2,BRCA1,CELF4,COPRS,NASP,NUP133,KDM4C,CC2D2A,TRIM28,TMEM231,ATM,XAB2,NOLC1,RRN3,MBTD1,GINS1,SALL4,STMN3,TCOF1,SIX4,XRCC2,KDM2B,H…
GO:BP	protein-DNA complex subunit organization	GO:0071824	1.58767e-06	5.79924	227	2278	57	21257	HNF1B,PADI4,HELLS,CENPV,MCM5,SOX12,CHD5,SET,INO80,NASP,CDT1,CENPN,RRN3,NPM1,DMC1,UBTF,MCM2,KAT6B,TAF1C,SMARCA5,ATF7IP,CTCF,ANP32E,MCM3,CHAF1B,TAF6L,SMARCD1,ASF1A,HIRA,MCM4,ANP32B,DAXX,TBP,PTMA,CENPO,SMYD3,MCM7,GTF3C3,TRP53,ARID1A,MCM6,TAF7,NAP1L1,SART3,ORC3,GRWD1,TAF6,ZNHIT1,RBBP4,IPO4,BAZ2A,PSMC6,SMARCB1,RAD51,ASF1B,PSMC4,SMARCD2
GO:BP	regulation of DNA-dependent DNA replication	GO:0090329	1.89097e-06	5.72331	44	2278	21	21257	CHEK2,TIPIN,TICRR,BRCA2,INO80,CDT1,NPM1,DBF4,RFC5,TIMELESS,FBXO5,RFC4,BLM,ZRANB3,DSCC1,STOML2,CDC7,CHTF18,WDR18,RFC3,CHTF8
GO:BP	regulation of mRNA processing	GO:0050684	1.92217e-06	5.71621	154	2278	44	21257	SRSF7,REST,CELF4,METTL16,RBMXL1,NPM1,NCL,NUDT21,WTAP,C1QBP,RBM10,SLTM,SRSF3,RBM8A,SRSF10,FXR1,ACIN1,DHX9,HNRNPU,SRSF6,DHX36,SRSF1,RBM19,HNRNPL,TRA2B,CPSF6,HNRNPA2B1,SNRNP70,RBM25,THRAP3,SART3,SRSF2,NELFE,SRPK1,PRPF19,NCBP1,EIF4A3,RBM4B,SMU1,CDC73,IK,PTBP1,CDK11B,SREK1
GO:BP	regulation of rRNA processing	GO:2000232	2.07073e-06	5.68388	15	2278	12	21257	KAT2B,HEATR1,WDR43,NCL,WDR75,USP36,RIOK2,RIOK1,DIMT1,UTP15,SHQ1,TRMT112
GO:BP	maturation of LSU-rRNA from tricistronic rRNA transcript (SSU-rRNA, 5.8S rRNA, LSU-rRNA)	GO:0000463	2.07073e-06	5.68388	15	2278	12	21257	WDR12,NPM1,DDX18,FTSJ3,RPF2,GTPBP4,RPL7L1,BOP1,NOL9,PES1,ZNHIT3,ZNHIT6
GO:BP	regulation of telomere maintenance	GO:0032204	2.1362e-06	5.67036	83	2278	30	21257	PML,XRCC5,NAF1,DKC1,ATM,SLX1B,NAT10,GNL3,CCT6A,POT1B,POT1A,RTEL1,NEK2,HNRNPC,HNRNPU,EXOSC10,DHX36,CCT7,CCT4,HNRNPA2B1,MCRS1,CCT8,TCP1,HNRNPD,MAP2K7,CCT2,TERF2,PINX1,AURKB,SMG7
GO:BP	response to ionizing radiation	GO:0010212	3.01067e-06	5.52134	156	2278	44	21257	DNMT3A,USP28,MSH2,RAD9B,XRCC6,PML,APOBEC1,FANCD2,XRCC5,CHEK2,SFRP1,SIRT1,TICRR,BRCA2,PARP1,RAD1,BRCA1,INO80,HUS1,RAD54B,SOD2,ATM,XRCC2,KARS,DMC1,PRKDC,NEK1,BLM,TRIM13,RAD54L,INTS7,FIGNL1,ERCC8,ECT2,PAXIP1,TRP53,UIMC1,RNF168,RAD51AP1,TOPBP1,RAD9A,RAD51,NUCKS1,KAT5
GO:BP	embryo development ending in birth or egg hatching	GO:0009792	3.34098e-06	5.47613	769	2278	137	21257	CUBN,EPAS1,SOX17,TCF15,HOPX,HNF1B,NOS3,PRDM14,GBX2,HORMAD1,SLC25A34,MYB,TET1,SIX1,COBL,GATA1,MSH2,HES3,FZD5,PSPH,KLF2,GATA4,ESRRB,PNLDC1,HNF1A,RARG,ITPK1,CCNB1IP1,PDGFRA,TTPA,PAX6,RARA,CECR2,GJB5,SOCS3,POU5F1,ZFP420,CHEK1,MTHFD1,MYCN,SFRP1,NLE1,BRCA2,RPA1,TBX3,LEF1,EIF2S2,BRCA1,HUS1,CELF4,COPRS,NASP,NUP133,KDM4C,CC2D2A,TRIM28,TMEM231,ATM,XAB2,NOLC1,RRN3,MBTD1,GINS1,SALL4,STMN3,TCOF1,SIX4,XRCC2,KD…
GO:BP	maturation of 5.8S rRNA from tricistronic rRNA transcript (SSU-rRNA, 5.8S rRNA, LSU-rRNA)	GO:0000466	3.37143e-06	5.47219	18	2278	13	21257	EXOSC7,WDR12,EXOSC2,NPM1,FTSJ3,EXOSC3,EXOSC9,BOP1,NOL9,EXOSC10,PES1,EXOSC8,RRS1
GO:BP	regulation of RNA stability	GO:0043487	3.51925e-06	5.45355	104	2278	34	21257	CALCR,ELAVL4,APOBEC1,CACNG7,NAF1,DKC1,METTL16,NPM1,FASTKD1,PCID2,NSUN2,MOV10,RBM10,APEX1,DDX49,HNRNPC,SYNCRIP,FXR1,DHX9,HNRNPU,DHX36,HNRNPM,PUM1,FASTKD3,TARDBP,THRAP3,GIGYF2,HNRNPD,FTO,YTHDF2,METTL14,ANGEL2,TAF15,FUS
GO:BP	in utero embryonic development	GO:0001701	3.57906e-06	5.44623	482	2278	96	21257	CUBN,EPAS1,SOX17,HOPX,HNF1B,NOS3,PRDM14,HORMAD1,SLC25A34,MYB,TET1,GATA1,MSH2,HES3,FZD5,PSPH,KLF2,GATA4,ESRRB,PNLDC1,HNF1A,CCNB1IP1,PDGFRA,TTPA,GJB5,SOCS3,POU5F1,ZFP420,CHEK1,NLE1,BRCA2,RPA1,TBX3,LEF1,EIF2S2,CELF4,COPRS,NASP,KDM4C,TRIM28,TMEM231,XAB2,RRN3,GINS1,SALL4,STMN3,XRCC2,HHEX,WDR74,TBL1XR1,CNOT1,GINS4,PALB2,SLC30A1,TAF8,ENDOG,ARNT,RBPJ,EMG1,SMPD4,NSUN2,ACTL6A,GABPA,SP1,ETNK2,HCFC1,RPL7L1,N…
GO:BP	cleavage involved in rRNA processing	GO:0000469	3.94775e-06	5.40365	21	2278	14	21257	EXOSC7,EXOSC2,NOB1,NPM1,EXOSC3,BMS1,NHP2,EXOSC9,BOP1,NOL9,EXOSC10,EXOSC8,TSR1,RRS1
GO:BP	DNA strand elongation involved in DNA replication	GO:0006271	5.10537e-06	5.29197	9	2278	9	21257	DNA2,POLA1,POLD2,GINS1,POLE,MCM3,PCNA,MCM4,MCM7
GO:BP	regulation of histone modification	GO:0031056	5.5582e-06	5.25507	170	2278	46	21257	MYB,TET1,PIWIL2,KAT2B,DPPA2,PML,JARID2,CHEK1,MTF2,NOS1,SIRT1,EED,REST,BRCA1,RIF1,MLLT6,KDM4C,ATM,TADA2A,NOC2L,WDR5,CTCF,UBR5,ZFP451,ZFP827,RUVBL2,SIN3A,PAXIP1,TRP53,AKAP8,TAF7,KAT2A,L3MBTL2,SART3,NELFE,NELFA,ZNHIT1,KDM4A,PAXBP1,DNMT1,KAT7,SMARCB1,TRIP12,SETD5,BRD7,CHTOP
GO:BP	positive regulation of chromatin organization	GO:1905269	5.79128e-06	5.23723	116	2278	36	21257	MYB,TET1,PIWIL2,KAT2B,PML,JARID2,MTF2,NOS1,SIRT1,EED,BRCA1,RIF1,TRIM28,ATM,TADA2A,WDR5,SETDB1,ATF7IP,RUVBL2,SIN3A,PAXIP1,TRP53,AKAP8,MPHOSPH8,KAT2A,L3MBTL2,SART3,NELFE,NELFA,PAXBP1,DNMT1,SETDB2,KAT7,SMARCB1,BRD7,CHTOP
GO:BP	chromosome separation	GO:0051304	6.01672e-06	5.22064	91	2278	31	21257	KHDC3,MSH4,TEX14,TEX11,CDT1,BUB1B,ATM,ESPL1,CEP192,MLH1,PCID2,CSNK2A1,FBXO5,SMARCAD1,TTK,NCAPD3,EME1,PSMG2,CDC26,TRIP13,RIOK2,MAD1L1,NCAPH,BUB1,ZFP207,RMI1,RAD21,ZW10,AURKB,RECQL5,IK
GO:BP	regulation of chromosome segregation	GO:0051983	6.1763e-06	5.20927	106	2278	34	21257	KHDC3,HORMAD1,CCDC36,TEX14,RCC2,CDT1,BUB1B,ATM,NAA10,RMI2,CEP192,PCID2,CSNK2A1,FBXO5,TTK,PSMG2,CDC26,KIF2C,TRIP13,NEK2,ECT2,CDCA5,RIOK2,MAD1L1,HNRNPU,BUB1,PUM1,FEN1,ZFP207,SFPQ,RAD21,ZW10,AURKB,IK
GO:BP	negative regulation of organelle organization	GO:0010639	6.2728e-06	5.20254	413	2278	85	21257	KHDC3,DMRT1,HORMAD1,SYT4,FHOD3,TET1,MAP1A,CORO2B,DLC1,PFN4,TEX14,KAT2B,NUPR1,KANK4,PML,APOBEC1,TWF2,JARID2,XRCC5,CHEK1,PECAM1,MTF2,SIRT1,RAD1,BRCA1,SPTBN4,MLLT6,MTBP,CDT1,BUB1B,ARRB2,KDM4C,ATM,BAG4,MAPT,NAA10,NPM1,CEP192,NOC2L,NAT10,MCM2,PCID2,FBXO5,WDR5,MID1IP1,TTK,MPV17L,MDM1,POT1A,CDK10,FKBP4,ATAD2,UBR5,RTEL1,PSMG2,ZFP451,GCLC,TRIP13,NEK2,TRIM37,HNRNPC,SIN3A,MAD1L1,TRP53,HNRNPU,EXOSC10,SLC25A5…
GO:BP	mRNA modification	GO:0016556	6.88595e-06	5.16204	28	2278	16	21257	APOBEC1,METTL8,DKC1,METTL16,BAG4,PUS3,WTAP,NSUN2,TRMT6,METTL3,TRUB1,HNRNPC,TRMT10C,PUS7,PUS1,METTL14
GO:BP	regulation of RNA splicing	GO:0043484	7.29216e-06	5.13714	149	2278	42	21257	PRX,SRSF7,SETX,REST,RRP1B,CELF4,METTL16,RBMXL1,NPM1,NCL,WTAP,C1QBP,RBM10,SRSF3,RBM8A,SRSF10,FXR1,ACIN1,PQBP1,HNRNPU,SRSF6,HNRNPF,SRSF1,RBM19,HNRNPL,TRA2B,HNRNPA2B1,SNRNP70,RBM25,THRAP3,SART3,SRSF2,PRPF19,NCBP1,EIF4A3,RBM4B,SMU1,CLK1,IK,PTBP1,FUS,SREK1
GO:BP	organic substance catabolic process	GO:1901575	8.30397e-06	5.08071	1930	2278	286	21257	HKDC1,CEACAM1,CUBN,PLA2G10,SOX17,HAL,PDE9A,NOS3,ENPP3,QPRT,NPL,CPN1,PCK2,LDHD,CHAC1,GPT2,ATCAY,CALCR,TET1,CAPN3,NOTUM,PIPOX,GALM,USP28,CBS,ACTN3,TET2,MAP1A,CYP27B1,DNA2,ELAVL4,SARM1,HSD17B14,TDH,PNPLA3,CRABP1,UBXN11,RNF125,NUPR1,LRPPRC,ANPEP,EGF,ESRRB,RNF165,PNLDC1,MT3,CSAD,TRIB3,PLD6,HERPUD1,ACACB,PDE4D,PML,APOBEC1,FBXO31,SHMT1,PFKM,PRKCG,MPI,BCAT2,CHEK2,CBR3,DAB2,DHDH,PRUNE2,NOS1,SIRT1,CACNG7,P…
GO:BP	maturation of SSU-rRNA	GO:0030490	8.53556e-06	5.06877	43	2278	20	21257	HEATR1,NOB1,NAT10,WDR46,WDR3,LSM6,SRFBP1,NOL10,NOL11,BMS1,UTP6,RIOK2,RIOK1,TBL3,PWP2,NGDN,TSR1,HELQ,DCAF13,RRS1
GO:BP	chromatin remodeling	GO:0006338	9.86807e-06	5.00577	134	2278	39	21257	SMYD1,MYB,KAT2B,HNF1A,PADI4,SATB1,HELLS,JARID2,CECR2,CENPV,HMGB2,CHD5,INO80,NASP,KDM4C,RUVBL1,NPM1,TADA2A,ACTR6,SMARCAD1,SMARCA5,CHD1L,ANP32E,SMARCD1,ACTL6A,DAXX,RUVBL2,HCFC1,PTMA,NPM3,KDM6A,ARID1A,ACTR8,SUV39H2,ZNHIT1,RBBP4,KDM4A,SMARCB1,SMARCD2
GO:BP	transcription by RNA polymerase I	GO:0006360	9.97859e-06	5.00093	60	2278	24	21257	ATF4,ZNRD1,POLR1B,HEATR1,RRN3,WDR43,TCOF1,NCL,UBTF,TAF1C,MARS,WDR75,POLR2E,NOL11,POLR1C,POLR2H,PWP1,POLR1A,DEDD,UTP15,TAF1,DHX33,BAZ2A,SMARCB1
GO:BP	regulation of alternative mRNA splicing, via spliceosome	GO:0000381	1.02265e-05	4.99027	69	2278	26	21257	SRSF7,REST,CELF4,RBMXL1,WTAP,RBM10,SRSF3,RBM8A,SRSF10,FXR1,HNRNPU,SRSF6,SRSF1,RBM19,HNRNPL,TRA2B,RBM25,THRAP3,SART3,SRSF2,EIF4A3,RBM4B,SMU1,IK,PTBP1,SREK1
GO:BP	peptidyl-amino acid modification	GO:0018193	1.15654e-05	4.93684	1242	2278	198	21257	HNF4A,SRMS,KLF15,SMYD1,NTRK2,PRDM14,ASPHD1,FGR,MYB,SGK2,FKBP6,DCLK2,BCL11A,LCK,CALCR,CAPN3,TET2,FGF10,GATA1,PIWIL2,ZFYVE28,CASS4,KAT2B,PRMT8,EGF,HNF1A,PADI4,PRDM16,DPF1,CAPRIN2,PDE4D,PDGFRA,JARID2,PRKCG,PPID,TSSK6,PRMT7,TCL1,SOCS3,SETD6,CHEK2,NAA11,CHEK1,PECAM1,HAX1,FKBP5,SFRP1,MTF2,NOS1,SIRT1,SENP3,EED,TDGF1,BRCA2,PARP1,DPY30,LEF1,METTL8,KIT,CHD5,BRCA1,RIF1,SPTBN4,MLLT6,COPRS,NAA16,ARRB2,KDM4C,M…
GO:BP	serine family amino acid metabolic process	GO:0009069	1.22415e-05	4.91217	36	2278	18	21257	CBS,TDH,TST,PSPH,CSAD,PSAT1,SHMT1,MTHFD1,GCAT,SHMT2,GART,AMT,SEPHS2,SEPHS1,MPST,GCSH,GCLM,GCLC
GO:BP	positive regulation of telomere maintenance	GO:0032206	1.27474e-05	4.89458	52	2278	22	21257	PML,XRCC5,NAF1,DKC1,ATM,SLX1B,GNL3,CCT6A,POT1A,RTEL1,NEK2,DHX36,CCT7,CCT4,HNRNPA2B1,CCT8,TCP1,HNRNPD,MAP2K7,CCT2,TERF2,AURKB
GO:BP	regulation of mRNA splicing, via spliceosome	GO:0048024	1.325e-05	4.87778	114	2278	35	21257	SRSF7,REST,CELF4,METTL16,RBMXL1,NPM1,NCL,WTAP,C1QBP,RBM10,SRSF3,RBM8A,SRSF10,FXR1,ACIN1,HNRNPU,SRSF6,SRSF1,RBM19,HNRNPL,TRA2B,HNRNPA2B1,SNRNP70,RBM25,THRAP3,SART3,SRSF2,PRPF19,NCBP1,EIF4A3,RBM4B,SMU1,IK,PTBP1,SREK1
GO:BP	positive regulation of translation	GO:0045727	1.36545e-05	4.86473	130	2278	38	21257	PIWIL2,RPUSD3,NPM1,NAT10,MRPS27,ZCCHC4,FASTKD2,METTL3,GUF1,FXR1,UPF3A,TRMT10C,BCL3,CDK5RAP1,UPF3B,DHX9,SECISBP2,LARP4,DHX36,NGRN,HNRNPL,FASTKD3,RPUSD4,ABCF1,CNBP,DDX3X,TRUB2,EIF3D,EIF2S3X,HNRNPD,EIF4A3,YTHDF2,EIF3E,DDX39B,PCBP1,YTHDF1,OTUD6B,EIF2B5
GO:BP	ribosomal large subunit assembly	GO:0000027	1.38282e-05	4.85924	29	2278	16	21257	RPL3L,RPL10L,NLE1,MDN1,PPAN,DDX28,RPF2,RSL24D1,FASTKD2,BOP1,MRTO4,BRIX1,RPL6,RPL3,DHX30,RRS1
GO:BP	ribosome assembly	GO:0042255	1.47847e-05	4.83019	61	2278	24	21257	RPL3L,RPL10L,NLE1,NIP7,MDN1,C1QBP,PPAN,DDX28,SURF6,RPF2,RSL24D1,FASTKD2,EIF2A,BOP1,MRTO4,BRIX1,PWP2,DDX3X,MRPS2,RPL6,RPL3,DHX30,MRPL22,RRS1
GO:BP	mitotic DNA integrity checkpoint	GO:0044774	1.79468e-05	4.74601	66	2278	25	21257	HUS1B,MSH2,RAD9B,PML,CRADD,FBXO31,FANCD2,CHEK2,TIPIN,TICRR,HUS1,ATM,ORC1,PRKDC,RPA2,BLM,CDK5RAP3,EME1,CLSPN,DGKZ,TRP53,GIGYF2,RAD17,TOPBP1,RAD9A
GO:BP	cellular macromolecule catabolic process	GO:0044265	1.81359e-05	4.74146	1050	2278	172	21257	CALCR,USP28,MAP1A,DNA2,ELAVL4,UBXN11,RNF125,NUPR1,LRPPRC,EGF,PNLDC1,TRIB3,HERPUD1,PML,APOBEC1,FBXO31,PRKCG,CHEK2,DAB2,SIRT1,CACNG7,EXOSC7,USP9X,ARRB2,NAF1,DKC1,TNRC6C,METTL16,ATM,MAGOHB,EXOSC2,NPM1,USP10,PSMD7,NUDT12,DTL,MLH1,FASTKD1,PCID2,CSNK2A1,FBXO22,TBL1XR1,CNOT1,GTPBP1,UHRF1,POP1,DIS3,TRIM13,USP1,PBK,ENDOG,TRIM2,KIF14,GLMN,RNASEH2A,CNOT10,EXOSC5,CDK5RAP3,LSM6,NSUN2,N4BP1,GABARAPL2,RMND5B,TT…
GO:BP	protein-DNA complex assembly	GO:0065004	1.98879e-05	4.70141	188	2278	48	21257	HNF1B,PADI4,HELLS,CENPV,MCM5,SOX12,SET,NASP,CDT1,CENPN,RRN3,NPM1,DMC1,UBTF,MCM2,KAT6B,TAF1C,SMARCA5,ATF7IP,MCM3,CHAF1B,TAF6L,ASF1A,HIRA,MCM4,ANP32B,DAXX,TBP,CENPO,SMYD3,MCM7,GTF3C3,TRP53,MCM6,TAF7,NAP1L1,SART3,ORC3,GRWD1,TAF6,RBBP4,IPO4,BAZ2A,PSMC6,SMARCB1,RAD51,ASF1B,PSMC4
GO:BP	cellular protein modification process	GO:0006464	2.28304e-05	4.64149	3828	2278	511	21257	HNF4A,CEACAM1,KLB,INHBB,INHBE,SFRP4,SRMS,KHDC3,KLF15,INHBC,NLRP6,FGF1,HOPX,TNFSF11,SMYD1,SPN,NTRK2,TGM3,FGF15,ST8SIA1,PRDM14,KIRREL2,ASPHD1,LAMA1,CALCA,SPRY4,ADM2,F2,FGR,MYB,SGK2,NPHS1,FKBP6,POU4F2,DCLK2,GDF15,BCL11A,LCK,CALCR,DNAJC6,TET1,FGF4,CAPN3,NOTUM,SOCS2,CHRNA9,USP28,CBS,TTLL13,TET2,FGF10,GATA1,ITPKA,PIWIL2,PORCN,DLC1,TRIM63,TRIML1,PTPN7,FZD5,ZFYVE28,CASS4,RNF125,TEX14,KAT2B,NUPR1,PRMT8,MK…
GO:BP	protein modification process	GO:0036211	2.28304e-05	4.64149	3828	2278	511	21257	HNF4A,CEACAM1,KLB,INHBB,INHBE,SFRP4,SRMS,KHDC3,KLF15,INHBC,NLRP6,FGF1,HOPX,TNFSF11,SMYD1,SPN,NTRK2,TGM3,FGF15,ST8SIA1,PRDM14,KIRREL2,ASPHD1,LAMA1,CALCA,SPRY4,ADM2,F2,FGR,MYB,SGK2,NPHS1,FKBP6,POU4F2,DCLK2,GDF15,BCL11A,LCK,CALCR,DNAJC6,TET1,FGF4,CAPN3,NOTUM,SOCS2,CHRNA9,USP28,CBS,TTLL13,TET2,FGF10,GATA1,ITPKA,PIWIL2,PORCN,DLC1,TRIM63,TRIML1,PTPN7,FZD5,ZFYVE28,CASS4,RNF125,TEX14,KAT2B,NUPR1,PRMT8,MK…
GO:BP	regulation of organelle organization	GO:0033043	2.35474e-05	4.62806	1284	2278	202	21257	KHDC3,DMRT1,HORMAD1,FGR,MYB,NPHS1,SYT4,FHOD3,TET1,CCDC36,CHCHD10,HRK,MAP1A,CORO2B,PIWIL2,DLC1,PFN4,METTL4,ACTR3B,TEX14,KAT2B,NUPR1,EGF,PLD6,DHODH,DPPA2,KANK4,PML,APOBEC1,TWF2,C2CD5,JARID2,CBLN1,XRCC5,CENPV,POU5F1,CHEK1,PECAM1,HAX1,HAP1,RANGRF,MTF2,NOS1,SIRT1,EED,REST,KIF18A,RAD1,BRCA1,RIF1,SPTBN4,MLLT6,MCPH1,PLXNA3,MTBP,SYT9,CDT1,BUB1B,ARRB2,KDM4C,NAF1,DKC1,TRIM28,ATM,BAG4,MAPT,G3BP2,SLX1B,NAA10,…
GO:BP	negative regulation of mRNA metabolic process	GO:1903312	2.46188e-05	4.60873	81	2278	28	21257	APOBEC1,SRSF7,CELF4,METTL16,BAG4,RBMXL1,NPM1,C1QBP,RBM10,HNRNPC,SYNCRIP,SRSF10,ACIN1,DHX9,SECISBP2,HNRNPU,SRSF6,HNRNPL,TRA2B,HNRNPA2B1,TARDBP,THRAP3,NELFE,HNRNPD,ANGEL2,TAF15,PTBP1,FUS
GO:BP	mRNA export from nucleus	GO:0006406	2.97236e-05	4.5269	54	2278	22	21257	NUP133,SARNP,HHEX,NUP160,PCID2,NUP85,DDX19B,NSUN2,NUP93,SRSF3,PABPN1,NUP155,DDX39,NUP107,THOC5,HNRNPA2B1,NXF1,NUP214,NCBP1,DDX39B,RAE1,CHTOP
GO:BP	mRNA-containing ribonucleoprotein complex export from nucleus	GO:0071427	2.97236e-05	4.5269	54	2278	22	21257	NUP133,SARNP,HHEX,NUP160,PCID2,NUP85,DDX19B,NSUN2,NUP93,SRSF3,PABPN1,NUP155,DDX39,NUP107,THOC5,HNRNPA2B1,NXF1,NUP214,NCBP1,DDX39B,RAE1,CHTOP
GO:BP	negative regulation of nuclear division	GO:0051784	3.14746e-05	4.50204	63	2278	24	21257	KHDC3,DMRT1,HORMAD1,TEX14,CHEK1,RAD1,MTBP,CDT1,BUB1B,ATM,NAA10,CEP192,PCID2,FBXO5,TTK,PSMG2,TRIP13,MAD1L1,BUB1,ZFP207,RAD21,ZW10,AURKB,IK
GO:BP	embryo development	GO:0009790	3.6048e-05	4.44312	1144	2278	183	21257	HNF4A,CUBN,EPAS1,SOX17,TCF15,HOPX,HNF1B,NOS3,PRDM14,GBX2,DNMT3A,LAMA1,HORMAD1,SLC25A34,FRAT1,EN2,MYB,FOXN4,HESX1,TET1,FGF4,SIX1,CHRNA9,LHFPL5,COBL,CDH23,RYR2,FGF10,GATA1,MSH2,HES3,SOX7,FZD5,PSPH,KLF2,GATA4,ESRRB,PNLDC1,HNF1A,RARG,PLD6,ITPK1,CCNB1IP1,SALL1,SOX2,PDGFRA,TTPA,PAX6,RARA,VEGFC,CECR2,GJB5,KLF4,SOCS3,POU5F1,ZFP420,CHEK1,MTHFD1,MYCN,SFRP1,NLE1,BRCA2,RPA1,TBX3,LEF1,EIF2S2,KIT,BRCA1,NTN1,HU…
GO:BP	anatomical structure homeostasis	GO:0060249	4.40593e-05	4.35596	396	2278	80	21257	CEACAM1,HUS1B,EPAS1,TNFSF11,ATP1B2,NOS3,PRDM14,CALCA,CDH23,MAP1A,GATA1,DNA2,PPARGC1B,ESRRB,HNF1A,XRCC6,PML,CAR2,PFKM,RAD51C,TRF,XRCC5,BRCA2,RPA1,RECQL4,RIF1,HUS1,NAF1,DKC1,ATM,SYK,DMD,SLX1B,BBS2,INPP5D,TELO2,TMEM64,PRKDC,NAT10,RPA2,BLM,GNL3,CCT6A,CCNE1,MDM1,POT1B,POT1A,PCNA,RTEL1,APEX1,MKS1,BBS10,NEK2,HNRNPC,NHP2,ANKRD11,HNRNPU,WDR36,EXOSC10,DHX36,CCT7,CCT4,PTGES3,HNRNPA2B1,MCRS1,GIGYF2,CCT8,MKKS…
GO:BP	regulation of helicase activity	GO:0051095	4.6147e-05	4.33586	10	2278	9	21257	MSH6,MSH2,SSBP1,SIRT1,MSH3,MCM2,POT1A,GTF2H2,CHTOP
GO:BP	regulation of mitochondrial gene expression	GO:0062125	4.96338e-05	4.30422	31	2278	16	21257	CHCHD10,LRPPRC,RPUSD3,1700021F05RIK,SHMT2,MRPS27,FASTKD2,MTG1,TRMT10C,SIRT3,CDK5RAP1,TSFM,NGRN,FASTKD3,RPUSD4,TRUB2
GO:BP	protein localization to nucleolus	GO:1902570	5.26522e-05	4.27858	15	2278	11	21257	NPM1,NOL8,GLUL,RPF2,RAN,NMD3,NVL,POLR1A,MCRS1,PINX1,RRS1
GO:BP	DNA strand elongation	GO:0022616	5.26522e-05	4.27858	15	2278	11	21257	DNA2,POLA1,POLD2,GINS1,POLE,MCM3,POT1A,PCNA,MCM4,MCM7,NUCKS1
GO:BP	spliceosomal complex assembly	GO:0000245	5.67498e-05	4.24604	47	2278	20	21257	GEMIN6,SETX,ISY1,CELF4,RBMXL1,PSIP1,SRSF10,GCFC2,SRSF6,SRSF1,SF3A1,CRNKL1,SF3A3,SRPK1,PRPF19,USP39,NCBP1,DDX39B,LUC7L3,LUC7L
GO:BP	ncRNA 3'-end processing	GO:0043628	5.78483e-05	4.23771	35	2278	17	21257	EXOSC7,DKC1,EXOSC2,EXOSC5,TOE1,INTS6,EXOSC3,ELAC2,TRNT1,TRMT10C,INTS2,EXOSC9,EXOSC4,EXOSC10,EXOSC8,USB1,SSB
GO:BP	regulation of mRNA stability	GO:0043488	6.0827e-05	4.2159	94	2278	30	21257	CALCR,ELAVL4,APOBEC1,CACNG7,METTL16,NPM1,FASTKD1,PCID2,MOV10,RBM10,APEX1,HNRNPC,SYNCRIP,FXR1,DHX9,HNRNPU,DHX36,HNRNPM,PUM1,FASTKD3,TARDBP,THRAP3,GIGYF2,HNRNPD,FTO,YTHDF2,METTL14,ANGEL2,TAF15,FUS
GO:BP	DNA modification	GO:0006304	6.0827e-05	4.2159	94	2278	30	21257	PRDM14,DNMT3A,FKBP6,TET1,TET2,PIWIL2,METTL4,PLD6,HELLS,APOBEC1,PRMT7,PARP1,BRCA1,USP9X,TRIM28,ZFP57,APOBEC3,PARP2,BEND3,ATF7IP,CTCF,PRMT5,EXOSC5,EXOSC3,APEX1,EZH2,EXOSC4,MPHOSPH8,DNMT1,FTO
GO:BP	histone H3-K9 modification	GO:0061647	7.7059e-05	4.11318	52	2278	21	21257	MYB,PIWIL2,KAT2B,PRDM16,JARID2,CHEK1,SIRT1,BRCA1,RIF1,KDM4C,BEND3,SETDB1,ZFP451,PRDM5,SUV39H2,KDM4A,DNMT1,SETDB2,ARID4A,SMARCB1,SETD5
GO:BP	negative regulation of mitotic sister chromatid segregation	GO:0033048	9.58452e-05	4.01843	44	2278	19	21257	KHDC3,TEX14,CDT1,BUB1B,ATM,NAA10,CEP192,PCID2,FBXO5,TTK,PSMG2,TRIP13,MAD1L1,BUB1,ZFP207,RAD21,ZW10,AURKB,IK
GO:BP	regulation of telomere maintenance via telomerase	GO:0032210	9.65687e-05	4.01516	57	2278	22	21257	PML,XRCC5,DKC1,ATM,NAT10,CCT6A,POT1B,POT1A,NEK2,HNRNPC,HNRNPU,EXOSC10,CCT7,CCT4,CCT8,TCP1,MAP2K7,CCT2,TERF2,PINX1,AURKB,SMG7
GO:BP	meiotic cell cycle process	GO:1903046	9.82904e-05	4.00749	191	2278	47	21257	HUS1B,DMRT1,HORMAD1,MSH6,CCDC36,SEPT1,PIWIL2,MSH4,TEX14,STAG3,MEI4,CCNB1IP1,TEX11,FANCD2,RAD51C,SYCP1,SYCE2,BRCA2,KIF18A,RAD1,HUS1,RAD54B,BUB1B,ATM,FANCA,FMN2,ESPL1,DMC1,MLH1,FBXO5,TTK,SPIRE2,RAD54L,CCNE1,BRIP1,NSUN2,NCAPD3,EME1,TRIP13,FIGNL1,SIAH1A,NCAPH,SMC2,RMI1,TOPBP1,YTHDF2,RAD51
GO:BP	histone H4 acetylation	GO:0043967	9.99077e-05	4.0004	71	2278	25	21257	SIRT1,BRCA2,LEF1,CHD5,BRCA1,RUVBL1,ING3,WDR5,BEND3,ACTL6A,RUVBL2,HCFC1,PHF20,TAF7,BRD8,KAT2A,KANSL2,MCRS1,YEATS4,MEAF6,KAT7,MSL2,SMARCB1,NAA50,KAT5
GO:BP	negative regulation of mitotic metaphase/anaphase transition	GO:0045841	0.000100245	3.99894	40	2278	18	21257	KHDC3,TEX14,CDT1,BUB1B,ATM,CEP192,PCID2,FBXO5,TTK,PSMG2,TRIP13,MAD1L1,BUB1,ZFP207,RAD21,ZW10,AURKB,IK
GO:BP	negative regulation of mitotic nuclear division	GO:0045839	0.000114771	3.94017	53	2278	21	21257	KHDC3,TEX14,CHEK1,MTBP,CDT1,BUB1B,ATM,NAA10,CEP192,PCID2,FBXO5,TTK,PSMG2,TRIP13,MAD1L1,BUB1,ZFP207,RAD21,ZW10,AURKB,IK
GO:BP	regulation of mRNA catabolic process	GO:0061013	0.00012806	3.89259	118	2278	34	21257	CALCR,ELAVL4,APOBEC1,CACNG7,TNRC6C,METTL16,NPM1,FASTKD1,PCID2,CNOT1,GTPBP1,MOV10,RBM10,APEX1,HNRNPC,SYNCRIP,FXR1,DHX9,SECISBP2,HNRNPU,DHX36,HNRNPM,PUM1,FASTKD3,TARDBP,THRAP3,GIGYF2,HNRNPD,FTO,YTHDF2,METTL14,ANGEL2,TAF15,FUS
GO:BP	protein import	GO:0017038	0.000131906	3.87974	217	2278	51	21257	HNF4A,CUBN,CABP1,PML,BRCA1,NUP133,TRIM28,SYK,NOLC1,HEATR3,HSPD1,AKAP1,IPO8,NUP85,UBR5,NUP93,CHCHD4,NUTF2,NUP62,HSPA4,ING1,TOMM20,CSE1L,NUP155,NUP188,ECT2,SAMM50,TIMM44,KPNA1,RAN,NUP107,TRP53,TOMM70A,PEX10,PEX13,TMCO6,HNRNPM,POLA2,IPO11,TOMM40,TARDBP,NUP214,HSP90AB1,NUP54,TOMM22,PHB2,TNPO3,IPO4,NUP153,IPO7,MBTPS1
GO:BP	negative regulation of sister chromatid segregation	GO:0033046	0.000149238	3.82612	45	2278	19	21257	KHDC3,TEX14,CDT1,BUB1B,ATM,NAA10,CEP192,PCID2,FBXO5,TTK,PSMG2,TRIP13,MAD1L1,BUB1,ZFP207,RAD21,ZW10,AURKB,IK
GO:BP	negative regulation of metaphase/anaphase transition of cell cycle	GO:1902100	0.000160805	3.7937	41	2278	18	21257	KHDC3,TEX14,CDT1,BUB1B,ATM,CEP192,PCID2,FBXO5,TTK,PSMG2,TRIP13,MAD1L1,BUB1,ZFP207,RAD21,ZW10,AURKB,IK
GO:BP	negative regulation of mitotic sister chromatid separation	GO:2000816	0.000160805	3.7937	41	2278	18	21257	KHDC3,TEX14,CDT1,BUB1B,ATM,CEP192,PCID2,FBXO5,TTK,PSMG2,TRIP13,MAD1L1,BUB1,ZFP207,RAD21,ZW10,AURKB,IK
GO:BP	mitotic DNA damage checkpoint	GO:0044773	0.000200564	3.69775	59	2278	22	21257	HUS1B,MSH2,RAD9B,PML,CRADD,FBXO31,FANCD2,CHEK2,TIPIN,HUS1,ATM,PRKDC,RPA2,BLM,CDK5RAP3,EME1,CLSPN,DGKZ,TRP53,GIGYF2,TOPBP1,RAD9A
GO:BP	ribosomal small subunit biogenesis	GO:0042274	0.000226006	3.64588	64	2278	23	21257	HEATR1,NOB1,NPM1,NAT10,WDR46,WDR3,LSM6,SURF6,SRFBP1,NOL10,NOL11,BMS1,UTP6,RIOK2,RIOK1,TBL3,PWP2,NGDN,LTV1,TSR1,HELQ,DCAF13,RRS1
GO:BP	negative regulation of chromosome segregation	GO:0051985	0.00022875	3.64064	46	2278	19	21257	KHDC3,TEX14,CDT1,BUB1B,ATM,NAA10,CEP192,PCID2,FBXO5,TTK,PSMG2,TRIP13,MAD1L1,BUB1,ZFP207,RAD21,ZW10,AURKB,IK
GO:BP	carboxylic acid metabolic process	GO:0019752	0.000238772	3.62202	905	2278	148	21257	HNF4A,HKDC1,CEACAM1,EDN2,HAL,FGF15,NOS3,QPRT,NPL,PCK2,HPDL,LDHD,GPT2,ATCAY,PYCR1,PIPOX,CBS,ACTN3,AS3MT,NR5A2,MTHFD2,TDH,PNPLA3,TST,CRABP1,PECR,PSPH,NUPR1,EGF,ESRRB,HNF1A,CSAD,SLC1A3,TRIB3,ACACB,PSAT1,SHMT1,AARS,PFKM,ALDH18A1,MPI,BCAT2,MTHFD1,DARS2,NOS1,SIRT1,MRI1,HAS3,LARS,PRODH,PFAS,GFPT2,KIT,GCAT,BCKDHB,PPAT,TARS,BRCA1,DHTKD1,CARS,SHMT2,METTL20,SYK,EPRS,SARS,FARSB,IARS,ACY1,GOT1,BCAT1,KARS,YARS…
GO:BP	spliceosomal snRNP assembly	GO:0000387	0.00024202	3.61615	30	2278	15	21257	GEMIN6,PRMT7,GEMIN4,GEMIN5,COIL,PRMT5,PRPF3,DDX20,PRPF31,CLNS1A,SNRPD3,SART3,PRPF19,PRPF6,STRAP
GO:BP	negative regulation of chromosome separation	GO:1905819	0.00025324	3.59647	42	2278	18	21257	KHDC3,TEX14,CDT1,BUB1B,ATM,CEP192,PCID2,FBXO5,TTK,PSMG2,TRIP13,MAD1L1,BUB1,ZFP207,RAD21,ZW10,AURKB,IK
GO:BP	positive regulation of telomere maintenance via telomere lengthening	GO:1904358	0.000267585	3.57254	38	2278	17	21257	XRCC5,NAF1,DKC1,ATM,CCT6A,POT1A,RTEL1,NEK2,DHX36,CCT7,CCT4,HNRNPA2B1,CCT8,TCP1,MAP2K7,CCT2,AURKB
GO:BP	negative regulation of mRNA splicing, via spliceosome	GO:0048025	0.000267862	3.57209	23	2278	13	21257	SRSF7,CELF4,RBMXL1,NPM1,C1QBP,RBM10,SRSF10,ACIN1,SRSF6,HNRNPL,TRA2B,HNRNPA2B1,PTBP1
GO:BP	positive regulation of cell cycle	GO:0045787	0.000273825	3.56253	358	2278	72	21257	DMRT1,FGF10,PIWIL2,NUPR1,EGF,GATA4,INSM1,PML,CRADD,RAD51C,RARA,CDK5R2,CENPV,CHEK2,CHEK1,BRCA2,TFAP4,MTA3,TBX3,LEF1,BRCA1,INO80,MTBP,RCC2,CDT1,NPM1,DBF4,ATAD5,DTL,ORC1,GLI1,CCND3,TFDP1,PCID2,FBXO5,EIF4EBP1,CRLF3,KIF14,CCNE1,ANP32B,APEX1,NUP62,KIF20B,CDC7,RAD23A,MYBBP1A,ECT2,CDCA5,SIN3A,EZH2,CCPG1,TRP53,CCNT2,HNRNPU,THOC5,FNTA,POLDIP2,RANBP1,DDX3X,HSP90AB1,FEN1,DYRK3,MEPCE,PHB2,SFPQ,RAD21,DDX39B,AU…
GO:BP	RNA phosphodiester bond hydrolysis, endonucleolytic	GO:0090502	0.000344025	3.46341	75	2278	25	21257	PIWIL2,SLFN9,NOB1,YBEY,NPM1,TSEN2,RPP38,RPP25,POP1,ENDOG,RNASEH2A,DBR1,APEX1,ELAC2,RPP14,BMS1,CPSF3,BOP1,NOL9,FEN1,RNASEH2B,TSR1,TNFRSF22,RRS1,TSNAX
GO:BP	RNA surveillance	GO:0071025	0.000362988	3.44011	14	2278	10	21257	EXOSC7,EXOSC2,PCID2,EXOSC5,EXOSC3,SUPV3L1,EXOSC9,EXOSC4,EXOSC10,EXOSC8
GO:BP	regulation of DNA repair	GO:0006282	0.000389273	3.40975	123	2278	34	21257	FGF10,PML,PRKCG,CHEK1,HELB,SIRT1,PARP1,BRCA1,RIF1,TRIM28,FMN2,RMI2,PRKDC,TIMELESS,RPA2,BLM,USP1,SPIRE2,PCNA,UBR5,RTEL1,DEK,FIGNL1,ERCC8,UBQLN4,DHX9,MMS19,UIMC1,RNF168,RAD51AP1,RAD51,TRIP12,RECQL5,FUS
GO:BP	pre-replicative complex assembly involved in nuclear cell cycle DNA replication	GO:0006267	0.000447179	3.34952	7	2278	7	21257	MCM5,MCM2,MCM3,MCM4,MCM7,MCM6,ORC3
GO:BP	pre-replicative complex assembly	GO:0036388	0.000447179	3.34952	7	2278	7	21257	MCM5,MCM2,MCM3,MCM4,MCM7,MCM6,ORC3
GO:BP	pre-replicative complex assembly involved in cell cycle DNA replication	GO:1902299	0.000447179	3.34952	7	2278	7	21257	MCM5,MCM2,MCM3,MCM4,MCM7,MCM6,ORC3
GO:BP	positive regulation of helicase activity	GO:0051096	0.000447179	3.34952	7	2278	7	21257	MSH6,MSH2,SSBP1,MSH3,POT1A,GTF2H2,CHTOP
GO:BP	DNA methylation or demethylation	GO:0044728	0.000456848	3.34023	81	2278	26	21257	PRDM14,DNMT3A,FKBP6,TET1,TET2,PIWIL2,METTL4,PLD6,HELLS,APOBEC1,PRMT7,PARP1,BRCA1,USP9X,TRIM28,ZFP57,APOBEC3,BEND3,ATF7IP,CTCF,PRMT5,APEX1,EZH2,MPHOSPH8,DNMT1,FTO
GO:BP	positive regulation of histone modification	GO:0031058	0.000472369	3.32572	102	2278	30	21257	MYB,TET1,PIWIL2,KAT2B,PML,JARID2,MTF2,NOS1,SIRT1,EED,BRCA1,RIF1,ATM,TADA2A,WDR5,RUVBL2,PAXIP1,TRP53,AKAP8,KAT2A,L3MBTL2,SART3,NELFE,NELFA,PAXBP1,DNMT1,KAT7,SMARCB1,BRD7,CHTOP
GO:BP	macromolecule catabolic process	GO:0009057	0.000532367	3.27379	1250	2278	191	21257	CEACAM1,SOX17,CALCR,CAPN3,NOTUM,USP28,MAP1A,DNA2,ELAVL4,UBXN11,RNF125,NUPR1,LRPPRC,EGF,RNF165,PNLDC1,TRIB3,HERPUD1,PML,APOBEC1,FBXO31,PFKM,PRKCG,CHEK2,DAB2,SIRT1,CACNG7,PYGM,EXOSC7,PTPN3,SF3B3,USP9X,ARRB2,NAF1,DKC1,TNRC6C,METTL16,ATM,MAGOHB,EXOSC2,FMN2,NPM1,USP10,PSMD7,NUDT12,DTL,MLH1,FASTKD1,PCID2,CSNK2A1,FBXO22,TBL1XR1,CNOT1,GTPBP1,UHRF1,POP1,DIS3,TRIM13,USP1,PBK,ENDOG,TRIM2,KIF14,GLMN,RNASEH2A…
GO:BP	regulation of telomerase activity	GO:0051972	0.000623003	3.20551	53	2278	20	21257	PML,KLF4,NAF1,DKC1,POT1B,POT1A,NEK2,TRP53,NVL,CCT4,PTGES3,HNRNPA2B1,MCRS1,HSP90AB1,TCP1,HNRNPD,MAP2K7,CCT2,PINX1,AURKB
GO:BP	histone H3-K9 methylation	GO:0051567	0.000668527	3.17488	40	2278	17	21257	MYB,PRDM16,JARID2,SIRT1,BRCA1,RIF1,KDM4C,BEND3,SETDB1,PRDM5,SUV39H2,KDM4A,DNMT1,SETDB2,ARID4A,SMARCB1,SETD5
GO:BP	DNA-templated transcription, initiation	GO:0006352	0.000674515	3.17101	120	2278	33	21257	HNF1B,HNF1A,POU5F1,SETX,RRN3,UBTF,TAF5,TAF1C,SMARCA5,ATF7IP,TAF6L,ZFP451,TFAM,TBP,MAZ,GTF3C3,PAXIP1,TRP53,DHX36,TAF7,THRAP3,MED24,TAF6,TAF1,MED17,BCLAF1,BAZ2A,PSMC6,MED12,SMARCB1,GTF2E2,PSMC4,TAF9
GO:BP	positive regulation of cellular amide metabolic process	GO:0034250	0.000748558	3.12577	155	2278	39	21257	PIWIL2,RPUSD3,NPM1,NAT10,MRPS27,ZCCHC4,FASTKD2,METTL3,GUF1,FXR1,UPF3A,TRMT10C,SIRT3,BCL3,CDK5RAP1,UPF3B,DHX9,SECISBP2,LARP4,DHX36,NGRN,HNRNPL,FASTKD3,RPUSD4,ABCF1,CNBP,DDX3X,TRUB2,EIF3D,EIF2S3X,HNRNPD,EIF4A3,YTHDF2,EIF3E,DDX39B,PCBP1,YTHDF1,OTUD6B,EIF2B5
GO:BP	regulation of sister chromatid segregation	GO:0033045	0.000786767	3.10415	83	2278	26	21257	KHDC3,TEX14,CDT1,BUB1B,ATM,NAA10,RMI2,CEP192,PCID2,FBXO5,TTK,PSMG2,CDC26,TRIP13,CDCA5,RIOK2,MAD1L1,HNRNPU,BUB1,FEN1,ZFP207,SFPQ,RAD21,ZW10,AURKB,IK
GO:BP	oxoacid metabolic process	GO:0043436	0.000811503	3.09071	946	2278	151	21257	HNF4A,HKDC1,CEACAM1,EDN2,HAL,FGF15,NOS3,QPRT,NPL,PCK2,CHST3,HPDL,LDHD,GPT2,ATCAY,PYCR1,PIPOX,CBS,ACTN3,AS3MT,NR5A2,MTHFD2,TDH,PNPLA3,TST,CRABP1,PECR,PSPH,NUPR1,EGF,ESRRB,HNF1A,CSAD,SLC1A3,TRIB3,ACACB,PSAT1,SHMT1,AARS,PFKM,ALDH18A1,MPI,BCAT2,MTHFD1,DARS2,PRUNE2,NOS1,SIRT1,MRI1,HAS3,LARS,PRODH,PFAS,GFPT2,KIT,GCAT,BCKDHB,PPAT,TARS,BRCA1,DHTKD1,CARS,SHMT2,METTL20,SYK,EPRS,SARS,FARSB,IARS,ACY1,GOT1,BC…
GO:BP	regulation of cell cycle G2/M phase transition	GO:1902749	0.000829548	3.08116	99	2278	29	21257	HUS1B,RAD51C,CHEK1,TICRR,MTA3,BRCA1,HUS1,RCC2,ATM,NPM1,ATAD5,DTL,ORC1,FBXO5,BLM,KIF14,CDK5RAP3,CLSPN,CDC7,SIN3A,PAXIP1,UIMC1,DYRK3,RAD17,RNASEH2B,RAD21,TOPBP1,PINX1,AURKB
GO:BP	nuclear mRNA surveillance	GO:0071028	0.000829742	3.08106	12	2278	9	21257	EXOSC7,EXOSC2,PCID2,EXOSC5,EXOSC3,EXOSC9,EXOSC4,EXOSC10,EXOSC8
GO:BP	nuclear RNA surveillance	GO:0071027	0.000829742	3.08106	12	2278	9	21257	EXOSC7,EXOSC2,PCID2,EXOSC5,EXOSC3,EXOSC9,EXOSC4,EXOSC10,EXOSC8
GO:BP	snRNA 3'-end processing	GO:0034472	0.000902511	3.04455	18	2278	11	21257	EXOSC7,EXOSC2,EXOSC5,TOE1,INTS6,EXOSC3,INTS2,EXOSC9,EXOSC4,EXOSC8,USB1
GO:BP	negative regulation of translation	GO:0017148	0.000994677	3.00232	139	2278	36	21257	CAPRIN2,PML,SHMT1,RARA,TNRC6C,METTL16,EPRS,NCL,EIF4EBP1,CNOT1,CNOT10,MOV10,ILF3,DHFR,SYNCRIP,FXR1,CNOT3,PUS7,DHX36,MRPL13,PUM1,TARDBP,GIGYF2,DDX3X,HNRNPD,CAPRIN1,UNK,EIF2S1,EIF4A3,FTO,EIF2AK1,YTHDF2,METTL14,PAIP2,OTUD6B,EIF4G1
GO:BP	translational initiation	GO:0006413	0.00102554	2.98905	122	2278	33	21257	EIF2S2,EIF2B3,NPM1,ABCE1,MCTS2,EIF4EBP1,EIF2D,EIF2B4,METTL3,EIF2A,EIF4A1,EIF4B,EIF3G,ABCF1,DDX3X,EIF2B1,EIF3D,EIF1AD,EIF2S3X,EIF3M,EIF2S1,DHX33,MTFMT,NCBP1,MTIF2,EIF2AK1,YTHDF2,EIF3E,PAIP2,YTHDF1,EIF2B5,EIF4G1,EIF3I
GO:BP	sister chromatid cohesion	GO:0007062	0.00125837	2.90019	55	2278	20	21257	HORMAD1,SMC1B,STAG3,ESCO2,RAD51C,BUB1B,NAA10,KIF22,DSCC1,PDS5A,SMC3,CDCA5,BUB1,CHTF8,MCMBP,FEN1,PHB2,SFPQ,RAD21,NAA50
GO:BP	regulation of DNA recombination	GO:0000018	0.00132304	2.87843	101	2278	29	21257	TNFSF13,MSH6,MSH2,ANKLE1,CHEK1,HELB,PARP1,MSH3,RIF1,RMI2,ATAD5,MLH1,TIMELESS,RPA2,SMARCAD1,BLM,POT1B,ZRANB3,RTEL1,EXOSC3,FIGNL1,UBQLN4,PAXIP1,MMS19,RAD51AP1,TERF2,RAD51,RECQL5,FUS
GO:BP	positive regulation of transcription by RNA polymerase I	GO:0045943	0.00142872	2.84505	22	2278	12	21257	ATF4,HEATR1,WDR43,NCL,MARS,WDR75,NOL11,PWP1,UTP15,TAF1,DHX33,SMARCB1
GO:BP	positive regulation of rRNA processing	GO:2000234	0.00176176	2.75405	10	2278	8	21257	HEATR1,WDR43,WDR75,RIOK2,RIOK1,DIMT1,UTP15,TRMT112
GO:BP	positive regulation of ribosome biogenesis	GO:0090070	0.00176176	2.75405	10	2278	8	21257	HEATR1,WDR43,WDR75,RIOK2,RIOK1,DIMT1,UTP15,TRMT112
GO:BP	spindle checkpoint	GO:0031577	0.00176307	2.75373	38	2278	16	21257	KHDC3,TEX14,CDT1,BUB1B,ATM,CEP192,PCID2,TTK,PSMG2,TRIP13,MAD1L1,BUB1,ZFP207,ZW10,AURKB,IK
GO:BP	spindle assembly checkpoint	GO:0071173	0.00176307	2.75373	38	2278	16	21257	KHDC3,TEX14,CDT1,BUB1B,ATM,CEP192,PCID2,TTK,PSMG2,TRIP13,MAD1L1,BUB1,ZFP207,ZW10,AURKB,IK
GO:BP	mitotic spindle checkpoint	GO:0071174	0.00176307	2.75373	38	2278	16	21257	KHDC3,TEX14,CDT1,BUB1B,ATM,CEP192,PCID2,TTK,PSMG2,TRIP13,MAD1L1,BUB1,ZFP207,ZW10,AURKB,IK
GO:BP	mitotic spindle assembly checkpoint	GO:0007094	0.00176307	2.75373	38	2278	16	21257	KHDC3,TEX14,CDT1,BUB1B,ATM,CEP192,PCID2,TTK,PSMG2,TRIP13,MAD1L1,BUB1,ZFP207,ZW10,AURKB,IK
GO:BP	DNA-dependent DNA replication maintenance of fidelity	GO:0045005	0.00176307	2.75373	38	2278	16	21257	DNA2,TIPIN,BRCA2,TIMELESS,POLE,BLM,ZRANB3,PCNA,RTEL1,ETAA1,EME1,POLD1,MMS22L,TONSL,RAD51,NUCKS1
GO:BP	cell division	GO:0051301	0.00178238	2.749	567	2278	99	21257	SOX17,INSC,STRA8,FGF1,MYB,FGF4,SEPT1,TEX14,ESRRB,HELLS,PAX6,VEGFC,SYCP1,CENPV,POU5F1,CHEK2,TIPIN,SYCE2,BRCA2,ETV5,SEPT3,LEF1,KIT,INO80,RCC2,CDT1,BUB1B,HAUS1,RUVBL1,HAUS4,FMN2,ERCC6L,NUP43,KNTC1,CCND3,PPP2R2D,TIMELESS,FBXO5,CNTROB,NEK1,BLM,GNL3,SKA1,SPIRE2,KIF14,CCNE1,ZC3HC1,NEK3,NUP37,SPC24,BRIP1,NSUN2,NCAPD3,CDC26,KIF2C,NUP62,KIF20B,CDC7,ANAPC10,SMC3,NEK2,HAUS8,ECT2,CDCA5,SKA3,RAN,MAD1L1,RCC1,CC…
GO:BP	mismatch repair	GO:0006298	0.00178471	2.74843	26	2278	13	21257	MSH6,MSH2,MSH4,PRKCG,PMS1,RPA1,MSH3,MLH1,RPA2,RNASEH2A,PCNA,EXO1,PMS2
GO:BP	regulation of peptidyl-lysine acetylation	GO:2000756	0.00193814	2.71261	66	2278	22	21257	KLF15,PIWIL2,KAT2B,CHEK1,NOS1,SIRT1,BRCA1,TADA2A,NOC2L,CTCF,ZFP451,RUVBL2,SIN3A,SIRT3,PAXIP1,TAF7,KAT2A,L3MBTL2,KAT7,SMARCB1,SETD5,BRD7
GO:BP	positive regulation of cell cycle process	GO:0090068	0.00200408	2.69809	255	2278	54	21257	DMRT1,FGF10,PIWIL2,EGF,INSM1,PML,CRADD,RAD51C,CENPV,MTA3,LEF1,BRCA1,INO80,MTBP,RCC2,CDT1,NPM1,DBF4,ATAD5,DTL,ORC1,GLI1,CCND3,TFDP1,PCID2,FBXO5,CRLF3,KIF14,CCNE1,ANP32B,APEX1,NUP62,KIF20B,CDC7,MYBBP1A,ECT2,CDCA5,SIN3A,EZH2,TRP53,HNRNPU,RANBP1,DDX3X,FEN1,DYRK3,MEPCE,PHB2,SFPQ,RAD21,AURKB,CDC73,PLRG1,NSFL1C,EIF4G1
GO:BP	G1/S transition of mitotic cell cycle	GO:0000082	0.00208727	2.68042	173	2278	41	21257	MYB,FGF10,ESRRB,PIM2,PML,CRADD,FBXO31,KLF4,PPAT,INO80,MTBP,NASP,DBF4,PRKDC,CCND3,TFDP1,EIF4EBP1,POLE,RPA2,E2F4,CRLF3,KIF14,CCNE1,ANP32B,APEX1,SKP2,ECD,DGKZ,EZH2,RCC1,TRP53,PTEN,USP37,GIGYF2,DDX3X,MEPCE,CDC73,BRD7,PSME3,PLRG1,EIF4G1
GO:BP	positive regulation of cell cycle phase transition	GO:1901989	0.00231448	2.63555	98	2278	28	21257	FGF10,RAD51C,MTA3,MTBP,RCC2,CDT1,NPM1,DBF4,ATAD5,DTL,GLI1,CCND3,TFDP1,FBXO5,CCNE1,ANP32B,APEX1,CDC7,CDCA5,SIN3A,EZH2,DDX3X,DYRK3,MEPCE,PHB2,CDC73,PLRG1,EIF4G1
GO:BP	mitotic DNA replication	GO:1902969	0.00243831	2.61291	13	2278	9	21257	POLA1,CHEK2,BRCA2,GINS1,MCM2,MCM3,MCM4,MCM6,RAD51
GO:BP	positive regulation of protein localization to chromosome, telomeric region	GO:1904816	0.00243831	2.61291	13	2278	9	21257	PML,DKC1,GNL3,CCT6A,CCT7,CCT4,CCT8,TCP1,CCT2
GO:BP	regulation of methylation-dependent chromatin silencing	GO:0090308	0.00243831	2.61291	13	2278	9	21257	TET1,APOBEC1,POU5F1,TRIM28,SETDB1,ATF7IP,MPHOSPH8,DNMT1,SETDB2
GO:BP	regulation of protein metabolic process	GO:0051246	0.00244076	2.61248	2864	2278	383	21257	HNF4A,CEACAM1,KLB,INHBB,INHBE,PLA2G10,SFRP4,KLF15,INHBC,NLRP6,SOX17,FGF1,TNFSF11,SPN,NTRK2,FGF15,KIRREL2,RFX4,CALCA,SPRY4,F2,FGR,MYB,CHAC1,GDF15,LCK,CALCR,TET1,FGF4,CAPN3,CHRNA9,CBS,FGF10,MAP1A,GATA1,PIWIL2,SOX7,DLC1,CYCT,ELAVL4,FZD5,ZFYVE28,CASS4,SERPINE3,KAT2B,NUPR1,KLF2,LRPPRC,EGF,GATA4,SERPINB6C,MT3,SERPINI1,TRIB3,HERPUD1,FNDC1,CAPRIN2,PDE4D,INSM1,DPPA2,XRCC6,SOX2,PML,PDGFRA,CRADD,HEXIM2,SHMT…
GO:BP	regulation of mitotic metaphase/anaphase transition	GO:0030071	0.00244083	2.61246	57	2278	20	21257	KHDC3,TEX14,CDT1,BUB1B,ATM,CEP192,PCID2,FBXO5,TTK,PSMG2,CDC26,TRIP13,RIOK2,MAD1L1,BUB1,ZFP207,RAD21,ZW10,AURKB,IK
GO:BP	meiosis I cell cycle process	GO:0061982	0.00248348	2.60494	115	2278	31	21257	DMRT1,HORMAD1,MSH6,CCDC36,PIWIL2,MSH4,STAG3,MEI4,CCNB1IP1,TEX11,FANCD2,RAD51C,SYCP1,SYCE2,BRCA2,RAD54B,ATM,FMN2,ESPL1,DMC1,MLH1,FBXO5,RAD54L,CCNE1,BRIP1,EME1,TRIP13,SIAH1A,RMI1,TOPBP1,RAD51
GO:BP	protein-containing complex localization	GO:0031503	0.00260732	2.5838	244	2278	52	21257	EXOC3L,HAP1,XPOT,CACNG7,NUP133,RCC2,NPM1,ABCE1,SARNP,HHEX,NUP160,SDAD1,PCID2,NOL6,SSX2IP,FKBP4,NUP85,DDX19B,NSUN2,NUP93,CEP72,PCM1,SRSF3,PABPN1,XPO1,NUP155,TTC26,DDX39,RAN,RIOK2,NUP107,NMD3,HNRNPU,GRASP,THOC5,HNRNPA2B1,IFT172,NXF1,NUP214,SSB,TTC30A1,GRIPAP1,LTV1,IFT52,NCBP1,TERF2,CLUAP1,SFPQ,DDX39B,RRS1,RAE1,CHTOP
GO:BP	meiosis I	GO:0007127	0.00283307	2.54774	110	2278	30	21257	DMRT1,HORMAD1,CCDC36,PIWIL2,MSH4,STAG3,MEI4,CCNB1IP1,TEX11,FANCD2,RAD51C,SYCP1,SYCE2,BRCA2,RAD54B,ATM,FMN2,ESPL1,DMC1,MLH1,FBXO5,RAD54L,CCNE1,BRIP1,EME1,TRIP13,SIAH1A,RMI1,TOPBP1,RAD51
GO:BP	positive regulation of response to DNA damage stimulus	GO:2001022	0.00283307	2.54774	110	2278	30	21257	FGF10,ANKLE1,PRKCG,SIRT1,PARP1,BRCA1,RIF1,TRIM28,ATM,FMN2,PRKDC,TIMELESS,BLM,SPIRE2,PCNA,SPRED2,SPRED1,NSMCE4A,ERCC8,FXR1,EEF1E1,PAXIP1,DHX9,MMS19,UIMC1,RNF168,BCLAF1,MTCH2,RAD9A,FUS
GO:BP	meiotic nuclear division	GO:0140013	0.00287444	2.54145	175	2278	41	21257	DMRT1,HORMAD1,CCDC36,SEPT1,PIWIL2,MSH4,TEX14,STAG3,MEI4,CCNB1IP1,TEX11,FANCD2,RAD51C,SYCP1,SYCE2,BRCA2,KIF18A,RAD1,RAD54B,BUB1B,ATM,FANCA,FMN2,ESPL1,DMC1,MLH1,FBXO5,TTK,SPIRE2,RAD54L,CCNE1,BRIP1,EME1,TRIP13,FIGNL1,SIAH1A,NCAPH,SMC2,RMI1,TOPBP1,RAD51
GO:BP	negative regulation of cellular amide metabolic process	GO:0034249	0.00300706	2.52186	157	2278	38	21257	CAPRIN2,PML,SHMT1,RARA,HAP1,C330021F23RIK,TNRC6C,METTL16,EPRS,NCL,EIF4EBP1,CNOT1,CNOT10,MOV10,ILF3,DHFR,SYNCRIP,FXR1,CNOT3,PUS7,DHX36,MRPL13,PUM1,TARDBP,GIGYF2,DDX3X,HNRNPD,CAPRIN1,UNK,EIF2S1,EIF4A3,FTO,EIF2AK1,YTHDF2,METTL14,PAIP2,OTUD6B,EIF4G1
GO:BP	cell cycle G1/S phase transition	GO:0044843	0.00304222	2.51681	194	2278	44	21257	MYB,FGF10,ESRRB,PIM2,PML,CRADD,FBXO31,KLF4,PPAT,INO80,MTBP,NASP,DBF4,GLI1,PRKDC,CCND3,TFDP1,EIF4EBP1,POLE,RPA2,E2F4,CRLF3,KIF14,CCNE1,ANP32B,APEX1,SKP2,ECD,DGKZ,EZH2,RCC1,TRP53,PTEN,CCNA2,USP37,GIGYF2,DDX3X,MEPCE,PHB2,CDC73,BRD7,PSME3,PLRG1,EIF4G1
GO:BP	regulation of mitochondrial translation	GO:0070129	0.00310368	2.50812	27	2278	13	21257	LRPPRC,RPUSD3,SHMT2,MRPS27,FASTKD2,MTG1,TRMT10C,CDK5RAP1,TSFM,NGRN,FASTKD3,RPUSD4,TRUB2
GO:BP	mRNA cis splicing, via spliceosome	GO:0045292	0.00310368	2.50812	27	2278	13	21257	SRSF7,PSIP1,PRPF40B,SRSF3,SRSF10,SART1,SRSF6,SRSF1,RBM19,SRSF2,NCBP1,WBP11,RBM4B
GO:BP	negative regulation of mRNA processing	GO:0050686	0.00317717	2.49796	31	2278	14	21257	SRSF7,CELF4,RBMXL1,NPM1,C1QBP,RBM10,SRSF10,ACIN1,SRSF6,HNRNPL,TRA2B,HNRNPA2B1,NELFE,PTBP1
GO:BP	regulation of DNA-directed DNA polymerase activity	GO:1900262	0.0032429	2.48907	8	2278	7	21257	NPM1,RFC5,RFC4,DSCC1,CHTF18,RFC3,CHTF8
GO:BP	positive regulation of DNA-directed DNA polymerase activity	GO:1900264	0.0032429	2.48907	8	2278	7	21257	NPM1,RFC5,RFC4,DSCC1,CHTF18,RFC3,CHTF8
GO:BP	U4 snRNA 3'-end processing	GO:0034475	0.0032429	2.48907	8	2278	7	21257	EXOSC7,EXOSC2,EXOSC5,EXOSC3,EXOSC9,EXOSC4,EXOSC8
GO:BP	meiotic cell cycle checkpoint	GO:0033313	0.0032429	2.48907	8	2278	7	21257	HUS1B,HORMAD1,RAD1,HUS1,TTK,NSUN2,TRIP13
GO:BP	metaphase/anaphase transition of mitotic cell cycle	GO:0007091	0.0033519	2.47471	58	2278	20	21257	KHDC3,TEX14,CDT1,BUB1B,ATM,CEP192,PCID2,FBXO5,TTK,PSMG2,CDC26,TRIP13,RIOK2,MAD1L1,BUB1,ZFP207,RAD21,ZW10,AURKB,IK
GO:BP	regulation of histone acetylation	GO:0035065	0.0033519	2.47471	58	2278	20	21257	PIWIL2,KAT2B,CHEK1,NOS1,SIRT1,BRCA1,TADA2A,NOC2L,CTCF,ZFP451,RUVBL2,SIN3A,PAXIP1,TAF7,KAT2A,L3MBTL2,KAT7,SMARCB1,SETD5,BRD7
GO:BP	'de novo' IMP biosynthetic process	GO:0006189	0.00418266	2.37855	6	2278	6	21257	PFAS,PPAT,ADSL,GART,PAICS,ATIC
GO:BP	nuclear polyadenylation-dependent ncRNA catabolic process	GO:0071046	0.00418266	2.37855	6	2278	6	21257	EXOSC7,EXOSC2,EXOSC3,EXOSC9,EXOSC10,EXOSC8
GO:BP	nuclear polyadenylation-dependent tRNA catabolic process	GO:0071038	0.00418266	2.37855	6	2278	6	21257	EXOSC7,EXOSC2,EXOSC3,EXOSC9,EXOSC10,EXOSC8
GO:BP	nuclear polyadenylation-dependent rRNA catabolic process	GO:0071035	0.00418266	2.37855	6	2278	6	21257	EXOSC7,EXOSC2,EXOSC3,EXOSC9,EXOSC10,EXOSC8
GO:BP	nuclear ncRNA surveillance	GO:0071029	0.00418266	2.37855	6	2278	6	21257	EXOSC7,EXOSC2,EXOSC3,EXOSC9,EXOSC10,EXOSC8
GO:BP	cellular amino acid catabolic process	GO:0009063	0.00450057	2.34673	101	2278	28	21257	HAL,NOS3,GPT2,PIPOX,CBS,TDH,CSAD,SHMT1,BCAT2,NOS1,PRODH,GCAT,BCKDHB,PPAT,SHMT2,GOT1,BCAT1,HIBCH,AMT,GCSH,QDPR,BCKDHA,MCCC1,MTRR,AHCY,GOT2,HIBADH,IVD
GO:BP	regulation of metaphase/anaphase transition of cell cycle	GO:1902099	0.0045625	2.3408	59	2278	20	21257	KHDC3,TEX14,CDT1,BUB1B,ATM,CEP192,PCID2,FBXO5,TTK,PSMG2,CDC26,TRIP13,RIOK2,MAD1L1,BUB1,ZFP207,RAD21,ZW10,AURKB,IK
GO:BP	regulation of mitotic sister chromatid separation	GO:0010965	0.0045625	2.3408	59	2278	20	21257	KHDC3,TEX14,CDT1,BUB1B,ATM,CEP192,PCID2,FBXO5,TTK,PSMG2,CDC26,TRIP13,RIOK2,MAD1L1,BUB1,ZFP207,RAD21,ZW10,AURKB,IK
GO:BP	regulation of chromosome separation	GO:1905818	0.00462364	2.33502	64	2278	21	21257	KHDC3,TEX14,CDT1,BUB1B,ATM,CEP192,PCID2,CSNK2A1,FBXO5,TTK,PSMG2,CDC26,TRIP13,RIOK2,MAD1L1,BUB1,ZFP207,RAD21,ZW10,AURKB,IK
GO:BP	tRNA methylation	GO:0030488	0.00464415	2.33309	36	2278	15	21257	THADA,THUMPD2,METTL8,TRMT5,GTPBP3,TRMT1,NSUN2,TRMT6,FTSJ1,BCDIN3D,TRMT10C,THUMPD3,METTL2,METTL1,TRMT112
GO:BP	negative regulation of DNA metabolic process	GO:0051053	0.00473524	2.32466	124	2278	32	21257	MSH6,MSH2,PML,ANKLE1,XRCC5,CHEK1,HELB,MSH3,RIF1,TRIM28,ATM,RMI2,MLH1,NAT10,BLM,POT1B,POT1A,ZRANB3,UBR5,RTEL1,ZFP869,HNRNPC,UBQLN4,TRP53,HNRNPU,EXOSC10,DNAJC2,MCRS1,TERF2,PINX1,TRIP12,RECQL5
GO:BP	organic acid metabolic process	GO:0006082	0.00493685	2.30655	975	2278	151	21257	HNF4A,HKDC1,CEACAM1,EDN2,HAL,FGF15,NOS3,QPRT,NPL,PCK2,CHST3,HPDL,LDHD,GPT2,ATCAY,PYCR1,PIPOX,CBS,ACTN3,AS3MT,NR5A2,MTHFD2,TDH,PNPLA3,TST,CRABP1,PECR,PSPH,NUPR1,EGF,ESRRB,HNF1A,CSAD,SLC1A3,TRIB3,ACACB,PSAT1,SHMT1,AARS,PFKM,ALDH18A1,MPI,BCAT2,MTHFD1,DARS2,PRUNE2,NOS1,SIRT1,MRI1,HAS3,LARS,PRODH,PFAS,GFPT2,KIT,GCAT,BCKDHB,PPAT,TARS,BRCA1,DHTKD1,CARS,SHMT2,METTL20,SYK,EPRS,SARS,FARSB,IARS,ACY1,GOT1,BC…
GO:BP	meiotic chromosome segregation	GO:0045132	0.00506029	2.29582	96	2278	27	21257	HORMAD1,CCDC36,SEPT1,MSH4,STAG3,MEI4,CCNB1IP1,TEX11,FANCD2,RAD51C,SYCP1,SYCE2,BRCA2,BUB1B,ATM,FMN2,ESPL1,DMC1,MLH1,TTK,CCNE1,BRIP1,EME1,TRIP13,NCAPH,SMC2,RMI1
GO:BP	regulation of cellular protein metabolic process	GO:0032268	0.00512833	2.29002	2681	2278	359	21257	HNF4A,CEACAM1,KLB,INHBB,INHBE,PLA2G10,SFRP4,KLF15,INHBC,NLRP6,FGF1,TNFSF11,SPN,NTRK2,FGF15,KIRREL2,CALCA,SPRY4,F2,FGR,MYB,CHAC1,GDF15,LCK,CALCR,TET1,FGF4,CAPN3,CHRNA9,CBS,FGF10,MAP1A,GATA1,PIWIL2,SOX7,DLC1,CYCT,ELAVL4,FZD5,ZFYVE28,CASS4,SERPINE3,KAT2B,NUPR1,LRPPRC,EGF,GATA4,SERPINB6C,MT3,SERPINI1,TRIB3,HERPUD1,FNDC1,CAPRIN2,PDE4D,INSM1,DPPA2,XRCC6,SOX2,PML,PDGFRA,CRADD,HEXIM2,SHMT1,AARS,PAX6,TRF,…
GO:BP	pseudouridine synthesis	GO:0001522	0.00519942	2.28405	17	2278	10	21257	RPUSD3,NAF1,DKC1,PUS3,TRUB1,NHP2,PUS7,PUS1,RPUSD4,TRUB2
GO:BP	negative regulation of RNA splicing	GO:0033119	0.00522454	2.28195	28	2278	13	21257	SRSF7,CELF4,RBMXL1,NPM1,C1QBP,RBM10,SRSF10,ACIN1,SRSF6,HNRNPL,TRA2B,HNRNPA2B1,PTBP1
GO:BP	double-strand break repair via break-induced replication	GO:0000727	0.00584794	2.233	11	2278	8	21257	MCM5,MCM2,GINS4,MCM3,MCM4,CDC7,MCM7,MCM6
GO:BP	tRNA catabolic process	GO:0016078	0.00584794	2.233	11	2278	8	21257	EXOSC7,EXOSC2,POP1,NSUN2,EXOSC3,EXOSC9,EXOSC10,EXOSC8
GO:BP	chromosome organization involved in meiotic cell cycle	GO:0070192	0.00597602	2.22359	70	2278	22	21257	HORMAD1,CCDC36,MSH4,STAG3,MEI4,CCNB1IP1,TEX11,FANCD2,RAD51C,SYCP1,SYCE2,BUB1B,ATM,DMC1,MLH1,CCNE1,BRIP1,NCAPD3,TRIP13,NCAPH,SMC2,RAD51
GO:BP	nucleotide-excision repair	GO:0006289	0.0059763	2.22357	55	2278	19	21257	HUS1B,SIRT1,BRCA2,RPA1,HUS1,XAB2,POLE,RPA2,GTF2H3,BRIP1,GTF2H2,POLD1,RAD23A,ERCC8,GTF2H4,TRP53,GTF2H1,POLL,RAD23B
GO:BP	cellular amino acid biosynthetic process	GO:0008652	0.00614466	2.2115	65	2278	21	21257	PYCR1,CBS,PSPH,SLC1A3,PSAT1,SHMT1,ALDH18A1,BCAT2,MTHFD1,MRI1,SHMT2,GOT1,BCAT1,SLC25A12,SEPHS2,SEPHS1,GLUL,AASDHPPT,MTRR,CAD,GOT2
GO:BP	transcription initiation from RNA polymerase II promoter	GO:0006367	0.00614466	2.2115	65	2278	21	21257	HNF1B,HNF1A,POU5F1,TAF5,ATF7IP,TAF6L,ZFP451,TBP,MAZ,PAXIP1,TRP53,DHX36,TAF7,THRAP3,MED24,TAF6,MED17,PSMC6,MED12,GTF2E2,PSMC4
GO:BP	histone H3 acetylation	GO:0043966	0.00614466	2.2115	65	2278	21	21257	PIWIL2,KAT2B,CHEK1,SIRT1,BRCA2,LEF1,BRCA1,TAF5L,TADA2A,KAT6B,WDR5,TAF6L,ZFP451,SIN3A,ING5,KAT2A,POLE4,MEAF6,KAT7,SMARCB1,TAF9
GO:BP	alpha-amino acid biosynthetic process	GO:1901607	0.00615794	2.21056	60	2278	20	21257	PYCR1,CBS,PSPH,PSAT1,SHMT1,ALDH18A1,BCAT2,MTHFD1,MRI1,SHMT2,GOT1,BCAT1,SLC25A12,SEPHS2,SEPHS1,GLUL,AASDHPPT,MTRR,CAD,GOT2
GO:BP	metaphase/anaphase transition of cell cycle	GO:0044784	0.00615794	2.21056	60	2278	20	21257	KHDC3,TEX14,CDT1,BUB1B,ATM,CEP192,PCID2,FBXO5,TTK,PSMG2,CDC26,TRIP13,RIOK2,MAD1L1,BUB1,ZFP207,RAD21,ZW10,AURKB,IK
GO:BP	DNA unwinding involved in DNA replication	GO:0006268	0.00617388	2.20944	14	2278	9	21257	SSBP1,RPA1,MCM2,BLM,MCM4,MCM7,MCM6,RAD51,RECQL5
GO:BP	small molecule catabolic process	GO:0044282	0.00639776	2.19397	339	2278	65	21257	CUBN,HAL,NOS3,QPRT,NPL,PCK2,LDHD,GPT2,PIPOX,GALM,CBS,ACTN3,CYP27B1,TDH,CRABP1,MT3,CSAD,ACACB,APOBEC1,SHMT1,PFKM,MPI,BCAT2,CBR3,DHDH,NOS1,PRODH,GCAT,BCKDHB,PPAT,MTMR7,SHMT2,METTL20,ENPP4,ALDH2,GOT1,BCAT1,PHYH,HIBCH,APOBEC3,ADAL,AMT,SLC25A12,GCDH,GNPDA1,GCSH,ADH5,QDPR,BCKDHA,IMPA2,MCCC1,TRP53,INPP5B,PTEN,MTRR,ACADM,PEX13,ECHDC2,AHCY,GOT2,ECH1,HIBADH,CPT1A,IVD,ECHS1
GO:BP	response to radiation	GO:0009314	0.00673789	2.17148	438	2278	79	21257	SEMA5B,NLGN3,DNMT3A,GUCA1A,MSH6,USP28,ATP1A2,ATP1A3,MSH2,RAD9B,SLC1A3,XRCC6,PML,APOBEC1,FANCD2,SIK1,PPID,XRCC5,CHEK2,CHEK1,TIPIN,SFRP1,SIRT1,TICRR,BRCA2,PARP1,RAD1,KIT,REEP6,BRCA1,INO80,HUS1,RAD54B,SOD2,ATM,NPM1,XRCC2,KARS,NOC2L,DMC1,DTL,PRKDC,NEK1,BLM,TRIM13,USP1,PBK,RAD54L,ZRANB3,N4BP1,PCNA,INTS7,CRY1,POLD1,METTL3,RUVBL2,FIGNL1,ERCC8,ECT2,BCL3,PAXIP1,TRP53,DHX36,UIMC1,RNF168,DEAF1,MAP2K7,TAF1,R…
GO:BP	regulation of G2/M transition of mitotic cell cycle	GO:0010389	0.00680921	2.1669	81	2278	24	21257	HUS1B,RAD51C,CHEK1,TICRR,MTA3,BRCA1,HUS1,RCC2,ATM,DTL,ORC1,FBXO5,BLM,KIF14,CDK5RAP3,CLSPN,CDC7,SIN3A,RAD17,RNASEH2B,RAD21,TOPBP1,PINX1,AURKB
GO:BP	regulation of mitotic nuclear division	GO:0007088	0.00681256	2.16669	162	2278	38	21257	KHDC3,DMRT1,TEX14,EGF,CHEK1,MTBP,CDT1,BUB1B,ATM,NAA10,CEP192,PCID2,FBXO5,TTK,CEP85,PSMG2,CDC26,NUP62,KIF20B,TRIP13,SMC3,NEK2,CDCA5,RIOK2,MAD1L1,RCC1,HNRNPU,BUB1,RANBP1,ZFP207,PHB2,RAD21,ZW10,AURKB,DRG1,IK,CDK11B,NSFL1C
GO:BP	negative regulation of histone modification	GO:0031057	0.00702297	2.15348	46	2278	17	21257	JARID2,MTF2,SIRT1,BRCA1,MLLT6,KDM4C,NOC2L,WDR5,UBR5,ZFP451,SIN3A,TAF7,L3MBTL2,KDM4A,DNMT1,SMARCB1,TRIP12
GO:BP	cell cycle G2/M phase transition	GO:0044839	0.00709193	2.14924	138	2278	34	21257	HUS1B,ESRRB,RAD51C,CHEK2,CHEK1,TICRR,MTA3,BRCA1,HUS1,RCC2,ATM,NPM1,ATAD5,DTL,ORC1,FBXO5,BLM,KIF14,CDK5RAP3,CLSPN,SKP2,CDC7,SIN3A,PAXIP1,AKAP8,CCNA2,UIMC1,DYRK3,RAD17,RNASEH2B,RAD21,TOPBP1,PINX1,AURKB
GO:BP	rRNA catabolic process	GO:0016075	0.00735984	2.13313	21	2278	11	21257	EXOSC7,EXOSC2,DIS3,EXOSC5,EXOSC3,DDX49,EXOSC9,EXOSC4,EXOSC10,DIS3L,EXOSC8
GO:BP	regulation of mitotic sister chromatid segregation	GO:0033047	0.00778863	2.10854	71	2278	22	21257	KHDC3,TEX14,CDT1,BUB1B,ATM,NAA10,CEP192,PCID2,FBXO5,TTK,PSMG2,CDC26,TRIP13,RIOK2,MAD1L1,HNRNPU,BUB1,ZFP207,RAD21,ZW10,AURKB,IK
GO:BP	cytoplasmic translational initiation	GO:0002183	0.0079711	2.09848	33	2278	14	21257	EIF2S2,EIF2B3,MCTS2,EIF4EBP1,EIF2D,METTL3,EIF4A1,EIF3G,EIF3D,EIF2S3X,EIF3M,YTHDF2,EIF3E,EIF3I
GO:BP	protein localization to chromosome, telomeric region	GO:0070198	0.00854005	2.06854	29	2278	13	21257	PML,BRCA2,DKC1,GNL3,CCT6A,POT1A,CCT7,CCT4,CCT8,TCP1,CCT2,TERF2,PINX1
GO:BP	regulation of protein acetylation	GO:1901983	0.00941311	2.02627	77	2278	23	21257	KLF15,PIWIL2,KAT2B,CHEK1,NOS1,SIRT1,BRCA1,TADA2A,NOC2L,CTCF,ZFP451,RUVBL2,SIN3A,SIRT3,PAXIP1,TAF7,KAT2A,L3MBTL2,KAT7,SMARCB1,SETD5,BRD7,KAT5
GO:BP	cytoplasmic translation	GO:0002181	0.00966371	2.01486	99	2278	27	21257	AARS,EIF2S2,EIF2B3,MCTS2,EIF4EBP1,EIF2D,FTSJ1,METTL3,ETF1,DHX9,EIF4A1,DHX36,EIF3G,HSPA14,CNBP,EIF3D,EIF2S3X,RPL18A,EIF3M,UNK,GSPT1,RPL6,YTHDF2,EIF3E,DRG1,DRG2,EIF3I
GO:BP	positive regulation of telomerase activity	GO:0051973	0.0104779	1.97972	38	2278	15	21257	KLF4,NAF1,DKC1,POT1A,NEK2,NVL,CCT4,PTGES3,HNRNPA2B1,HSP90AB1,TCP1,HNRNPD,MAP2K7,CCT2,AURKB
GO:BP	RNA phosphodiester bond hydrolysis, exonucleolytic	GO:0090503	0.0104779	1.97972	38	2278	15	21257	PNLDC1,EXOSC7,EXOSC2,CNOT1,DIS3,TOE1,EXOSC3,EXOSC9,EXOSC10,PAN2,ISG20L2,DIS3L,EXOSC8,USB1,ANGEL2
GO:BP	mitochondrial transcription	GO:0006390	0.0105705	1.9759	18	2278	10	21257	CHCHD10,PPARGC1B,SLC25A33,1700021F05RIK,TEFM,KIF22,MRPL12,TFAM,SIRT3,POLRMT
GO:BP	small molecule metabolic process	GO:0044281	0.0108108	1.96614	1730	2278	243	21257	HNF4A,HKDC1,CEACAM1,CUBN,PDZD3,EDN2,FGF1,HAL,FGF15,PDE9A,NOS3,SOAT2,GUCA1A,ENPP3,QPRT,NPL,PCK2,CHST3,HPDL,LDHD,GPT2,ATCAY,PYCR1,PIPOX,GALM,CBS,ACTN3,TET2,AS3MT,NR5A2,ITPKA,CYP27B1,MTHFD2,SARM1,TDH,PNPLA3,TST,CRABP1,PECR,PSPH,KAT2B,NUPR1,EGF,ESRRB,ABCA1,HNF1A,MT3,CSAD,SLC1A3,TRIB3,ACACB,ITPK1,DHODH,PDE4D,PSAT1,ADORA2B,APOBEC1,SHMT1,AARS,PFKM,TTPA,ALDH18A1,SIK1,MPI,BCAT2,CBR3,MTHFD1,DARS2,ATF4,DHDH…
GO:BP	protein import into nucleus	GO:0006606	0.0108792	1.9634	165	2278	38	21257	HNF4A,CABP1,PML,BRCA1,NUP133,TRIM28,SYK,NOLC1,HEATR3,AKAP1,IPO8,NUP85,UBR5,NUP93,NUTF2,NUP62,ING1,CSE1L,NUP155,NUP188,ECT2,KPNA1,RAN,NUP107,TRP53,TMCO6,POLA2,IPO11,TARDBP,NUP214,HSP90AB1,NUP54,PHB2,TNPO3,IPO4,NUP153,IPO7,MBTPS1
GO:BP	DNA alkylation	GO:0006305	0.010951	1.96055	62	2278	20	21257	PRDM14,DNMT3A,FKBP6,TET1,PIWIL2,METTL4,PLD6,HELLS,PRMT7,PARP1,BRCA1,TRIM28,ZFP57,BEND3,ATF7IP,CTCF,PRMT5,EZH2,MPHOSPH8,DNMT1
GO:BP	mitotic sister chromatid separation	GO:0051306	0.010951	1.96055	62	2278	20	21257	KHDC3,TEX14,CDT1,BUB1B,ATM,CEP192,PCID2,FBXO5,TTK,PSMG2,CDC26,TRIP13,RIOK2,MAD1L1,BUB1,ZFP207,RAD21,ZW10,AURKB,IK
GO:BP	DNA methylation	GO:0006306	0.010951	1.96055	62	2278	20	21257	PRDM14,DNMT3A,FKBP6,TET1,PIWIL2,METTL4,PLD6,HELLS,PRMT7,PARP1,BRCA1,TRIM28,ZFP57,BEND3,ATF7IP,CTCF,PRMT5,EZH2,MPHOSPH8,DNMT1
GO:BP	signal transduction by p53 class mediator	GO:0072331	0.0118348	1.92684	129	2278	32	21257	E2F2,USP28,MSH2,NUPR1,PML,CRADD,CHEK2,SIRT1,BRCA2,TFAP4,CHD5,ATM,RRN3,NPM1,USP10,ATAD5,CDK5RAP3,RPF2,SPRED2,SPRED1,MYBBP1A,BOP1,EEF1E1,BCL3,PAXIP1,TRP53,TRIM24,TOPORS,PAK1IP1,DYRK3,RRS1,KAT5
GO:BP	regulation of nuclear division	GO:0051783	0.01223	1.91257	191	2278	42	21257	KHDC3,DMRT1,HORMAD1,CCDC36,PIWIL2,TEX14,EGF,CHEK1,RAD1,MTBP,CDT1,BUB1B,ATM,NAA10,CEP192,PCID2,FBXO5,TTK,CEP85,PSMG2,CDC26,NUP62,KIF20B,TRIP13,SMC3,NEK2,CDCA5,RIOK2,MAD1L1,RCC1,HNRNPU,BUB1,RANBP1,ZFP207,PHB2,RAD21,ZW10,AURKB,DRG1,IK,CDK11B,NSFL1C
GO:BP	regulation of histone methylation	GO:0031060	0.0123483	1.90839	89	2278	25	21257	MYB,TET1,DPPA2,JARID2,MTF2,SIRT1,EED,REST,BRCA1,RIF1,MLLT6,KDM4C,WDR5,CTCF,ZFP451,ZFP827,PAXIP1,L3MBTL2,NELFE,NELFA,KDM4A,PAXBP1,DNMT1,SMARCB1,CHTOP
GO:BP	regulation of protein localization to nucleolus	GO:1904749	0.0132306	1.87842	9	2278	7	21257	NPM1,GLUL,NMD3,NVL,POLR1A,MCRS1,PINX1
GO:BP	regulation of G1/S transition of mitotic cell cycle	GO:2000045	0.0132662	1.87725	112	2278	29	21257	FGF10,PML,CRADD,FBXO31,KLF4,INO80,MTBP,DBF4,PRKDC,CCND3,TFDP1,RPA2,KIF14,CCNE1,ANP32B,APEX1,ECD,DGKZ,EZH2,TRP53,PTEN,GIGYF2,DDX3X,MEPCE,CDC73,BRD7,PSME3,PLRG1,EIF4G1
GO:BP	methylation-dependent chromatin silencing	GO:0006346	0.013291	1.87644	22	2278	11	21257	DNMT3A,TET1,HELLS,APOBEC1,POU5F1,TRIM28,SETDB1,ATF7IP,MPHOSPH8,DNMT1,SETDB2
GO:BP	ribosome localization	GO:0033750	0.0139592	1.85514	15	2278	9	21257	NPM1,ABCE1,SDAD1,XPO1,RAN,RIOK2,NMD3,LTV1,RRS1
GO:BP	regulation of protein localization to chromosome, telomeric region	GO:1904814	0.0139592	1.85514	15	2278	9	21257	PML,DKC1,GNL3,CCT6A,CCT7,CCT4,CCT8,TCP1,CCT2
GO:BP	ribosomal subunit export from nucleus	GO:0000054	0.0139592	1.85514	15	2278	9	21257	NPM1,ABCE1,SDAD1,XPO1,RAN,RIOK2,NMD3,LTV1,RRS1
GO:BP	blastocyst formation	GO:0001825	0.0145404	1.83742	53	2278	18	21257	SOX17,HOPX,HNF1B,PRDM14,TET1,ESRRB,PNLDC1,CCNB1IP1,POU5F1,NLE1,KDM4C,WDR74,CNOT1,ACTL6A,GABPA,SP1,RPL7L1,CNOT3
GO:BP	regulation of double-strand break repair	GO:2000779	0.0152332	1.81721	79	2278	23	21257	PML,CHEK1,HELB,PARP1,RIF1,FMN2,RMI2,PRKDC,TIMELESS,RPA2,BLM,SPIRE2,UBR5,RTEL1,DEK,FIGNL1,UBQLN4,MMS19,RAD51AP1,RAD51,TRIP12,RECQL5,FUS
GO:BP	alpha-amino acid catabolic process	GO:1901606	0.015373	1.81324	90	2278	25	21257	HAL,NOS3,GPT2,PIPOX,CBS,TDH,CSAD,SHMT1,BCAT2,NOS1,PRODH,GCAT,PPAT,SHMT2,GOT1,HIBCH,AMT,GCSH,QDPR,MCCC1,MTRR,AHCY,GOT2,HIBADH,IVD
GO:BP	small nucleolar ribonucleoprotein complex assembly	GO:0000491	0.0158844	1.79903	12	2278	8	21257	NAF1,RUVBL1,NUFIP1,RUVBL2,ZNHIT3,ZNHIT6,SHQ1,TAF9
GO:BP	establishment of protein localization to organelle	GO:0072594	0.0174141	1.7591	420	2278	75	21257	HNF4A,CUBN,RYR2,CABP1,PML,HAP1,BRCA2,LARS,BRCA1,NUP133,DKC1,TRIM28,BAG4,SYK,MAPT,NOLC1,HEATR3,HSPD1,AKAP1,CCT6A,IPO8,POT1A,TOMM5,NUP85,UBR5,NUP93,CHCHD4,NUTF2,NUP62,TIMM9,HSPA4,ING1,TOMM20,RUVBL2,CSE1L,TIMM10,NUP155,NUP188,WRB,ECT2,SAMM50,LRWD1,TIMM44,KPNA1,RAN,NUP107,TRP53,OXA1L,CCT7,TOMM70A,PEX10,PEX13,CCT4,TMCO6,POLA2,ASNA1,AGK,IPO11,TOMM40,TARDBP,NUP214,CCT8,HSP90AB1,NUP54,TOMM22,TCP1,CCT2,PH…
GO:BP	reciprocal meiotic recombination	GO:0007131	0.0176446	1.75339	44	2278	16	21257	MSH4,CCNB1IP1,TEX11,FANCD2,RAD51C,SYCP1,RAD54B,DMC1,MLH1,RAD54L,BRIP1,EME1,TRIP13,RMI1,TOPBP1,RAD51
GO:BP	negative regulation of chromatin organization	GO:1905268	0.0188995	1.72355	64	2278	20	21257	TET1,APOBEC1,JARID2,MTF2,SIRT1,BRCA1,MLLT6,KDM4C,NOC2L,WDR5,ATAD2,UBR5,ZFP451,SIN3A,TAF7,L3MBTL2,KDM4A,DNMT1,SMARCB1,TRIP12
GO:BP	RNA stabilization	GO:0043489	0.0190529	1.72004	49	2278	17	21257	APOBEC1,NAF1,DKC1,METTL16,NSUN2,RBM10,HNRNPC,SYNCRIP,DHX9,HNRNPU,DHX36,TARDBP,THRAP3,HNRNPD,ANGEL2,TAF15,FUS
GO:BP	positive regulation of mRNA metabolic process	GO:1903313	0.0190585	1.71991	91	2278	25	21257	APOBEC1,CELF4,TNRC6C,METTL16,RBMXL1,NCL,NUDT21,CNOT1,GTPBP1,MOV10,DHX36,PUM1,TRA2B,SNRNP70,TARDBP,THRAP3,GIGYF2,HNRNPD,PRPF19,NCBP1,EIF4A3,FTO,YTHDF2,METTL14,CDC73
GO:BP	response to UV	GO:0009411	0.0197081	1.70535	138	2278	33	21257	MSH6,USP28,MSH2,PML,PPID,CHEK1,TIPIN,SIRT1,BRCA2,PARP1,INO80,HUS1,NPM1,NOC2L,DTL,USP1,PBK,ZRANB3,N4BP1,PCNA,POLD1,METTL3,RUVBL2,ERCC8,BCL3,TRP53,DHX36,RNF168,MAP2K7,TAF1,EIF2S1,AURKB,MAP4K3
GO:BP	cellular response to radiation	GO:0071478	0.0206565	1.68494	163	2278	37	21257	USP28,RAD9B,XRCC6,PPID,XRCC5,CHEK2,CHEK1,SFRP1,SIRT1,PARP1,RAD1,INO80,HUS1,ATM,NPM1,NOC2L,BLM,PBK,N4BP1,PCNA,INTS7,POLD1,METTL3,RUVBL2,FIGNL1,ECT2,TRP53,DHX36,RNF168,TAF1,RAD51AP1,EIF2S1,MTCH2,RAD9A,RAD51,AURKB,NUCKS1
GO:BP	import into nucleus	GO:0051170	0.0229104	1.63997	170	2278	38	21257	HNF4A,CABP1,PML,BRCA1,NUP133,TRIM28,SYK,NOLC1,HEATR3,AKAP1,IPO8,NUP85,UBR5,NUP93,NUTF2,NUP62,ING1,CSE1L,NUP155,NUP188,ECT2,KPNA1,RAN,NUP107,TRP53,TMCO6,POLA2,IPO11,TARDBP,NUP214,HSP90AB1,NUP54,PHB2,TNPO3,IPO4,NUP153,IPO7,MBTPS1
GO:BP	signal transduction in response to DNA damage	GO:0042770	0.0235314	1.62835	92	2278	25	21257	CDC5L,PML,CRADD,CHEK2,CHEK1,SIRT1,BRCA2,TFAP4,BRCA1,ATM,NPM1,USP10,ATAD5,DTL,PRKDC,SPRED2,SPRED1,EEF1E1,BCL3,PAXIP1,TRP53,UIMC1,DYRK3,PRPF19,KAT5
GO:BP	regulation of double-strand break repair via homologous recombination	GO:0010569	0.0246667	1.60789	45	2278	16	21257	CHEK1,HELB,PARP1,RIF1,RMI2,TIMELESS,RPA2,BLM,RTEL1,FIGNL1,UBQLN4,MMS19,RAD51AP1,RAD51,RECQL5,FUS
GO:BP	homologous recombination	GO:0035825	0.0246667	1.60789	45	2278	16	21257	MSH4,CCNB1IP1,TEX11,FANCD2,RAD51C,SYCP1,RAD54B,DMC1,MLH1,RAD54L,BRIP1,EME1,TRIP13,RMI1,TOPBP1,RAD51
GO:BP	protein modification by small protein conjugation or removal	GO:0070647	0.0251378	1.59967	917	2278	140	21257	BCL11A,CAPN3,SOCS2,USP28,TRIM63,TRIML1,RNF125,MKRN1,RNF165,TRIB3,HERPUD1,CCNB1IP1,KBTBD13,FBXO31,PRKCG,SOCS3,SIRT1,SENP3,MIB2,BRCA1,USP9X,MTBP,SHMT2,PHC1,ARRB2,TRIM28,UBA2,UBE2T,FANCI,CTU2,RNF138,NPM1,USP10,KDM2B,HLTF,DTL,FBXO5,PRMT3,FBXO22,PCGF6,FANCF,UHRF1,PELI2,GNL3,TRIM13,KBTBD8,USP1,TRIM2,ZC3HC1,ARNT,KLHL12,GLMN,PIAS2,CDK5RAP3,N4BP1,RMND5B,UBR5,CRY1,TRIM23,DAXX,WDSUB1,CDC26,SKP2,BARD1,ASXL1,…
GO:BP	negative regulation of RNA catabolic process	GO:1902369	0.0257323	1.58952	60	2278	19	21257	LRPPRC,APOBEC1,NAF1,DKC1,METTL16,NSUN2,RBM10,HNRNPC,SYNCRIP,DHX9,SECISBP2,HNRNPU,DHX36,TARDBP,THRAP3,HNRNPD,ANGEL2,TAF15,FUS
GO:BP	exonucleolytic trimming to generate mature 3'-end of 5.8S rRNA from tricistronic rRNA transcript (SSU-rRNA, 5.8S rRNA, LSU-rRNA)	GO:0000467	0.0265955	1.57519	7	2278	6	21257	EXOSC7,EXOSC2,EXOSC3,EXOSC9,EXOSC10,EXOSC8
GO:BP	polyadenylation-dependent ncRNA catabolic process	GO:0043634	0.0265955	1.57519	7	2278	6	21257	EXOSC7,EXOSC2,EXOSC3,EXOSC9,EXOSC10,EXOSC8
GO:BP	exonucleolytic trimming involved in rRNA processing	GO:0000459	0.0265955	1.57519	7	2278	6	21257	EXOSC7,EXOSC2,EXOSC3,EXOSC9,EXOSC10,EXOSC8
GO:BP	centrosome cycle	GO:0007098	0.0280495	1.55208	128	2278	31	21257	KAT2B,CHEK1,BRCA2,BRCA1,MCPH1,HAUS1,HAUS4,NPM1,XRCC2,CEP192,ALMS1,CNTROB,CEP85,CEP68,SSX2IP,MDM1,CEP72,NUP62,CEP76,PCM1,NEK2,TRIM37,XPO1,HAUS8,C2CD3,PARD6A,KAT2A,HAUS5,RANBP1,HAUS6,NSFL1C
GO:BP	rRNA-containing ribonucleoprotein complex export from nucleus	GO:0071428	0.0288601	1.5397	16	2278	9	21257	NPM1,ABCE1,SDAD1,XPO1,RAN,RIOK2,NMD3,LTV1,RRS1
GO:BP	establishment of protein localization to telomere	GO:0070200	0.0288601	1.5397	16	2278	9	21257	BRCA2,DKC1,CCT6A,POT1A,CCT7,CCT4,CCT8,TCP1,CCT2
GO:BP	intra-S DNA damage checkpoint	GO:0031573	0.0288601	1.5397	16	2278	9	21257	HUS1B,MSH2,RAD9B,FANCD2,CHEK2,TIPIN,HUS1,EME1,RAD9A
GO:BP	regulation of protein stability	GO:0031647	0.0301902	1.52013	278	2278	54	21257	SOX17,INSC,ATP1B2,CAPN3,USP28,ISOC2A,MT3,PIM2,PML,CHEK2,SIRT1,USP9X,NAA16,NPM1,TADA2A,TELO2,SWSAP1,PRKDC,HSPD1,ATF7IP,CCT6A,MORC3,PHB,GTPBP4,RAD23A,USP36,HCFC1,SIAH1A,TRP53,PTEN,ID1,TRIM24,MCM8,CCT7,CCT4,PTGES3,DNAJA3,KAT2A,TARDBP,CCT8,HSP90AB1,CDC37L1,TCP1,CCNH,TAF1,CCT2,ZFP207,PHB2,USP8,PINX1,SUMO1,NAA15,CDC73,TAF9
GO:BP	regulation of transcription by RNA polymerase I	GO:0006356	0.0320779	1.49379	32	2278	13	21257	ATF4,HEATR1,WDR43,NCL,MARS,WDR75,NOL11,PWP1,DEDD,UTP15,TAF1,DHX33,SMARCB1
GO:BP	positive regulation of organelle organization	GO:0010638	0.0333062	1.47747	613	2278	100	21257	DMRT1,MYB,NPHS1,TET1,CHCHD10,HRK,PIWIL2,ACTR3B,KAT2B,EGF,PLD6,PML,C2CD5,JARID2,XRCC5,HAX1,HAP1,MTF2,NOS1,SIRT1,EED,BRCA1,RIF1,PLXNA3,SYT9,CDT1,NAF1,DKC1,TRIM28,ATM,BAG4,MAPT,G3BP2,SLX1B,FMN2,NPM1,TADA2A,FBXO5,WDR5,CNOT1,SETDB1,GNL3,ATF7IP,SPIRE2,CCT6A,POT1A,FUZ,GTF2H2,RTEL1,ZFP13,NUP62,ATMIN,MNS1,RUVBL2,NEK2,ULK1,CDCA5,SIN3A,PAXIP1,TRP53,ID1,AKAP8,PQBP1,HNRNPU,PAN2,DHX36,CCT7,CCT4,FCHSD2,MPHOSPH8…
GO:BP	cellular catabolic process	GO:0044248	0.0349377	1.45671	2000	2278	272	21257	CUBN,NLRP6,HAL,PDE9A,NOS3,ENPP3,QPRT,NPL,CPN1,PCK2,LDHD,CHAC1,GPT2,ATCAY,CALCR,TET1,PIPOX,USP28,CBS,TET2,MAP1A,CYP27B1,DNA2,ELAVL4,SARM1,TDH,PNPLA3,CRABP1,UBXN11,RNF125,NUPR1,LRPPRC,ANPEP,EGF,GATA4,ESRRB,PNLDC1,MT3,CSAD,TRIB3,HERPUD1,SOGA3,ACACB,PIM2,PDE4D,PML,APOBEC1,FBXO31,SHMT1,PFKM,PRKCG,BCAT2,CHEK2,CBR3,DAB2,RASIP1,HAP1,PRUNE2,NOS1,SIRT1,CACNG7,PYGM,LARS,DRAM1,EXOSC7,PRODH,PTPN3,GCAT,BCKDHB,…
GO:BP	negative regulation of DNA replication	GO:0008156	0.0362859	1.44026	28	2278	12	21257	CHEK2,TIPIN,BRCA2,HUS1,TIMELESS,FBXO5,ZRANB3,GTPBP4,PDS5A,TRP53,RAD17,CDAN1
GO:BP	positive regulation of chromatin silencing	GO:0031937	0.037398	1.42715	13	2278	8	21257	SIRT1,TRIM28,SETDB1,ATF7IP,SIN3A,MPHOSPH8,DNMT1,SETDB2
GO:BP	establishment of protein localization to chromosome	GO:0070199	0.0383535	1.41619	24	2278	11	21257	BRCA2,DKC1,CCT6A,POT1A,RUVBL2,LRWD1,CCT7,CCT4,CCT8,TCP1,CCT2
GO:BP	mitochondrial DNA repair	GO:0043504	0.0391068	1.40775	5	2278	5	21257	DNA2,PARP1,MGME1,CHCHD4,TRP53
GO:BP	mRNA pseudouridine synthesis	GO:1990481	0.0391068	1.40775	5	2278	5	21257	DKC1,PUS3,TRUB1,PUS7,PUS1
GO:BP	positive regulation of establishment of protein localization to telomere	GO:1904851	0.0399912	1.39804	10	2278	7	21257	DKC1,CCT6A,CCT7,CCT4,CCT8,TCP1,CCT2
GO:BP	nuclear-transcribed mRNA catabolic process, exonucleolytic, 3'-5'	GO:0034427	0.0399912	1.39804	10	2278	7	21257	EXOSC7,EXOSC2,EXOSC5,EXOSC3,EXOSC9,EXOSC4,EXOSC8
GO:BP	mitotic DNA replication checkpoint	GO:0033314	0.0399912	1.39804	10	2278	7	21257	HUS1B,TICRR,HUS1,ORC1,CLSPN,RAD17,TOPBP1
GO:BP	protein stabilization	GO:0050821	0.0403352	1.39432	174	2278	38	21257	SOX17,ATP1B2,MT3,PIM2,PML,CHEK2,USP9X,NAA16,NPM1,TELO2,SWSAP1,HSPD1,ATF7IP,CCT6A,MORC3,PHB,GTPBP4,USP36,HCFC1,TRP53,PTEN,MCM8,CCT7,CCT4,PTGES3,DNAJA3,CCT8,HSP90AB1,CDC37L1,TCP1,CCNH,TAF1,CCT2,ZFP207,PHB2,SUMO1,NAA15,TAF9
GO:BP	regulation of cellular component organization	GO:0051128	0.0455168	1.34183	2540	2278	335	21257	HNF4A,CEACAM1,SRGN,SFRP4,KHDC3,SOX17,TCF15,NLGN3,ATP1B2,NTRK2,DMRT1,HORMAD1,CPNE9,F2,FGR,MYB,NPHS1,SYT4,POU4F2,FHOD3,GDF15,BCL11A,DNAJC6,TET1,CPNE5,SIX1,SOCS2,CCDC36,CHCHD10,HRK,PTCH2,COBL,MAP1A,ITPKA,CORO2B,PIWIL2,CYP27B1,DLC1,ELAVL4,SARM1,PFN4,FZD5,SYNDIG1,METTL4,SEMA4A,CASS4,ACTR3B,TEX14,KAT2B,NUPR1,EGF,ABCA1,ZMYM3,MT3,SERPINI1,PLD6,SHISA7,DHODH,CAPRIN2,D16ERTD472E,INSM1,DPPA2,KANK4,PML,ITPR1,…
GO:BP	positive regulation of histone methylation	GO:0031062	0.0465509	1.33207	47	2278	16	21257	MYB,TET1,JARID2,MTF2,SIRT1,EED,BRCA1,RIF1,WDR5,PAXIP1,L3MBTL2,NELFE,NELFA,PAXBP1,DNMT1,CHTOP
GO:BP	response to X-ray	GO:0010165	0.0477474	1.32105	33	2278	13	21257	MSH2,XRCC6,XRCC5,SFRP1,BRCA2,ATM,XRCC2,KARS,BLM,ERCC8,TRP53,RAD51,NUCKS1
GO:CC	nucleus	GO:0005634	3.86033e-162	161.413	6997	2253	1341	21187	HNF4A,TFEC,NKX6-3,HUS1B,NOSTRIN,TCF23,SFRP4,EPAS1,RXRG,KLF15,NLRP6,SOX17,STRA8,UBASH3A,SOX1,FGF1,TCF15,HOPX,SMYD1,HNF1B,GSX1,SPN,OLIG2,MEF2B,NOS3,PRDM14,GBX2,DNMT3A,LRRC34,MYRF,RBM44,GSTP2,DMRT1,TCERG1L,RFX4,OTX2,CALCA,HORMAD1,FRAT1,ARL4D,EN2,MYB,FOXN4,SGK2,MSH6,HHIP,FKBP6,DYNC1I1,FOXR1,POU4F2,SKOR1,ETV4,FOXD3,NR0B1,OLIG3,E2F2,HESX1,GDF15,BCL11A,CCDC160,GBX1,ZFP819,TET1,ZFP459,CLGN,CAPN3,SIX1,ZMA…
GO:CC	intracellular organelle lumen	GO:0070013	4.23194e-161	160.373	4642	2253	1040	21187	HNF4A,CUBN,TFEC,HUS1B,EPAS1,KLF15,UBASH3A,FGF1,HNF1B,SPN,MEF2B,NOS3,PRDM14,DNMT3A,LRRC34,MYRF,HORMAD1,ARL4D,EN2,FGR,MYB,SGK2,MSH6,FKBP6,POU4F2,ETV4,FOXD3,NR0B1,BCL11A,TET1,SIX1,GEMIN6,POLR3GL,USP28,CCDC36,CHCHD10,TET2,GATA1,BNC2,SMC1B,CASZ1,HOXA4,DNA2,MSH4,POU2F2,CYCT,ZIC2,PPARGC1B,TST,KAT2B,NUPR1,KLF2,RAD9B,STAG3,LRPPRC,MEI4,GATA4,ESCO2,ZMYM3,GGNBP1,ZFP740,PHF11D,RARG,SERPINI1,CDC5L,TRIB3,AQP3,P…
GO:CC	membrane-enclosed lumen	GO:0031974	5.05431e-161	160.296	4643	2253	1040	21187	HNF4A,CUBN,TFEC,HUS1B,EPAS1,KLF15,UBASH3A,FGF1,HNF1B,SPN,MEF2B,NOS3,PRDM14,DNMT3A,LRRC34,MYRF,HORMAD1,ARL4D,EN2,FGR,MYB,SGK2,MSH6,FKBP6,POU4F2,ETV4,FOXD3,NR0B1,BCL11A,TET1,SIX1,GEMIN6,POLR3GL,USP28,CCDC36,CHCHD10,TET2,GATA1,BNC2,SMC1B,CASZ1,HOXA4,DNA2,MSH4,POU2F2,CYCT,ZIC2,PPARGC1B,TST,KAT2B,NUPR1,KLF2,RAD9B,STAG3,LRPPRC,MEI4,GATA4,ESCO2,ZMYM3,GGNBP1,ZFP740,PHF11D,RARG,SERPINI1,CDC5L,TRIB3,AQP3,P…
GO:CC	organelle lumen	GO:0043233	5.05431e-161	160.296	4643	2253	1040	21187	HNF4A,CUBN,TFEC,HUS1B,EPAS1,KLF15,UBASH3A,FGF1,HNF1B,SPN,MEF2B,NOS3,PRDM14,DNMT3A,LRRC34,MYRF,HORMAD1,ARL4D,EN2,FGR,MYB,SGK2,MSH6,FKBP6,POU4F2,ETV4,FOXD3,NR0B1,BCL11A,TET1,SIX1,GEMIN6,POLR3GL,USP28,CCDC36,CHCHD10,TET2,GATA1,BNC2,SMC1B,CASZ1,HOXA4,DNA2,MSH4,POU2F2,CYCT,ZIC2,PPARGC1B,TST,KAT2B,NUPR1,KLF2,RAD9B,STAG3,LRPPRC,MEI4,GATA4,ESCO2,ZMYM3,GGNBP1,ZFP740,PHF11D,RARG,SERPINI1,CDC5L,TRIB3,AQP3,P…
GO:CC	nuclear lumen	GO:0031981	8.99655e-147	146.046	4130	2253	943	21187	HNF4A,TFEC,HUS1B,EPAS1,KLF15,UBASH3A,FGF1,HNF1B,SPN,MEF2B,NOS3,PRDM14,DNMT3A,LRRC34,MYRF,HORMAD1,ARL4D,EN2,MYB,SGK2,MSH6,FKBP6,POU4F2,ETV4,FOXD3,NR0B1,BCL11A,TET1,SIX1,GEMIN6,POLR3GL,USP28,CCDC36,TET2,GATA1,BNC2,SMC1B,CASZ1,HOXA4,DNA2,MSH4,POU2F2,ZIC2,PPARGC1B,KAT2B,NUPR1,KLF2,RAD9B,STAG3,LRPPRC,MEI4,GATA4,ESCO2,ZMYM3,ZFP740,PHF11D,RARG,CDC5L,TRIB3,AQP3,PRDM16,FOXN2,SLC13A5,SOX13,ERF,SATB1,POLA1,…
GO:CC	intracellular	GO:0005622	1.1147e-139	138.953	13880	2253	1978	21187	HNF4A,FCRLB,HKDC1,CEACAM1,SRGN,CUBN,TFEC,INHBB,NKX6-3,HUS1B,SCN3A,NOSTRIN,TCF23,SFRP4,SRMS,EPAS1,HYDIN,RXRG,GNA14,KHDC3,MYO1G,KLF15,NLRP6,SOX17,INSC,STRA8,UBASH3A,MYO1F,FITM1,SOX1,BC021614,FGF1,TCF15,HOPX,TNFSF11,SMYD1,HNF1B,GSX1,SPN,HAL,NLGN3,ATP1B2,NTRK2,TNFAIP8L2,TGM3,OLIG2,PDE9A,MEF2B,ST8SIA1,NOS3,SHISA3,PRDM14,GBX2,DNMT3A,CLNK,LRRC34,MYRF,RBM44,SOAT2,GSTP2,DMRT1,MYH3,TCERG1L,RFX4,PDZD4,OTX2,…
GO:CC	intracellular membrane-bounded organelle	GO:0043231	6.84688e-135	134.165	10465	2253	1663	21187	HNF4A,FCRLB,HKDC1,SRGN,CUBN,TFEC,NKX6-3,HUS1B,NOSTRIN,TCF23,SFRP4,EPAS1,RXRG,KLF15,NLRP6,SOX17,STRA8,UBASH3A,FITM1,SOX1,FGF1,TCF15,HOPX,SMYD1,HNF1B,GSX1,SPN,NTRK2,OLIG2,PDE9A,MEF2B,ST8SIA1,NOS3,SHISA3,PRDM14,GBX2,DNMT3A,LRRC34,MYRF,RBM44,SOAT2,GSTP2,DMRT1,TCERG1L,RFX4,OTX2,CALCA,HORMAD1,SLC25A34,FRAT1,ARL4D,EN2,FGR,MYB,FOXN4,SGK2,MSH6,SLC9B2,HHIP,SYT4,VPREB3,PCK2,FKBP6,DYNC1I1,FOXR1,POU4F2,CHST3,…
GO:CC	intracellular organelle	GO:0043229	2.1118e-127	126.675	12188	2253	1812	21187	HNF4A,FCRLB,HKDC1,CEACAM1,SRGN,CUBN,TFEC,NKX6-3,HUS1B,NOSTRIN,TCF23,SFRP4,EPAS1,HYDIN,RXRG,MYO1G,KLF15,NLRP6,SOX17,STRA8,UBASH3A,MYO1F,FITM1,SOX1,FGF1,TCF15,HOPX,SMYD1,HNF1B,GSX1,SPN,NLGN3,NTRK2,OLIG2,PDE9A,MEF2B,ST8SIA1,NOS3,SHISA3,PRDM14,GBX2,DNMT3A,LRRC34,MYRF,RBM44,SOAT2,GSTP2,DMRT1,MYH3,TCERG1L,RFX4,OTX2,CALCA,RPL3L,HORMAD1,PRSS41,SLC25A34,FRAT1,ARL4D,EN2,FGR,MYB,FOXN4,SGK2,MSH6,SLC9B2,HHIP,…
GO:CC	nucleoplasm	GO:0005654	3.48358e-125	124.458	3475	2253	809	21187	HNF4A,TFEC,EPAS1,KLF15,UBASH3A,FGF1,HNF1B,SPN,MEF2B,PRDM14,DNMT3A,MYRF,EN2,MYB,SGK2,MSH6,FKBP6,POU4F2,NR0B1,BCL11A,TET1,SIX1,GEMIN6,USP28,TET2,GATA1,BNC2,SMC1B,CASZ1,HOXA4,DNA2,MSH4,POU2F2,ZIC2,PPARGC1B,KAT2B,NUPR1,STAG3,LRPPRC,GATA4,ESCO2,ZMYM3,ZFP740,PHF11D,RARG,CDC5L,TRIB3,AQP3,PRDM16,FOXN2,SLC13A5,SOX13,ERF,SATB1,POLA1,DPF1,DHODH,FNDC1,CAPRIN2,TLE4,DPPA2,XRCC6,SOX2,PML,PDGFRA,HEXIM2,SHMT1,FAN…
GO:CC	membrane-bounded organelle	GO:0043227	4.3968e-120	119.357	11198	2253	1705	21187	HNF4A,FCRLB,HKDC1,CEACAM1,SRGN,CUBN,TFEC,NKX6-3,HUS1B,NOSTRIN,TCF23,SFRP4,EPAS1,RXRG,KLF15,NLRP6,SOX17,STRA8,UBASH3A,FITM1,SOX1,FGF1,TCF15,HOPX,SMYD1,HNF1B,SLC47A1,GSX1,SPN,NLGN3,NTRK2,OLIG2,PDE9A,MEF2B,ST8SIA1,NOS3,SHISA3,PRDM14,GBX2,DNMT3A,LRRC34,MYRF,RBM44,SOAT2,GSTP2,DMRT1,TCERG1L,RFX4,OTX2,CALCA,HORMAD1,SLC25A34,FRAT1,ARL4D,EN2,FGR,MYB,FOXN4,SGK2,MSH6,SLC9B2,HHIP,SYT4,VPREB3,PCK2,FKBP6,DYNC1…
GO:CC	organelle	GO:0043226	8.34925e-119	118.078	12547	2253	1828	21187	HNF4A,FCRLB,HKDC1,CEACAM1,SRGN,CUBN,TFEC,NKX6-3,HUS1B,NOSTRIN,TCF23,SFRP4,EPAS1,HYDIN,RXRG,MYO1G,KLF15,NLRP6,SOX17,STRA8,UBASH3A,MYO1F,FITM1,SOX1,FGF1,TCF15,HOPX,SMYD1,HNF1B,SLC47A1,GSX1,SPN,NLGN3,NTRK2,OLIG2,PDE9A,MEF2B,ST8SIA1,NOS3,SHISA3,PRDM14,GBX2,DNMT3A,LRRC34,MYRF,RBM44,SOAT2,GSTP2,DMRT1,MYH3,TCERG1L,RFX4,OTX2,CALCA,RPL3L,HORMAD1,PRSS41,GUCA1A,SLC25A34,FRAT1,ARL4D,EN2,FGR,MYB,FOXN4,SGK2,MS…
GO:CC	protein-containing complex	GO:0032991	1.82494e-90	89.7388	5297	2253	982	21187	CEACAM1,CUBN,PDZD3,INHBB,HUS1B,SCN3A,LY6G5C,EPAS1,RXRG,GNA14,KHDC3,MYO1G,NLRP6,SOX17,INSC,MYO1F,SOX1,KCNJ3,TCF15,HNF1B,KCNK4,MEP1B,ATP1B2,NTRK2,OLIG2,MEF2B,COL13A1,CLNK,RBM44,GSTP2,MYH3,ITGB7,LAMA1,RPL3L,TRIL,EN2,MSH6,NPHS1,C7,DYNC1I1,EXOC3L,POU4F2,GABRP,SKOR1,ELAVL3,NR0B1,E2F2,CALCR,DLGAP3,SCN2B,CAPN3,SIX1,ITGAL,SOCS2,GEMIN6,CHRNA9,POLR3GL,USP28,CHCHD10,SEPT1,CDH23,RYR2,ATP1A2,NR5A2,MAP1A,GATA1,…
GO:CC	intracellular non-membrane-bounded organelle	GO:0043232	5.60093e-82	81.2517	4363	2253	841	21187	HUS1B,NOSTRIN,HYDIN,MYO1G,MYO1F,FGF1,NOS3,DNMT3A,LRRC34,MYH3,RPL3L,HORMAD1,ARL4D,EN2,FGR,MSH6,TEKT1,FKBP6,DYNC1I1,POU4F2,ETV4,FOXD3,DNAJB13,DCLK2,FHOD3,NR0B1,LCK,RHBG,CAPN3,SIX1,POLR3GL,CCDC36,TTLL13,ACTN3,COBL,SEPT1,CDH23,RYR2,MAP1A,MSH2,CORO2B,PIWIL2,SMC1B,DNA2,NEFH,DLC1,MSH4,ELAVL4,SARM1,MYPN,TRIM63,PNPLA3,PFN4,UBXN11,PTPN7,CASS4,ACTR3B,TEX14,KAT2B,KLF2,RAD9B,STAG3,LRPPRC,MEI4,GATA4,ESRRB,ESCO…
GO:CC	non-membrane-bounded organelle	GO:0043228	1.43069e-81	80.8445	4378	2253	842	21187	SRGN,HUS1B,NOSTRIN,HYDIN,MYO1G,MYO1F,FGF1,NOS3,DNMT3A,LRRC34,MYH3,RPL3L,HORMAD1,ARL4D,EN2,FGR,MSH6,TEKT1,FKBP6,DYNC1I1,POU4F2,ETV4,FOXD3,DNAJB13,DCLK2,FHOD3,NR0B1,LCK,RHBG,CAPN3,SIX1,POLR3GL,CCDC36,TTLL13,ACTN3,COBL,SEPT1,CDH23,RYR2,MAP1A,MSH2,CORO2B,PIWIL2,SMC1B,DNA2,NEFH,DLC1,MSH4,ELAVL4,SARM1,MYPN,TRIM63,PNPLA3,PFN4,UBXN11,PTPN7,CASS4,ACTR3B,TEX14,KAT2B,KLF2,RAD9B,STAG3,LRPPRC,MEI4,GATA4,ESRRB…
GO:CC	nucleolus	GO:0005730	7.04492e-73	72.1521	895	2253	293	21187	HUS1B,FGF1,NOS3,LRRC34,ARL4D,EN2,ETV4,SIX1,POLA1,XRCC6,PML,ITPR1,FANCD2,PPID,PRMT7,URB2,XRCC5,POU5F1,MRPS31,DAB2,HAP1,MYCN,NLE1,SIRT1,SENP3,MCM10,MRI1,CDCA7L,HMGB2,LYAR,SETX,PARP1,EXOSC7,ZNRD1,TMA16,KIT,BCKDHB,RRP1B,HUS1,GEMIN4,NIP7,SF3B3,RCC2,POLR1B,DKC1,HEATR1,NOC3L,ATM,NKRF,TCEA1,UBE2T,HIRIP3,WDR12,EXOSC2,AATF,NOLC1,ARL14EP,NAA10,NOB1,RRN3,RFC1,FMN2,WDR43,NPM1,DDX21,SESN1,TSEN2,RDM1,TCOF1,MDN1…
GO:CC	ribonucleoprotein complex	GO:1990904	4.35135e-61	60.3614	721	2253	241	21187	RBM44,RPL3L,ELAVL3,NR0B1,ELAVL4,LRPPRC,CDC5L,RPL10L,L1TD1,XRCC5,MRPS31,DDX43,ISY1,BRCA1,RRP1B,CELF4,MRPL15,NIP7,SF3B3,NAF1,DKC1,HEATR1,RUVBL1,MAGOHB,TTF2,XAB2,WDR12,EPRS,G3BP2,RBMXL1,NOLC1,NOB1,NPM1,MDN1,NCL,MRPL1,DHX40,RPP38,NAT10,CWF19L2,TEFM,WDR74,RPP25,UTP14A,RPF1,NUFIP2,POP1,MSI2,NOL6,WDR46,FTSJ3,EIF2D,PRPF3,PDCD7,PPAN,MRPL24,MRPL47,WDR83,MRPS9,MRPL12,MRPS27,EMG1,RRP9,NOL8,WDR3,LSM6,SRFBP1,K…
GO:CC	chromosome	GO:0005694	3.34045e-57	56.4762	1182	2253	319	21187	HUS1B,DNMT3A,HORMAD1,EN2,MSH6,FKBP6,DYNC1I1,POU4F2,FOXD3,POLR3GL,CCDC36,MSH2,PIWIL2,SMC1B,DNA2,MSH4,TEX14,KAT2B,KLF2,RAD9B,STAG3,LRPPRC,MEI4,GATA4,ESRRB,ESCO2,RARG,CDC5L,SATB1,POLA1,DPF1,CCNB1IP1,TEX11,HELLS,SALL1,PML,FANCD2,PAX6,RAD51C,RARA,XRCC5,SYCP1,CECR2,CENPV,KLF4,TRPS1,POU5F1,CHEK2,CHEK1,ZC3H8,SYCP3,POLD2,HELB,TIPIN,SYCE2,WDR76,SIRT1,MCM10,EED,HMGB2,MYBL2,BRCA2,SETX,REST,KIF18A,PARP1,RPA1,…
GO:CC	nuclear body	GO:0016604	1.14443e-41	40.9414	779	2253	220	21187	EPAS1,SPN,POU4F2,NR0B1,BCL11A,GEMIN6,USP28,HOXA4,ZIC2,GATA4,CDC5L,SATB1,FNDC1,PML,HEXIM2,FANCD2,CHEK2,ZC3H8,NACC1,SIRT1,SRSF7,SETX,LARS,PARP1,RPA1,MBD4,GCAT,CHD5,BRCA1,INO80,RIF1,SPTBN4,GEMIN4,CDT1,DKC1,NOC3L,GEMIN5,MAPT,NOLC1,TAF5L,NPM1,RMI2,RDM1,DBF4,POLI,SARNP,SUGP2,TELO2,NUDT21,YARS,CCND3,RPA2,KIF22,NUFIP2,BLM,GNL3,COIL,ATF7IP,EIF2D,WTAP,PRPF3,ARNT,MORC3,PLAG1,GTF2H2,PIAS2,TOE1,N4BP1,PCNA,HIR…
GO:CC	catalytic complex	GO:1902494	2.88128e-39	38.5404	1377	2253	314	21187	GNA14,EN2,DYNC1I1,SOCS2,POLR3GL,DNA2,1700029P11RIK,KAT2B,CDC5L,POLA1,DPF1,ITPR1,FBXO31,PFKM,RAD51C,JARID2,CECR2,CDK5R2,SOCS3,NAA11,POLD2,RPAP1,MTF2,SIRT1,SENP3,MIB2,PRPSAP2,EED,CACYBP,REST,EXOSC7,DPY30,ZNRD1,MTA3,ISY1,BCKDHB,CHD5,SAP30,BRCA1,INO80,DHTKD1,WDR34,SF3B3,PHC1,NAA16,KDM4C,POLR1B,DKC1,RUVBL1,UBA2,POLR3G,MAGOHB,TCEA1,XAB2,EXOSC2,RBMXL1,NOLC1,NAA10,TAF5L,BCCIP,FARSB,RFC1,TSEN2,TADA2A,PHF2…
GO:CC	nuclear chromosome	GO:0000228	8.16906e-36	35.0878	727	2253	200	21187	HUS1B,DNMT3A,HORMAD1,EN2,MSH6,FKBP6,POU4F2,FOXD3,POLR3GL,CCDC36,SMC1B,DNA2,MSH4,KAT2B,KLF2,RAD9B,STAG3,LRPPRC,MEI4,GATA4,ESCO2,RARG,CDC5L,SATB1,POLA1,DPF1,CCNB1IP1,TEX11,PML,PAX6,RARA,XRCC5,SYCP1,CECR2,KLF4,TRPS1,POU5F1,CHEK1,SYCP3,POLD2,HELB,TIPIN,SYCE2,SIRT1,MCM10,EED,HMGB2,BRCA2,SETX,RPA1,MTA3,RAD1,H2AFZ,CHD5,SAP30,BRCA1,INO80,RIF1,HUS1,NASP,BUB1B,KDM4C,TRIM28,RUVBL1,POLR3G,RBMXL1,SLX1B,PSIP1,…
GO:CC	cytoplasm	GO:0005737	2.64493e-28	27.5776	10843	2253	1410	21187	HNF4A,FCRLB,HKDC1,CEACAM1,SRGN,CUBN,INHBB,SCN3A,NOSTRIN,SFRP4,SRMS,EPAS1,HYDIN,RXRG,KHDC3,NLRP6,INSC,STRA8,UBASH3A,FITM1,BC021614,FGF1,HOPX,TNFSF11,SMYD1,HAL,NLGN3,ATP1B2,NTRK2,TNFAIP8L2,TGM3,OLIG2,PDE9A,MEF2B,ST8SIA1,NOS3,SHISA3,DNMT3A,CLNK,LRRC34,MYRF,RBM44,SOAT2,GSTP2,DMRT1,MYH3,PDZD4,TNFSF13,CALCA,SPRY4,RPL3L,HORMAD1,SLC25A34,FRAT1,ARL4D,ENPP3,FGR,MYB,QPRT,NPL,SGK2,MSH6,SLC9B2,HHIP,SYT4,VPREB…
GO:CC	chromatin	GO:0000785	4.41315e-25	24.3553	611	2253	159	21187	DNMT3A,EN2,MSH6,POU4F2,FOXD3,POLR3GL,KAT2B,KLF2,STAG3,GATA4,ESCO2,RARG,SATB1,POLA1,DPF1,HELLS,SALL1,PML,PAX6,RARA,CECR2,KLF4,TRPS1,POU5F1,CHEK1,ZC3H8,TIPIN,WDR76,SIRT1,EED,HMGB2,REST,MTA3,H2AFZ,CHD5,SAP30,INO80,RRP1B,RIF1,MTBP,NASP,KDM4C,TRIM28,RUVBL1,POLR3G,RBMXL1,PSIP1,ZFP57,WDR43,SALL4,NCOA3,HMGXB4,TELO2,CBX1,ING3,MCM2,TIMELESS,KAT6B,PCID2,CSNK2A1,TAF5,ORC5,RPA2,BEND3,KIF22,SMARCAD1,E2F4,UHRF1…
GO:CC	mitochondrion	GO:0005739	1.84542e-24	23.7339	1801	2253	337	21187	HKDC1,NOS3,GSTP2,SLC25A34,FGR,SLC9B2,PCK2,ADAP2,LDHD,GPT2,ATCAY,PYCR1,ISOC2A,CHCHD10,HRK,AS3MT,CYP27B1,DNA2,NEFH,CYCT,MTHFD2,SARM1,TDH,PPARGC1B,1700029P11RIK,TST,PECR,NGB,LRPPRC,GGNBP1,MT3,SLC1A3,PLD6,ACACB,SFXN2,GABBR1,DHODH,FNDC1,CAPRIN2,ACP6,SHMT1,AARS,ALDH18A1,RAD51C,SLC25A15,JARID2,PPID,BCAT2,SSBP1,POU5F1,MRPS31,SLC25A33,MTHFD1,DARS2,BOLA1,HAX1,HAP1,NOS1,SIRT1,GADD45GIP1,ACAD10,MTRF1,TFAP4,P…
GO:CC	preribosome	GO:0030684	4.21034e-24	23.3757	74	2253	46	21187	RRP1B,NIP7,HEATR1,WDR12,NOB1,MDN1,MRPL1,WDR74,UTP14A,RPF1,NOL6,WDR46,FTSJ3,PPAN,EMG1,RRP9,WDR3,SRFBP1,KRR1,MAK16,UTP18,MPHOSPH10,PDCD11,RSL1D1,NOL10,NOP56,BMS1,UTP6,NOP58,RRP15,BOP1,RIOK2,EBNA1BP2,WDR36,PES1,RIOK1,MRTO4,TBL3,NOC4L,PWP2,NGDN,IMP4,LTV1,TSR1,DCAF13,RRS1
GO:CC	transferase complex	GO:1990234	8.89532e-23	22.0508	768	2253	180	21187	SOCS2,POLR3GL,DNA2,KAT2B,POLA1,DPF1,FBXO31,PFKM,JARID2,CDK5R2,SOCS3,NAA11,POLD2,RPAP1,MTF2,SIRT1,SENP3,MIB2,PRPSAP2,EED,CACYBP,REST,DPY30,ZNRD1,BRCA1,DHTKD1,PHC1,NAA16,KDM4C,POLR1B,RUVBL1,POLR3G,TCEA1,NAA10,TAF5L,BCCIP,TADA2A,POLR3B,DTL,ING3,CCND3,TAF13,KAT6B,NAA25,TAF5,WDR5,POLE,PCGF6,MGA,GTF2H3,KBTBD8,TAF8,PRMT5,WTAP,RNMT,CCNE1,KLHL12,GLMN,RPAP2,GTF2H2,TAF6L,THG1L,PCNA,TEX10,ACTL6A,TRMT6,POLD1,…
GO:CC	nuclear speck	GO:0016607	1.00091e-22	21.9996	394	2253	116	21187	EPAS1,POU4F2,NR0B1,CDC5L,FNDC1,HEXIM2,SRSF7,MBD4,GCAT,CHD5,NOC3L,MAPT,TAF5L,NPM1,RMI2,POLI,SARNP,KIF22,WTAP,PRPF3,PLAG1,GTF2H2,PIAS2,TOE1,ZC3H18,RBM10,SURF2,APEX1,SETD1B,U2AF1,BARD1,METTL3,PPP1R8,CWC22,USP36,FNBP4,SRSF3,RBM8A,CDYL,PRPF4,DGKZ,PABPN1,PRPF31,GTF2H4,SRSF10,BCAS2,SF3B2,DDX39,SNRPB2,ACIN1,EFTUD2,CBY1,CDC40,SART1,FAM76B,PQBP1,HNRNPU,SRSF6,DHX36,SRSF1,DHX15,RBM19,SF3A1,COPS4,SNRPA1,SNRNP…
GO:CC	chromosomal region	GO:0098687	1.22494e-21	20.9119	309	2253	98	21187	DNMT3A,DYNC1I1,PIWIL2,SMC1B,DNA2,TEX14,KAT2B,STAG3,ESCO2,HELLS,SALL1,PML,XRCC5,SYCP1,CENPV,CHEK2,CHEK1,BRCA2,SETX,KIF18A,RPA1,RECQL4,RIF1,MTBP,NUP133,RCC2,CDT1,BUB1B,KDM4C,CENPM,ATM,CENPN,ERCC6L,NUP43,NCAPG,TELO2,DMC1,CBX1,NUP160,ORC1,KNTC1,RPA2,BLM,CTCF,TTK,SKA1,POT1B,POT1A,NUP37,SPC24,NUP85,ZFP330,DSCC1,NCAPD3,ORC2,HIRA,RTEL1,DAXX,POLD1,KIF2C,WDHD1,SMC3,WDR82,NEK2,CENPO,XPO1,POLR2B,SIN3A,SKA3,E…
GO:CC	spliceosomal complex	GO:0005681	4.14212e-21	20.3828	210	2253	77	21187	CDC5L,ISY1,SF3B3,MAGOHB,TTF2,XAB2,RBMXL1,NCL,DHX40,CWF19L2,PRPF3,PDCD7,WDR83,LSM6,LSM3,LSM7,U2AF1,PPP1R8,CWC22,RBM8A,CWF19L1,PRPF4,HNRNPC,PPWD1,PRPF31,SYNCRIP,BCAS2,SF3B2,GCFC2,AQR,SNRPB2,PPIL1,EFTUD2,CDC40,SART1,HNRNPU,HNRNPF,SRSF1,RBM28,DHX15,HNRNPM,SNRNP200,SF3A1,SNRPA1,FRG1,SNRNP40,CRNKL1,TRA2B,SF3A3,DHX8,SNRPD3,HNRNPA2B1,SNRNP70,API5,PRPF38B,SRSF2,LSM4,PRPF19,USP39,GPATCH1,WBP11,EIF4A3,SMU1,…
GO:CC	cytosol	GO:0005829	8.40185e-19	18.0756	3722	2253	564	21187	HNF4A,HKDC1,NLRP6,BC021614,FGF1,NTRK2,MEF2B,NOS3,MYRF,GSTP2,SPRY4,RPL3L,FRAT1,FGR,MYB,MSH6,PCK2,FKBP6,DNAJB13,CHAC1,LCK,CAPN3,GEMIN6,AS3MT,NR5A2,MAP1A,PIWIL2,SMC1B,CASZ1,DLC1,ELAVL4,THADA,HSD17B14,SLC7A5,CRABP1,PTPN7,ZFYVE28,RNF125,KAT2B,OMP,MT3,PRDM16,SLC13A5,GGCT,ERF,POLA1,DHODH,CAPRIN2,PDE4D,PSAT1,INSM1,PPM1N,KANK4,SOX2,PML,CAR2,RPL10L,HEXIM2,SHMT1,AARS,FANCD2,PFKM,TTPA,PAX6,C2CD5,RAD51C,RASGR…
GO:CC	mitochondrial matrix	GO:0005759	8.42255e-18	17.0746	339	2253	97	21187	DNA2,TST,LRPPRC,SSBP1,MRPS31,DARS2,PRODH,BCKDHB,BRCA1,RPUSD3,MRPL15,1700021F05RIK,SHMT2,METTL20,SOD2,TRMT5,ALDH2,MRPL1,NUDT1,TFB1M,TEFM,HSPD1,C1QBP,DDX28,MRPL24,MRPL47,GCDH,MRPS9,MRPL12,MRPS27,DBT,HSPE1,FASTKD2,MTG1,ELAC2,MRPL39,SUCLG2,TFAM,GUF1,TRAP1,MRPL35,HSPA9,MRPL42,MRPL18,TRMT10C,SUPV3L1,MRPL36,MRPL19,SIRT3,TIMM44,MCCC1,NARS2,MRPS22,TRP53,PDHX,FARS2,2810006K23RIK,MRPS16,TSFM,PDHB,ACADM,COAS…
GO:CC	nuclear chromatin	GO:0000790	3.00205e-17	16.5226	424	2253	111	21187	DNMT3A,EN2,MSH6,POU4F2,FOXD3,POLR3GL,KAT2B,KLF2,GATA4,ESCO2,RARG,SATB1,DPF1,PAX6,RARA,CECR2,KLF4,TRPS1,POU5F1,TIPIN,SIRT1,EED,HMGB2,MTA3,H2AFZ,CHD5,SAP30,INO80,RIF1,NASP,KDM4C,TRIM28,RUVBL1,POLR3G,RBMXL1,PSIP1,ZFP57,NCOA3,HMGXB4,TELO2,ING3,TIMELESS,KAT6B,CSNK2A1,TAF5,BEND3,E2F4,UHRF1,SMARCA5,ANP32E,CHAF1B,TTI2,SMARCD1,ASF1A,NCAPD3,HIRA,EME1,ACTL6A,GABPA,SP1,TTI1,ASXL1,NUFIP1,RUVBL2,TBP,NCOR1,SSRP…
GO:CC	chromosome, centromeric region	GO:0000775	1.14305e-15	14.9419	196	2253	66	21187	DNMT3A,DYNC1I1,SMC1B,TEX14,KAT2B,STAG3,ESCO2,HELLS,SYCP1,CENPV,KIF18A,MTBP,NUP133,RCC2,CDT1,BUB1B,KDM4C,CENPM,CENPN,ERCC6L,NUP43,NCAPG,CBX1,NUP160,KNTC1,CTCF,TTK,SKA1,NUP37,SPC24,NUP85,ZFP330,DSCC1,NCAPD3,ORC2,HIRA,DAXX,KIF2C,WDHD1,SMC3,NEK2,CENPO,XPO1,SIN3A,SKA3,LRWD1,MAD1L1,NUP107,CBX3,HNRNPU,PHF6,CFDP1,BUB1,ZWILCH,INCENP,NGDN,KDM4A,NSL1,ZFP207,DNMT1,MEAF6,RAD21,PINX1,ZW10,AURKB,CDCA8
GO:CC	replication fork	GO:0005657	1.57342e-15	14.8032	71	2253	37	21187	CDC5L,POLA1,RAD51C,CHEK1,POLD2,HELB,TIPIN,MCM10,RPA1,RFC1,XRCC2,RFC5,TIMELESS,RFC4,RPA2,SMARCAD1,UHRF1,GINS4,SMARCA5,BLM,ZRANB3,PCNA,ETAA1,POLD1,POLD3,PRIM1,WDHD1,BCAS2,MMS22L,TONSL,TRP53,POLA2,RFC3,ZMIZ2,PRPF19,DNMT1,PLRG1
GO:CC	U2-type spliceosomal complex	GO:0005684	1.77492e-15	14.7508	90	2253	42	21187	CDC5L,ISY1,SF3B3,MAGOHB,XAB2,PRPF3,LSM6,LSM3,LSM7,CWC22,RBM8A,PRPF4,PRPF31,BCAS2,SF3B2,GCFC2,AQR,SNRPB2,PPIL1,EFTUD2,CDC40,SART1,DHX15,SNRNP200,SF3A1,SNRPA1,SNRNP40,CRNKL1,SF3A3,DHX8,SNRPD3,SNRNP70,LSM4,PRPF19,EIF4A3,SMU1,DHX16,LUC7L3,PRPF6,LUC7L,IK,PLRG1
GO:CC	catalytic step 2 spliceosome	GO:0071013	2.99948e-15	14.523	95	2253	43	21187	CDC5L,ISY1,SF3B3,XAB2,RBMXL1,WDR83,LSM3,LSM7,CWC22,RBM8A,HNRNPC,PPWD1,SYNCRIP,BCAS2,SF3B2,AQR,SNRPB2,PPIL1,EFTUD2,CDC40,SART1,HNRNPU,HNRNPF,SRSF1,HNRNPM,SNRNP200,SF3A1,SNRPA1,FRG1,SNRNP40,CRNKL1,SF3A3,DHX8,SNRPD3,HNRNPA2B1,PRPF19,GPATCH1,EIF4A3,ZCCHC8,PRPF4B,PRPF6,PLRG1,DDX41
GO:CC	methyltransferase complex	GO:0034708	1.194e-14	13.923	119	2253	48	21187	JARID2,MTF2,SIRT1,SENP3,EED,REST,DPY30,KDM4C,RUVBL1,WDR5,MGA,PRMT5,WTAP,RNMT,TEX10,TRMT6,SETD1B,METTL3,ZFP451,ZFP827,RUVBL2,WDR82,HCFC1,WDR77,TRIM37,PRPF31,CLNS1A,PHF20,RBBP5,EZH2,PAXIP1,PELP1,RIOK1,KDM6A,ASH2L,TAF7,SNRPD3,MCRS1,TAF6,SUZ12,RBBP4,TAF1,KDM4A,METTL1,SETD1A,METTL14,RNF2,TAF9
GO:CC	nuclear replication fork	GO:0043596	2.16937e-13	12.6637	41	2253	26	21187	CDC5L,POLA1,POLD2,HELB,TIPIN,MCM10,RPA1,TIMELESS,RPA2,SMARCAD1,GINS4,SMARCA5,ZRANB3,PCNA,ETAA1,POLD1,POLD3,PRIM1,WDHD1,BCAS2,MMS22L,TONSL,POLA2,ZMIZ2,PRPF19,PLRG1
GO:CC	RNA polymerase complex	GO:0030880	7.14568e-13	12.146	103	2253	42	21187	POLR3GL,POLA1,RPAP1,ZNRD1,POLR1B,POLR3G,TCEA1,TAF5L,POLR3B,TAF13,TAF5,GTF2H3,TAF8,RPAP2,GTF2H2,TAF6L,PRIM1,POLR2E,POLR2C,TBP,POLR1C,GTF2H4,POLR2B,POLR2H,TRP53,POLR1A,POLA2,TAF7,KAT2A,GTF2H1,TAF6,POLR2J,CCNH,TAF1,POLR3A,POLRMT,CDC73,SETD5,GTF2E2,RECQL5,TAF9,POLR3F
GO:CC	DNA-directed RNA polymerase complex	GO:0000428	1.22926e-12	11.9104	100	2253	41	21187	POLR3GL,POLA1,ZNRD1,POLR1B,POLR3G,TCEA1,TAF5L,POLR3B,TAF13,TAF5,GTF2H3,TAF8,RPAP2,GTF2H2,TAF6L,PRIM1,POLR2E,POLR2C,TBP,POLR1C,GTF2H4,POLR2B,POLR2H,TRP53,POLR1A,POLA2,TAF7,KAT2A,GTF2H1,TAF6,POLR2J,CCNH,TAF1,POLR3A,POLRMT,CDC73,SETD5,GTF2E2,RECQL5,TAF9,POLR3F
GO:CC	nuclear DNA-directed RNA polymerase complex	GO:0055029	4.82577e-12	11.3164	99	2253	40	21187	POLR3GL,POLA1,ZNRD1,POLR1B,POLR3G,TCEA1,TAF5L,POLR3B,TAF13,TAF5,GTF2H3,TAF8,RPAP2,GTF2H2,TAF6L,PRIM1,POLR2E,POLR2C,TBP,POLR1C,GTF2H4,POLR2B,POLR2H,TRP53,POLR1A,POLA2,TAF7,KAT2A,GTF2H1,TAF6,POLR2J,CCNH,TAF1,POLR3A,CDC73,SETD5,GTF2E2,RECQL5,TAF9,POLR3F
GO:CC	histone methyltransferase complex	GO:0035097	6.17516e-12	11.2094	91	2253	38	21187	JARID2,MTF2,SIRT1,SENP3,EED,REST,DPY30,KDM4C,RUVBL1,WDR5,MGA,PRMT5,TEX10,SETD1B,ZFP451,ZFP827,RUVBL2,WDR82,HCFC1,TRIM37,PRPF31,PHF20,RBBP5,EZH2,PAXIP1,PELP1,KDM6A,ASH2L,TAF7,MCRS1,TAF6,SUZ12,RBBP4,TAF1,KDM4A,SETD1A,RNF2,TAF9
GO:CC	condensed chromosome	GO:0000793	1.80876e-11	10.7426	307	2253	79	21187	HUS1B,HORMAD1,FKBP6,DYNC1I1,CCDC36,SMC1B,MSH4,TEX14,RAD9B,STAG3,LRPPRC,MEI4,ESRRB,CCNB1IP1,TEX11,FANCD2,SYCP1,CENPV,CHEK1,SYCP3,SYCE2,HMGB2,BRCA2,RPA1,RAD1,BRCA1,RIF1,HUS1,NUP133,CDT1,BUB1B,CENPM,CENPN,ERCC6L,NUP43,NCAPG,DMC1,KNTC1,MLH1,SMARCA5,BLM,NOL6,CTCF,SKA1,NUP37,SPC24,NUP85,NCAPD3,ORC2,KIF2C,NSMCE4A,SMC3,NEK2,CENPO,SKA3,LRWD1,MAD1L1,RCC1,NUP107,AKAP8,HNRNPU,NCAPH,PHF6,PES1,CFDP1,BUB1,INCEN…
GO:CC	small-subunit processome	GO:0032040	5.11512e-11	10.2911	35	2253	22	21187	HEATR1,UTP14A,NOL6,WDR46,EMG1,RRP9,WDR3,KRR1,UTP18,MPHOSPH10,PDCD11,NOL10,NOP56,UTP6,NOP58,WDR36,TBL3,NOC4L,PWP2,NGDN,IMP4,DCAF13
GO:CC	Sm-like protein family complex	GO:0120114	5.54398e-11	10.2562	71	2253	32	21187	GEMIN6,GEMIN4,GEMIN5,NOLC1,PRPF3,LSM6,LSM3,LSM7,LSM1,DDX20,PRPF4,PRPF31,CLNS1A,SF3B2,SNRPB2,EFTUD2,SART1,SNRNP200,SF3A1,SNRPA1,SF3A3,SNRPD3,SNRNP70,SART3,LSM4,USP39,CD2BP2,DDX39B,LUC7L3,PRPF6,LUC7L,STRAP
GO:CC	transferase complex, transferring phosphorus-containing groups	GO:0061695	9.91967e-11	10.0035	241	2253	66	21187	SOCS2,POLR3GL,DNA2,POLA1,PFKM,CDK5R2,SOCS3,POLD2,RPAP1,PRPSAP2,ZNRD1,POLR1B,POLR3G,TCEA1,TAF5L,BCCIP,POLR3B,CCND3,TAF13,TAF5,POLE,GTF2H3,TAF8,CCNE1,RPAP2,GTF2H2,TAF6L,PCNA,POLD1,POLD3,PRIM1,POLE2,POLR2E,POLR2C,TBP,POLR1C,GTF2H4,PRPS1L3,ULK1,POLR2B,POLR2H,TRP53,CCNT2,PIK3C3,CCNA2,POLR1A,POLA2,TAF7,KAT2A,ATG14,GTF2H1,TAF6,POLR2J,VAC14,CCNH,TAF1,POLE4,POLR3A,POLRMT,CDC73,SETD5,GTF2E2,RECQL5,TAF9,PIK…
GO:CC	nuclear transcription factor complex	GO:0044798	1.99962e-10	9.69905	200	2253	58	21187	RXRG,SOX17,SOX1,TCF15,E2F2,NR5A2,SOX7,GATA4,RARG,TLE4,RARA,KLF4,POU5F1,ATF4,TFDP2,SOX12,LEF1,NR1D2,TRIM28,GEMIN5,TCEA1,AATF,TAF5L,TAF13,TFDP1,TAF5,TAF1C,E2F4,GTF2H3,TAF8,ARNT,GTF2H2,TAF6L,ATF1,TBP,GTF2H4,RXRB,GTF3C3,TRP53,MED26,HNRNPU,TAF1D,TAF7,KAT2A,SNAPC4,NFYB,GTF2H1,POU2F1,TAF6,CCNH,TAF1,MED17,SFPQ,GTF2E2,HNRNPAB,NONO,GTF3C2,TAF9
GO:CC	microtubule cytoskeleton	GO:0015630	1.22287e-09	8.91262	1235	2253	209	21187	TEKT1,DYNC1I1,DCLK2,NR0B1,LCK,TTLL13,SEPT1,CDH23,MAP1A,SARM1,KAT2B,LRPPRC,MT3,CAPRIN2,PDE4D,KANK4,FBXO31,C2CD5,ARHGAP4,CENPV,NAA11,CHEK1,ATF4,HAP1,CEP44,MAPK1IP1,EVC,TFDP2,BRCA2,IQCG,KIF18A,SEPT3,BRCA1,INO80,RIF1,WDR34,MCPH1,RCC2,BUB1B,SHMT2,HAUS1,CEP78,ATM,MAPT,HAUS4,BCCIP,BBS2,RIMBP3,FMN2,NPM1,ESPL1,TSEN2,XRCC2,TADA2A,HARBI1,SHCBP1,CEP192,NUDT21,CBX1,DTL,CCDC77,SCLT1,KNTC1,MCM2,RPP25,FBXO5,ALMS…
GO:CC	90S preribosome	GO:0030686	2.01937e-09	8.69478	27	2253	18	21187	HEATR1,WDR12,MRPL1,NOL6,WDR3,SRFBP1,UTP18,MPHOSPH10,RSL1D1,BMS1,UTP6,BOP1,WDR36,PES1,TBL3,NOC4L,PWP2,IMP4
GO:CC	exosome (RNase complex)	GO:0000178	3.96478e-09	8.40178	22	2253	16	21187	EXOSC7,EXOSC2,WDR74,GTPBP1,DIS3,MPHOSPH6,EXOSC5,EXOSC3,EXOSC1,SUPV3L1,EXOSC9,EXOSC4,NVL,EXOSC10,DIS3L,EXOSC8
GO:CC	heterochromatin	GO:0000792	4.04826e-09	8.39273	99	2253	36	21187	DNMT3A,ESCO2,SATB1,HELLS,SALL1,PML,WDR76,SIRT1,EED,H2AFZ,CHD5,RRP1B,KDM4C,TRIM28,PSIP1,ZFP57,SALL4,CBX1,BEND3,SMARCAD1,UHRF1,NCAPD3,ORC2,EME1,LRWD1,CBX3,PCGF2,INCENP,MPHOSPH8,TCP1,SUZ12,KDM4A,DNMT1,CBX6,SUMO1,RNF2
GO:CC	protein acetyltransferase complex	GO:0031248	5.074e-09	8.29465	95	2253	35	21187	KAT2B,DPF1,NAA11,NAA16,RUVBL1,NAA10,TAF5L,TADA2A,ING3,KAT6B,NAA25,TAF5,WDR5,TAF6L,ACTL6A,RUVBL2,HCFC1,PHF20,ING5,TAF7,BRD8,KAT2A,KANSL2,MCRS1,YEATS4,TAF6,POLE4,MEAF6,KAT7,MSL2,NAA15,DPF2,TAF9,NAA50,KAT5
GO:CC	acetyltransferase complex	GO:1902493	5.074e-09	8.29465	95	2253	35	21187	KAT2B,DPF1,NAA11,NAA16,RUVBL1,NAA10,TAF5L,TADA2A,ING3,KAT6B,NAA25,TAF5,WDR5,TAF6L,ACTL6A,RUVBL2,HCFC1,PHF20,ING5,TAF7,BRD8,KAT2A,KANSL2,MCRS1,YEATS4,TAF6,POLE4,MEAF6,KAT7,MSL2,NAA15,DPF2,TAF9,NAA50,KAT5
GO:CC	transcription factor complex	GO:0005667	5.31206e-09	8.27474	384	2253	86	21187	EPAS1,RXRG,SOX17,SOX1,TCF15,HNF1B,OLIG2,MEF2B,POU4F2,SKOR1,E2F2,SIX1,NR5A2,GATA1,SOX7,GATA4,HNF1A,RARG,OLIG1,TLE4,XRCC6,PAX6,RARA,KLF4,POU5F1,ATF4,HAX1,TFDP2,SOX12,PARP1,LEF1,NR1D2,TRIM28,GEMIN5,TCEA1,AATF,TAF5L,SALL4,SIX4,PRKDC,TAF13,TFDP1,TAF5,TAF1C,E2F4,ATF7IP,MGA,GTF2H3,TAF8,ARNT,RBPJ,TFCP2L1,GTF2H2,TAF6L,ATF1,APEX1,TBP,TFE3,GTF2H4,RXRB,SIN3A,GTF3C3,TRP53,MED26,HNRNPU,TAF1D,PUS1,TAF7,KAT2A,SN…
GO:CC	nucleoid	GO:0009295	5.77105e-09	8.23875	45	2253	23	21187	DNA2,LRPPRC,SSBP1,SHMT2,SOD2,TFB1M,TEFM,DDX28,DBT,FASTKD2,ELAC2,TFAM,HSPA9,TRMT10C,SUPV3L1,ATAD3A,SLC25A5,DNAJA3,POLDIP2,TUFM,DHX30,POLRMT,ATP5B
GO:CC	mitochondrial nucleoid	GO:0042645	5.77105e-09	8.23875	45	2253	23	21187	DNA2,LRPPRC,SSBP1,SHMT2,SOD2,TFB1M,TEFM,DDX28,DBT,FASTKD2,ELAC2,TFAM,HSPA9,TRMT10C,SUPV3L1,ATAD3A,SLC25A5,DNAJA3,POLDIP2,TUFM,DHX30,POLRMT,ATP5B
GO:CC	nuclear exosome (RNase complex)	GO:0000176	7.18936e-09	8.14331	15	2253	13	21187	EXOSC7,EXOSC2,WDR74,DIS3,MPHOSPH6,EXOSC5,EXOSC3,EXOSC1,EXOSC9,EXOSC4,NVL,EXOSC10,EXOSC8
GO:CC	organelle envelope	GO:0031967	1.08616e-08	7.9641	1158	2253	195	21187	HKDC1,NLRP6,SLC25A34,FGR,SLC9B2,ADAP2,LDHD,ATCAY,CLGN,CHCHD10,RYR2,CYP27B1,P2RX3,CYCT,ELAVL4,SARM1,1700029P11RIK,TST,RANBP17,LRPPRC,GGNBP1,PHF11D,MT3,SLC1A3,PLD6,SFXN2,POLA1,GABBR1,DHODH,FNDC1,FAM169A,PML,ITPR1,ALDH18A1,SLC25A15,SLC25A33,HAX1,XPOT,NOS1,SIRT1,CACYBP,PARP1,PRODH,GCAT,BCKDHB,RIF1,FAHD1,NUP133,SHMT2,XPO4,SOD2,DMD,NUP43,DTL,NUDT1,FOXRED1,NUP160,PCID2,ACSL1,HSPD1,SLC25A12,AKAP1,CNP,SLC…
GO:CC	envelope	GO:0031975	1.17329e-08	7.93059	1159	2253	195	21187	HKDC1,NLRP6,SLC25A34,FGR,SLC9B2,ADAP2,LDHD,ATCAY,CLGN,CHCHD10,RYR2,CYP27B1,P2RX3,CYCT,ELAVL4,SARM1,1700029P11RIK,TST,RANBP17,LRPPRC,GGNBP1,PHF11D,MT3,SLC1A3,PLD6,SFXN2,POLA1,GABBR1,DHODH,FNDC1,FAM169A,PML,ITPR1,ALDH18A1,SLC25A15,SLC25A33,HAX1,XPOT,NOS1,SIRT1,CACYBP,PARP1,PRODH,GCAT,BCKDHB,RIF1,FAHD1,NUP133,SHMT2,XPO4,SOD2,DMD,NUP43,DTL,NUDT1,FOXRED1,NUP160,PCID2,ACSL1,HSPD1,SLC25A12,AKAP1,CNP,SLC…
GO:CC	exoribonuclease complex	GO:1905354	1.17343e-08	7.93054	23	2253	16	21187	EXOSC7,EXOSC2,WDR74,GTPBP1,DIS3,MPHOSPH6,EXOSC5,EXOSC3,EXOSC1,SUPV3L1,EXOSC9,EXOSC4,NVL,EXOSC10,DIS3L,EXOSC8
GO:CC	kinetochore	GO:0000776	1.603e-08	7.79507	133	2253	42	21187	DYNC1I1,TEX14,KAT2B,CENPV,KIF18A,MTBP,NUP133,CDT1,BUB1B,CENPM,CENPN,ERCC6L,NUP43,NUP160,KNTC1,TTK,SKA1,NUP37,SPC24,NUP85,ORC2,KIF2C,NEK2,CENPO,XPO1,SIN3A,SKA3,LRWD1,MAD1L1,NUP107,HNRNPU,PHF6,CFDP1,BUB1,ZWILCH,INCENP,NSL1,ZFP207,MEAF6,PINX1,ZW10,AURKB
GO:CC	fibrillar center	GO:0001650	1.65014e-08	7.78248	128	2253	41	21187	EN2,PRMT7,DAB2,MRI1,CDCA7L,KIT,DKC1,HEATR1,NOLC1,WDR43,SESN1,TCOF1,NCL,RPP38,UBTF,URB1,TAF1C,SMARCA5,COIL,RNMT,FAM111A,NUFIP1,FBLIM1,NOP56,NOP58,HERC4,SNRPB2,MTDH,WDR33,DCLRE1A,EXOSC8,DEAF1,IMP4,UTP15,ORC6,CD2BP2,SMARCB1,SUMO1,RRS1,NONO,PLRG1
GO:CC	ATPase complex	GO:1904949	1.95969e-08	7.70781	85	2253	32	21187	EN2,DPF1,CECR2,MTA3,CHD5,INO80,RUVBL1,RFC1,HMGXB4,ATAD5,ING3,CSNK2A1,RFC4,SMARCA5,ANP32E,SMARCD1,ACTL6A,RUVBL2,ARID1A,BRD8,ACTR8,MCRS1,SUZ12,ZNHIT1,RBBP4,GATAD2A,MPND,HELQ,SMARCB1,DPF2,SMARCD2,KAT5
GO:CC	MLL1 complex	GO:0071339	2.71906e-08	7.56558	30	2253	18	21187	SENP3,RUVBL1,WDR5,MGA,TEX10,RUVBL2,HCFC1,PRPF31,PHF20,RBBP5,PELP1,ASH2L,TAF7,MCRS1,TAF6,TAF1,RNF2,TAF9
GO:CC	MLL1/2 complex	GO:0044665	2.71906e-08	7.56558	30	2253	18	21187	SENP3,RUVBL1,WDR5,MGA,TEX10,RUVBL2,HCFC1,PRPF31,PHF20,RBBP5,PELP1,ASH2L,TAF7,MCRS1,TAF6,TAF1,RNF2,TAF9
GO:CC	precatalytic spliceosome	GO:0071011	3.31844e-08	7.47907	52	2253	24	21187	SF3B3,MAGOHB,PRPF3,LSM6,LSM3,LSM7,CWC22,PRPF4,PRPF31,SF3B2,SNRPB2,EFTUD2,SART1,SNRNP200,SF3A1,SNRPA1,SF3A3,SNRPD3,PRPF38B,LSM4,SMU1,DHX16,PRPF6,IK
GO:CC	RNA polymerase II transcription factor complex	GO:0090575	1.08257e-07	6.96554	162	2253	46	21187	RXRG,TCF15,E2F2,NR5A2,GATA4,RARG,TLE4,RARA,ATF4,TFDP2,LEF1,NR1D2,TRIM28,GEMIN5,TCEA1,TAF5L,TAF13,TFDP1,TAF5,E2F4,GTF2H3,TAF8,ARNT,GTF2H2,TAF6L,ATF1,TBP,GTF2H4,RXRB,TRP53,MED26,HNRNPU,TAF7,KAT2A,NFYB,GTF2H1,POU2F1,TAF6,CCNH,TAF1,MED17,SFPQ,GTF2E2,HNRNPAB,NONO,TAF9
GO:CC	spliceosomal snRNP complex	GO:0097525	1.40888e-07	6.85113	55	2253	24	21187	PRPF3,LSM6,LSM3,LSM7,PRPF4,PRPF31,SF3B2,SNRPB2,EFTUD2,SART1,SNRNP200,SF3A1,SNRPA1,SF3A3,SNRPD3,SNRNP70,SART3,LSM4,USP39,CD2BP2,DDX39B,LUC7L3,PRPF6,LUC7L
GO:CC	U2-type precatalytic spliceosome	GO:0071005	1.46072e-07	6.83543	51	2253	23	21187	SF3B3,MAGOHB,PRPF3,LSM6,LSM3,LSM7,CWC22,PRPF4,PRPF31,SF3B2,SNRPB2,EFTUD2,SART1,SNRNP200,SF3A1,SNRPA1,SF3A3,SNRPD3,LSM4,SMU1,DHX16,PRPF6,IK
GO:CC	nuclear periphery	GO:0034399	1.86486e-07	6.72935	132	2253	40	21187	DNMT3A,SATB1,POLA1,PML,ATF4,XPOT,SPTBN4,RUVBL1,MAPT,PSIP1,NPM1,TELO2,UHRF1,BLM,MORC3,PCNA,NUP93,NUFIP1,LMNB2,NUP205,SMC3,ERCC8,EBNA1BP2,PAXIP1,NUP107,TRP53,AKAP8,HNRNPU,HNRNPM,CAD,HNRNPA2B1,SRPK1,PHB2,PPIG,NRM,SFPQ,RAD21,NUP153,DDX39B,NONO
GO:CC	small nuclear ribonucleoprotein complex	GO:0030532	2.01419e-07	6.6959	60	2253	25	21187	NOLC1,PRPF3,LSM6,LSM3,LSM7,PRPF4,PRPF31,SF3B2,SNRPB2,EFTUD2,SART1,SNRNP200,SF3A1,SNRPA1,SF3A3,SNRPD3,SNRNP70,SART3,LSM4,USP39,CD2BP2,DDX39B,LUC7L3,PRPF6,LUC7L
GO:CC	cellular anatomical entity	GO:0110165	2.21259e-07	6.6551	19433	2253	2138	21187	HNF4A,HABP2,FCRLB,HKDC1,CEACAM1,SRGN,CUBN,KLB,PDZD3,TFEC,INHBB,NKX6-3,HUS1B,SCN3A,NOSTRIN,EDN2,LY6G5C,INHBE,PLA2G10,TCF23,SFRP4,SRMS,EPAS1,HYDIN,FCGR2B,RXRG,GNA14,KHDC3,MYO1G,KLF15,INHBC,SPATA31D1B,FGF3,NLRP6,SOX17,INSC,STRA8,IGSF21,PIRT,UBASH3A,MYO1F,FITM1,SCUBE2,TMPRSS11D,SOX1,BC021614,FGF1,KCNJ3,TCF15,HOPX,TNFSF11,SMYD1,HNF1B,SLC47A1,KCNK4,PDYN,GSX1,SEMA5B,SPN,MEP1B,HAL,NLGN3,ATP1B2,NTRK2,TNFA…
GO:CC	condensed chromosome, centromeric region	GO:0000779	2.95026e-07	6.53014	113	2253	36	21187	DYNC1I1,TEX14,CENPV,NUP133,CDT1,BUB1B,CENPM,CENPN,ERCC6L,NUP43,NCAPG,KNTC1,SKA1,NUP37,SPC24,NUP85,NCAPD3,ORC2,KIF2C,NEK2,CENPO,SKA3,LRWD1,MAD1L1,NUP107,HNRNPU,PHF6,CFDP1,BUB1,INCENP,NSL1,ZFP207,MEAF6,PINX1,ZW10,AURKB
GO:CC	mitochondrial protein complex	GO:0098798	3.1697e-07	6.49898	267	2253	63	21187	CHCHD10,DNA2,1700029P11RIK,MRPS31,BCKDHB,MRPL15,MRPL1,FOXRED1,MRPL24,MRPL47,TOMM5,MRPS9,MRPL12,MRPS27,TIMM9,MRPL39,SUCLG2,TOMM20,MRPL35,TIMM10,MRPL42,MRPL18,TRMT10C,SUPV3L1,MRPL36,SAMM50,MRPL19,MCCC1,MRPS22,ATP5G1,2810006K23RIK,MRPS16,NDUFS1,PDHB,TOMM70A,MRPL13,MRPL4,ATP5A1,MRPL40,AGK,MRPS30,TOMM40,DAP3,MRPS5,TIMM23,MRPL49,MRPS18B,MRPS2,TOMM22,DNAJC11,CYC1,MRPL2,MRPS17,IMMT,NDUFV1,MRPL48,MTX1,MRP…
GO:CC	ribonucleoprotein granule	GO:0035770	3.36953e-07	6.47243	225	2253	56	21187	DYNC1I1,PIWIL2,INA,D1PAS1,HAX1,MAPT,G3BP2,TAF5L,NCL,POLI,SARNP,ICOSL,APOBEC3,NUFIP2,CNOT1,ZFAND1,DDX28,DDX19B,LSM6,NSUN2,LSM3,MOV10,LSM1,BARD1,FASTKD2,BTBD2,OGFOD1,FXR1,SNRPB2,DHX9,CNOT3,PQBP1,HNRNPU,PAN2,LARP4,DHX36,HNRNPL,PUM1,HNRNPA2B1,RBPMS,TARDBP,GIGYF2,DDX3X,DYRK3,CAPRIN1,EIF2S1,G3BP1,TIAL1,DDX1,RPL6,DHX30,YTHDF2,SUMO1,PCBP1,CHTOP,LSM14A
GO:CC	organellar ribosome	GO:0000313	3.92798e-07	6.40583	94	2253	32	21187	MRPS31,MRPL15,MRPL1,MRPL24,MRPL47,MRPS9,MRPL12,MRPS27,MTG1,MRPL39,MRPL35,MRPL42,MRPL18,MRPL36,MRPL19,MRPS22,2810006K23RIK,MRPS16,MRPL13,MRPL4,MRPL40,MRPS30,DAP3,MRPS5,MRPL49,MRPS18B,MRPS2,MRPL2,MRPS17,MRPL48,MRPL22,MRPL37
GO:CC	mitochondrial ribosome	GO:0005761	3.92798e-07	6.40583	94	2253	32	21187	MRPS31,MRPL15,MRPL1,MRPL24,MRPL47,MRPS9,MRPL12,MRPS27,MTG1,MRPL39,MRPL35,MRPL42,MRPL18,MRPL36,MRPL19,MRPS22,2810006K23RIK,MRPS16,MRPL13,MRPL4,MRPL40,MRPS30,DAP3,MRPS5,MRPL49,MRPS18B,MRPS2,MRPL2,MRPS17,MRPL48,MRPL22,MRPL37
GO:CC	ribosome	GO:0005840	4.72678e-07	6.32543	245	2253	59	21187	RPL3L,NR0B1,ELAVL4,MT3,RPL10L,MRPS31,GADD45GIP1,MRPL15,KXD1,DMD,NPM1,MRPL1,PTCD3,NUFIP2,EIF2D,MRPL24,MRPL47,MRPS9,MRPL12,MRPS27,RSL24D1,MTG1,MRPL39,NUFIP1,EIF2A,RPL7L1,MRPL35,MRPL42,MRPL18,MRPL36,MRPL19,MRPS22,DHX9,RPL13,LARP4,2810006K23RIK,MRPS16,RPL7A,MRPL13,MRPL4,MRPL40,MRPS30,DAP3,HSPA14,MRPS5,ABCF1,DDX3X,MRPL49,MRPS18B,MRPS2,RPL18A,MRPL2,MRPS17,RPL6,RPL3,MRPL48,MRPL22,MRPL37,RPL4
GO:CC	RNA polymerase II, holoenzyme	GO:0016591	5.56059e-07	6.25488	76	2253	28	21187	TCEA1,TAF5L,TAF13,TAF5,GTF2H3,TAF8,RPAP2,GTF2H2,TAF6L,POLR2E,POLR2C,TBP,GTF2H4,POLR2B,POLR2H,TRP53,TAF7,KAT2A,GTF2H1,TAF6,POLR2J,CCNH,TAF1,CDC73,SETD5,GTF2E2,RECQL5,TAF9
GO:CC	condensed chromosome kinetochore	GO:0000777	7.20198e-07	6.14255	101	2253	33	21187	DYNC1I1,TEX14,CENPV,NUP133,CDT1,BUB1B,CENPM,CENPN,ERCC6L,NUP43,KNTC1,SKA1,NUP37,SPC24,NUP85,ORC2,KIF2C,NEK2,CENPO,SKA3,LRWD1,MAD1L1,NUP107,HNRNPU,PHF6,CFDP1,BUB1,INCENP,NSL1,ZFP207,MEAF6,PINX1,ZW10
GO:CC	preribosome, large subunit precursor	GO:0030687	1.08648e-06	5.96398	25	2253	15	21187	RRP1B,NIP7,WDR12,MDN1,WDR74,RPF1,FTSJ3,PPAN,MAK16,RRP15,BOP1,EBNA1BP2,PES1,MRTO4,RRS1
GO:CC	Cajal body	GO:0015030	1.55064e-06	5.80949	52	2253	22	21187	ZC3H8,GEMIN4,DKC1,NOLC1,RDM1,COIL,PRPF3,TOE1,LSG1,PRPF4,XPO1,PRPF31,NHP2,NOP58,EFTUD2,SART1,FRG1,HNRNPA2B1,SART3,TGS1,ANGEL2,TAF9
GO:CC	histone acetyltransferase complex	GO:0000123	1.63471e-06	5.78656	84	2253	29	21187	KAT2B,DPF1,RUVBL1,TAF5L,TADA2A,ING3,KAT6B,TAF5,WDR5,TAF6L,ACTL6A,RUVBL2,HCFC1,PHF20,ING5,TAF7,BRD8,KAT2A,KANSL2,MCRS1,YEATS4,TAF6,POLE4,MEAF6,KAT7,MSL2,DPF2,TAF9,KAT5
GO:CC	cytoplasmic exosome (RNase complex)	GO:0000177	2.01404e-06	5.69593	14	2253	11	21187	EXOSC7,EXOSC2,GTPBP1,DIS3,EXOSC5,EXOSC3,SUPV3L1,EXOSC9,EXOSC4,DIS3L,EXOSC8
GO:CC	SWI/SNF superfamily-type complex	GO:0070603	2.12244e-06	5.67317	80	2253	28	21187	EN2,DPF1,CECR2,MTA3,CHD5,INO80,RUVBL1,HMGXB4,ING3,CSNK2A1,SMARCA5,ANP32E,SMARCD1,ACTL6A,RUVBL2,ARID1A,BRD8,ACTR8,MCRS1,SUZ12,ZNHIT1,RBBP4,GATAD2A,MPND,SMARCB1,DPF2,SMARCD2,KAT5
GO:CC	lateral element	GO:0000800	2.94634e-06	5.53072	17	2253	12	21187	SMC1B,STAG3,MEI4,SYCP1,SYCP3,BRCA2,RPA1,BRCA1,BLM,SMC3,INCENP,RAD51
GO:CC	centrosome	GO:0005813	3.14736e-06	5.50205	587	2253	108	21187	NR0B1,LCK,CDH23,KAT2B,CAPRIN2,PDE4D,FBXO31,C2CD5,NAA11,CHEK1,ATF4,HAP1,CEP44,BRCA2,BRCA1,HAUS1,CEP78,HAUS4,BCCIP,NPM1,ESPL1,TSEN2,XRCC2,HARBI1,CEP192,NUDT21,DTL,CCDC77,SCLT1,RPP25,ALMS1,CEP57,PPP2R3C,CNTROB,NEK1,CEP85,CEP68,SSX2IP,CCNE1,KLHL12,MCM3,MDM1,PLAG1,TTI2,CDK5RAP3,ORC2,PCNA,TGIF2,APEX1,CEP72,KIF2C,NUP62,KIF20B,CEP76,PCM1,RAD23A,MKS1,RUVBL2,TUBGCP3,PCNT,NEK2,HAUS8,KIFC3,TTC26,BCAS2,SKA3,U…
GO:CC	spindle	GO:0005819	3.19408e-06	5.49565	360	2253	75	21187	DYNC1I1,SEPT1,CENPV,CEP44,MAPK1IP1,TFDP2,KIF18A,INO80,RIF1,RCC2,BUB1B,HAUS1,ATM,HAUS4,BCCIP,FMN2,NPM1,ESPL1,TADA2A,SHCBP1,CBX1,KNTC1,FBXO5,ALMS1,WDR73,TBL1XR1,KIF22,PPP2R3C,KBTBD8,TTK,SKA1,CEP85,KIF15,KIF14,NUP85,NSUN2,KIF2C,NUP62,KIF20B,CDC7,TUBGCP3,SMC3,NEK2,NCOR1,HAUS8,ECT2,SKA3,MAD1L1,CBX3,HNRNPU,RPS6KA1,MMS19,NGRN,TAF1D,SLC25A5,DIDO1,INCENP,KAT2A,HAUS5,TBCCD1,TOPORS,CEP89,PRPF19,TUBGCP5,ZFP2…
GO:CC	MCM complex	GO:0042555	3.82434e-06	5.41744	12	2253	10	21187	MCM5,MCM2,MCM3,MCM4,MCM7,MMS22L,TONSL,MCM8,MCM6,MCMBP
GO:CC	chromosome, telomeric region	GO:0000781	5.73459e-06	5.2415	114	2253	34	21187	DNA2,PML,XRCC5,CHEK2,CHEK1,BRCA2,SETX,RPA1,RECQL4,RIF1,ATM,TELO2,DMC1,CBX1,ORC1,RPA2,BLM,POT1B,POT1A,ORC2,RTEL1,POLD1,WDR82,POLR2B,EZH2,LRWD1,THOC5,DHX36,HNRNPA2B1,FEN1,RAD17,TERF2,PINX1,RAD51
GO:CC	nuclear replisome	GO:0043601	6.19381e-06	5.20804	24	2253	14	21187	CDC5L,POLA1,POLD2,HELB,RPA1,RPA2,POLD1,POLD3,PRIM1,BCAS2,TONSL,POLA2,PRPF19,PLRG1
GO:CC	U2-type catalytic step 2 spliceosome	GO:0071007	6.24371e-06	5.20456	31	2253	16	21187	CDC5L,XAB2,CWC22,BCAS2,AQR,SNRPB2,PPIL1,EFTUD2,CDC40,SNRPA1,SNRNP40,CRNKL1,DHX8,SNRPD3,PRPF19,PLRG1
GO:CC	DNA repair complex	GO:1990391	7.23948e-06	5.14029	35	2253	17	21187	MSH6,MSH2,MSH4,XRCC6,XRCC5,PMS1,MSH3,ATM,PHF21A,SWSAP1,MLH1,PRKDC,POLD1,ERCC8,RNF168,PMS2,RAD23B
GO:CC	pronucleus	GO:0045120	7.50386e-06	5.12472	21	2253	13	21187	HNF1A,TCL1,EED,RIF1,CBX1,BLM,TBP,HNRNPC,EZH2,AKAP8,CCNA2,HNRNPL,TAF1
GO:CC	cytoplasmic ribonucleoprotein granule	GO:0036464	8.88347e-06	5.05142	214	2253	51	21187	DYNC1I1,PIWIL2,INA,D1PAS1,HAX1,MAPT,G3BP2,TAF5L,NCL,POLI,SARNP,ICOSL,APOBEC3,NUFIP2,CNOT1,ZFAND1,DDX19B,LSM6,NSUN2,LSM3,MOV10,LSM1,BARD1,BTBD2,OGFOD1,FXR1,SNRPB2,DHX9,CNOT3,PQBP1,HNRNPU,PAN2,LARP4,DHX36,PUM1,HNRNPA2B1,RBPMS,TARDBP,GIGYF2,DDX3X,DYRK3,CAPRIN1,EIF2S1,G3BP1,TIAL1,DDX1,RPL6,YTHDF2,PCBP1,CHTOP,LSM14A
GO:CC	nuclear heterochromatin	GO:0005720	1.18816e-05	4.92513	44	2253	19	21187	DNMT3A,ESCO2,SATB1,SIRT1,EED,H2AFZ,TRIM28,PSIP1,ZFP57,BEND3,UHRF1,NCAPD3,EME1,CBX3,PCGF2,MPHOSPH8,TCP1,SUZ12,RNF2
GO:CC	replisome	GO:0030894	1.2694e-05	4.8964	25	2253	14	21187	CDC5L,POLA1,POLD2,HELB,RPA1,RPA2,POLD1,POLD3,PRIM1,BCAS2,TONSL,POLA2,PRPF19,PLRG1
GO:CC	nuclear envelope	GO:0005635	5.03959e-05	4.2976	467	2253	87	21187	NLRP6,CLGN,RYR2,P2RX3,ELAVL4,RANBP17,LRPPRC,PHF11D,POLA1,FAM169A,PML,ITPR1,HAX1,XPOT,NOS1,SIRT1,CACYBP,PARP1,RIF1,NUP133,XPO4,NUP43,DTL,NUDT1,NUP160,PCID2,SLC30A1,WTAP,ZC3HC1,IPO8,NUP37,NUP85,BRIP1,DDX19B,TMEM170,SMPD4,WDR3,SEPHS1,UTP18,NUP93,NUTF2,NUP62,PCM1,GTPBP4,LMNB2,MNS1,ZFP383,NUP205,CSE1L,XPO1,NUP155,NUP188,RRP12,PHF20,GTF3C3,INTS2,MRPL19,KPNA1,MTDH,RAN,ROGDI,MAD1L1,RCC1,NUP107,TRP53,GRAS…
GO:CC	nuclear pore	GO:0005643	5.57717e-05	4.25359	76	2253	25	21187	RANBP17,XPOT,NUP133,XPO4,NUP43,NUP160,PCID2,NUP37,NUP85,NUP93,NUTF2,NUP62,NUP205,NUP155,NUP188,KPNA1,RAN,MAD1L1,NUP107,NXF1,RANBP1,NUP214,NUP54,NUP153,RAE1
GO:CC	mRNA cleavage factor complex	GO:0005849	9.29312e-05	4.03184	21	2253	12	21187	NUDT21,CPSF4L,CPSF3,WDR33,PCF11,CLP1,CPSF6,CSTF2T,TUT1,CSTF1,CPSF1,CPSF4
GO:CC	microtubule organizing center	GO:0005815	0.000104418	3.98122	761	2253	126	21187	NR0B1,LCK,SEPT1,CDH23,KAT2B,CAPRIN2,PDE4D,FBXO31,C2CD5,NAA11,CHEK1,ATF4,HAP1,CEP44,EVC,BRCA2,KIF18A,BRCA1,MCPH1,HAUS1,CEP78,HAUS4,BCCIP,BBS2,NPM1,ESPL1,TSEN2,XRCC2,HARBI1,CEP192,NUDT21,DTL,CCDC77,SCLT1,RPP25,ALMS1,CEP57,PPP2R3C,CNTROB,NEK1,CEP85,CEP68,SSX2IP,CCNE1,KLHL12,MCM3,MDM1,PLAG1,CDK10,WDR90,TTI2,CDK5RAP3,ORC2,PCNA,TGIF2,MPHOSPH9,APEX1,CEP72,KIF2C,NUP62,KIF20B,CEP76,PCM1,RAD23A,MKS1,RUVBL2…
GO:CC	mitochondrial large ribosomal subunit	GO:0005762	0.000232648	3.6333	61	2253	21	21187	MRPL15,MRPL1,MRPL24,MRPL47,MRPL12,MRPL39,MRPL35,MRPL42,MRPL18,MRPL36,MRPL19,2810006K23RIK,MRPL13,MRPL4,MRPL40,MRPS30,MRPL49,MRPL2,MRPL48,MRPL22,MRPL37
GO:CC	organellar large ribosomal subunit	GO:0000315	0.000232648	3.6333	61	2253	21	21187	MRPL15,MRPL1,MRPL24,MRPL47,MRPL12,MRPL39,MRPL35,MRPL42,MRPL18,MRPL36,MRPL19,2810006K23RIK,MRPL13,MRPL4,MRPL40,MRPS30,MRPL49,MRPL2,MRPL48,MRPL22,MRPL37
GO:CC	organelle inner membrane	GO:0019866	0.000240438	3.619	498	2253	89	21187	SLC25A34,FGR,SLC9B2,LDHD,CHCHD10,P2RX3,1700029P11RIK,TST,LRPPRC,SLC1A3,SFXN2,DHODH,FAM169A,ITPR1,ALDH18A1,SLC25A15,SLC25A33,SIRT1,PRODH,GCAT,BCKDHB,FAHD1,SHMT2,SOD2,DMD,FOXRED1,HSPD1,SLC25A12,AKAP1,CNP,SLC25A39,FDXR,ENDOG,COQ9,GCDH,NDUFAF5,SLC25A32,STOML2,NUTF2,MPST,PHB,MTG1,TIMM9,LMNB2,GUF1,TRAP1,TIMM10,SAMM50,SIRT3,TIMM44,MCCC1,GPAM,ATP5G1,NDUFS1,OXA1L,ATAD3A,SLC25A5,SLC25A36,ATP5A1,AGK,TRA2B,S…
GO:CC	ribosomal subunit	GO:0044391	0.000272934	3.56394	205	2253	46	21187	RPL3L,RPL10L,MRPS31,MRPL15,NPM1,MRPL1,EIF2D,MRPL24,MRPL47,MRPS9,MRPL12,MRPS27,RSL24D1,MRPL39,EIF2A,RPL7L1,MRPL35,MRPL42,MRPL18,MRPL36,MRPL19,MRPS22,RPL13,LARP4,2810006K23RIK,MRPS16,RPL7A,MRPL13,MRPL4,MRPL40,MRPS30,DAP3,MRPS5,DDX3X,MRPL49,MRPS18B,MRPS2,RPL18A,MRPL2,MRPS17,RPL6,RPL3,MRPL48,MRPL22,MRPL37,RPL4
GO:CC	euchromatin	GO:0000791	0.000428486	3.36806	44	2253	17	21187	DNMT3A,POU4F2,CECR2,KLF4,SIRT1,H2AFZ,RRP1B,TRIM28,RBMXL1,UHRF1,RUVBL2,TBP,CBX3,TRIM24,ASH2L,SETD1A,RNF2
GO:CC	origin recognition complex	GO:0000808	0.000432294	3.36422	8	2253	7	21187	ORC1,MCM2,ORC5,ORC2,LRWD1,ORC3,ORC6
GO:CC	nuclear origin of replication recognition complex	GO:0005664	0.000432294	3.36422	8	2253	7	21187	ORC1,MCM2,ORC5,ORC2,LRWD1,ORC3,ORC6
GO:CC	Pwp2p-containing subcomplex of 90S preribosome	GO:0034388	0.000561467	3.25068	6	2253	6	21187	WDR3,UTP18,UTP6,WDR36,TBL3,PWP2
GO:CC	transcription factor TFIID complex	GO:0005669	0.000591749	3.22786	36	2253	15	21187	TCEA1,TAF13,TAF5,GTF2H3,TAF8,GTF2H2,TAF6L,TBP,GTF2H4,TRP53,TAF7,TAF6,TAF1,GTF2E2,TAF9
GO:CC	H4 histone acetyltransferase complex	GO:1902562	0.000620598	3.20719	45	2253	17	21187	KAT2B,RUVBL1,TADA2A,ING3,WDR5,ACTL6A,RUVBL2,HCFC1,BRD8,KAT2A,KANSL2,MCRS1,YEATS4,POLE4,MEAF6,MSL2,KAT5
GO:CC	transcriptional repressor complex	GO:0017053	0.000652811	3.18521	80	2253	24	21187	GATA1,PRDM16,INSM1,POU5F1,SIRT1,TFAP4,REST,MTA3,CHD5,CSNK2A1,TBL1XR1,RCOR2,SMARCA5,RBPJ,SP1,DDX20,NCOR1,SIN3A,CTBP2,PHF12,RBBP4,GATAD2A,SPEN,ARID4A
GO:CC	mitochondrial inner membrane	GO:0005743	0.000703948	3.15246	438	2253	79	21187	SLC25A34,FGR,SLC9B2,LDHD,CHCHD10,1700029P11RIK,TST,SLC1A3,SFXN2,DHODH,ALDH18A1,SLC25A15,SLC25A33,PRODH,GCAT,BCKDHB,FAHD1,SHMT2,SOD2,DMD,FOXRED1,HSPD1,SLC25A12,AKAP1,CNP,SLC25A39,FDXR,ENDOG,COQ9,GCDH,NDUFAF5,SLC25A32,STOML2,MPST,PHB,MTG1,TIMM9,GUF1,TRAP1,TIMM10,SAMM50,SIRT3,TIMM44,MCCC1,GPAM,ATP5G1,NDUFS1,OXA1L,ATAD3A,SLC25A5,SLC25A36,ATP5A1,AGK,SLC25A13,SLC25A28,COX20,TOMM40,FPGS,TIMM23,TOMM22,GO…
GO:CC	nuclear matrix	GO:0016363	0.00125451	2.90152	105	2253	28	21187	DNMT3A,SATB1,POLA1,PML,XPOT,SPTBN4,RUVBL1,NPM1,UHRF1,BLM,MORC3,NUFIP1,SMC3,ERCC8,PAXIP1,TRP53,AKAP8,HNRNPU,HNRNPM,CAD,HNRNPA2B1,SRPK1,PHB2,PPIG,SFPQ,RAD21,DDX39B,NONO
GO:CC	large ribosomal subunit	GO:0015934	0.00141245	2.85003	129	2253	32	21187	RPL3L,RPL10L,MRPL15,NPM1,MRPL1,MRPL24,MRPL47,MRPL12,RSL24D1,MRPL39,RPL7L1,MRPL35,MRPL42,MRPL18,MRPL36,MRPL19,RPL13,2810006K23RIK,RPL7A,MRPL13,MRPL4,MRPL40,MRPS30,MRPL49,RPL18A,MRPL2,RPL6,RPL3,MRPL48,MRPL22,MRPL37,RPL4
GO:CC	small nucleolar ribonucleoprotein complex	GO:0005732	0.00173192	2.76147	22	2253	11	21187	NAF1,DKC1,NOLC1,RPP25,POP1,RRP9,LSM6,MPHOSPH10,NOP56,NHP2,NOP58
GO:CC	mismatch repair complex	GO:0032300	0.00176511	2.75323	9	2253	7	21187	MSH6,MSH2,MSH4,PMS1,MSH3,MLH1,PMS2
GO:CC	post-mRNA release spliceosomal complex	GO:0071014	0.00183968	2.73526	15	2253	9	21187	ISY1,XAB2,CWF19L2,CWF19L1,GCFC2,DHX15,HNRNPM,SNRNP200,CRNKL1
GO:CC	PML body	GO:0016605	0.00204299	2.68973	96	2253	26	21187	SPN,SATB1,PML,CHEK2,SIRT1,RPA1,SPTBN4,RDM1,RPA2,BLM,MORC3,PIAS2,N4BP1,HIRA,DAXX,ZFP451,TRP53,PTEN,SUMO2,TOPORS,CASP8AP2,TOPBP1,EIF3E,SUMO1,TDP2,RAD51
GO:CC	aminoacyl-tRNA synthetase multienzyme complex	GO:0017101	0.0021062	2.6765	12	2253	8	21187	LARS,EPRS,IARS,KARS,MARS,EEF1E1,DARS,AIMP1
GO:CC	cytoplasmic stress granule	GO:0010494	0.00286485	2.5429	70	2253	21	21187	G3BP2,NUFIP2,ZFAND1,DDX19B,MOV10,OGFOD1,PQBP1,LARP4,DHX36,PUM1,RBPMS,TARDBP,GIGYF2,DDX3X,DYRK3,CAPRIN1,EIF2S1,G3BP1,TIAL1,DDX1,LSM14A
GO:CC	Set1C/COMPASS complex	GO:0048188	0.0049628	2.30427	13	2253	8	21187	DPY30,WDR5,SETD1B,WDR82,HCFC1,RBBP5,ASH2L,SETD1A
GO:CC	preribosome, small subunit precursor	GO:0030688	0.0049628	2.30427	13	2253	8	21187	RRP1B,NOB1,FTSJ3,RIOK2,RIOK1,NOC4L,LTV1,TSR1
GO:CC	INO80-type complex	GO:0097346	0.005006	2.30051	24	2253	11	21187	INO80,RUVBL1,ING3,ANP32E,ACTL6A,RUVBL2,BRD8,ACTR8,MCRS1,ZNHIT1,KAT5
GO:CC	PcG protein complex	GO:0031519	0.00593578	2.22652	47	2253	16	21187	JARID2,MTF2,SIRT1,EED,PHC1,KDM2B,CSNK2A1,PCGF6,ASXL1,TRIM37,EZH2,PCGF2,SUZ12,RBBP4,CBX6,RNF2
GO:CC	U4/U6 x U5 tri-snRNP complex	GO:0046540	0.00617285	2.20951	33	2253	13	21187	PRPF3,LSM6,LSM3,LSM7,PRPF4,PRPF31,EFTUD2,SART1,SNRNP200,SNRPD3,LSM4,USP39,PRPF6
GO:CC	spliceosomal tri-snRNP complex	GO:0097526	0.00617285	2.20951	33	2253	13	21187	PRPF3,LSM6,LSM3,LSM7,PRPF4,PRPF31,EFTUD2,SART1,SNRNP200,SNRPD3,LSM4,USP39,PRPF6
GO:CC	mRNA cleavage and polyadenylation specificity factor complex	GO:0005847	0.00732333	2.13529	17	2253	9	21187	NUDT21,CPSF4L,CPSF3,WDR33,CPSF6,CSTF2T,TUT1,CPSF1,CPSF4
GO:CC	DNA polymerase complex	GO:0042575	0.00825891	2.08308	21	2253	10	21187	DNA2,POLA1,POLD2,POLE,POLD1,POLD3,PRIM1,POLE2,POLA2,POLE4
GO:CC	mitochondrial membrane	GO:0031966	0.00833838	2.07892	657	2253	104	21187	HKDC1,SLC25A34,FGR,SLC9B2,LDHD,ATCAY,CHCHD10,CYP27B1,SARM1,1700029P11RIK,TST,MT3,SLC1A3,PLD6,SFXN2,GABBR1,DHODH,FNDC1,ALDH18A1,SLC25A15,SLC25A33,HAX1,NOS1,PRODH,GCAT,BCKDHB,FAHD1,SHMT2,SOD2,DMD,FOXRED1,ACSL1,HSPD1,SLC25A12,AKAP1,CNP,SLC25A39,FDXR,ENDOG,COQ9,GCDH,TOMM5,GNPAT,NDUFAF5,SLC25A32,STOML2,MAOA,MPST,PHB,MTG1,TIMM9,TOMM20,GUF1,TRAP1,TIMM10,SAMM50,SIRT3,TIMM44,MCCC1,GPAM,ATP5G1,RTN4IP1,NDUF…
GO:CC	nuclear euchromatin	GO:0005719	0.00902395	2.0446	34	2253	13	21187	POU4F2,CECR2,KLF4,SIRT1,H2AFZ,TRIM28,RBMXL1,RUVBL2,TBP,CBX3,TRIM24,ASH2L,SETD1A
GO:CC	condensed nuclear chromosome	GO:0000794	0.0104023	1.98287	193	2253	40	21187	HUS1B,HORMAD1,FKBP6,CCDC36,SMC1B,MSH4,RAD9B,STAG3,LRPPRC,MEI4,CCNB1IP1,TEX11,SYCP1,CHEK1,SYCP3,SYCE2,BRCA2,RPA1,RAD1,BRCA1,HUS1,BUB1B,DMC1,MLH1,BLM,NOL6,NCAPD3,SMC3,NEK2,CENPO,RCC1,NCAPH,BUB1,INCENP,RAD21,TOPBP1,RRS1,RAD9A,RAD51,AURKB
GO:CC	mitochondrial envelope	GO:0005740	0.0124719	1.90407	710	2253	110	21187	HKDC1,SLC25A34,FGR,SLC9B2,ADAP2,LDHD,ATCAY,CHCHD10,CYP27B1,CYCT,SARM1,1700029P11RIK,TST,GGNBP1,MT3,SLC1A3,PLD6,SFXN2,GABBR1,DHODH,FNDC1,ALDH18A1,SLC25A15,SLC25A33,HAX1,NOS1,PRODH,GCAT,BCKDHB,FAHD1,SHMT2,SOD2,DMD,FOXRED1,ACSL1,HSPD1,SLC25A12,AKAP1,CNP,SLC25A39,FDXR,ENDOG,COQ9,GCDH,TOMM5,GNPAT,NDUFAF5,SLC25A32,STOML2,MAOA,CHCHD4,MPST,PHB,MTG1,TIMM9,TOMM20,GUF1,TRAP1,TIMM10,SAMM50,SIRT3,TIMM44,MCCC1…
GO:CC	Ctf18 RFC-like complex	GO:0031390	0.0129947	1.88624	8	2253	6	21187	RFC5,RFC4,DSCC1,CHTF18,RFC3,CHTF8
GO:CC	pre-snoRNP complex	GO:0070761	0.0129947	1.88624	8	2253	6	21187	NUFIP1,NOP56,NOP58,ZNHIT3,ZNHIT6,TAF9
GO:CC	site of DNA damage	GO:0090734	0.0142826	1.84519	77	2253	21	21187	HUS1B,ESCO2,XRCC5,HELB,WDR76,PARP1,RPA1,RIF1,HUS1,RNF138,OARD1,CBX1,TIMELESS,RPA2,SMARCAD1,UBQLN4,TRP53,CBX3,RNF168,PRPF19,RAD51
GO:CC	DNA replication factor A complex	GO:0005662	0.0203887	1.69061	15	2253	8	21187	CDC5L,HELB,RPA1,RPA2,BCAS2,TONSL,PRPF19,PLRG1
GO:CC	Prp19 complex	GO:0000974	0.0203887	1.69061	15	2253	8	21187	CDC5L,ISY1,XAB2,BCAS2,CRNKL1,PRPF19,CTNNBL1,PLRG1
GO:CC	outer mitochondrial membrane protein complex	GO:0098799	0.0203887	1.69061	15	2253	8	21187	TOMM5,TOMM20,SAMM50,TOMM70A,TOMM40,TOMM22,DNAJC11,MTX1
GO:CC	histone deacetylase complex	GO:0000118	0.0230435	1.63745	68	2253	19	21187	MTA3,CHD5,SAP30,RUVBL1,PHF21A,ING3,CSNK2A1,TBL1XR1,ANP32E,RUVBL2,NCOR1,SIN3A,BRD8,PHF12,ZNHIT1,RBBP4,GATAD2A,ZFP217,KAT5
GO:CC	paraspeckles	GO:0042382	0.0289355	1.53857	6	2253	5	21187	NUDT21,HNRNPM,CPSF6,SFPQ,NONO
GO:CC	eukaryotic translation initiation factor 2B complex	GO:0005851	0.0289355	1.53857	6	2253	5	21187	EIF2B3,EIF2B4,EIF2B1,EIF2S1,EIF2B5
GO:CC	checkpoint clamp complex	GO:0030896	0.0289355	1.53857	6	2253	5	21187	HUS1B,RAD9B,RAD1,HUS1,RAD9A
GO:CC	eukaryotic translation initiation factor 2 complex	GO:0005850	0.0289355	1.53857	6	2253	5	21187	EIF2S2,EIF2A,EIF2B1,EIF2S3X,EIF2S1
GO:CC	NatA complex	GO:0031415	0.0289355	1.53857	6	2253	5	21187	NAA11,NAA16,NAA10,NAA15,NAA50
GO:CC	Swr1 complex	GO:0000812	0.0290379	1.53703	12	2253	7	21187	RUVBL1,ING3,ANP32E,RUVBL2,BRD8,ZNHIT1,KAT5
GO:CC	ESC/E(Z) complex	GO:0035098	0.0369708	1.43214	16	2253	8	21187	JARID2,MTF2,SIRT1,EED,TRIM37,EZH2,SUZ12,RBBP4
GO:CC	inclusion body	GO:0016234	0.0375397	1.42551	76	2253	20	21187	FGR,NEFH,MT3,RNF32,PRDM16,HERPUD1,URB2,ATF4,HAP1,MAPT,POLD1,TRIM37,PABPN1,NXF1,HSP90AB1,DVL2,PSMC6,NUP153,TDP2,PSMC4
GO:CC	telomerase holoenzyme complex	GO:0005697	0.0375753	1.4251	20	2253	9	21187	DKC1,NAT10,HNRNPC,NHP2,HNRNPU,NVL,PTGES3,SNRPD3,SMG7
GO:CC	polysome	GO:0005844	0.0436386	1.36013	71	2253	19	21187	NR0B1,ELAVL4,RPL10L,NUFIP2,MSI2,FXR1,DHX9,LARP4,RPL7A,EIF4B,MCRS1,HSPA14,ABCF1,RPL18A,UNK,RPL6,DRG1,FUS,EIF4G1
GO:CC	FACT complex	GO:0035101	0.0498302	1.30251	4	2253	4	21187	SUPT16,SSRP1,MMS22L,TONSL
KEGG	DNA replication	KEGG:03030	1.15327e-17	16.9381	28	894	25	6926	DNA2,POLA1,SSBP1,MCM5,POLD2,RPA1,RFC1,MCM2,RFC4,POLE,RPA2,MCM3,RNASEH2A,LIG1,MCM4,POLD1,POLD3,PRIM1,POLE2,MCM6,POLA2,RFC3,FEN1,POLE4,RNASEH2B
KEGG	Spliceosome	KEGG:03040	4.30971e-15	14.3656	122	894	53	6926	CDC5L,SRSF7,SF3B3,MAGOHB,XAB2,RBMXL1,U2SURP,PRPF40B,PRPF3,LSM6,CHERP,LSM7,U2AF1,SRSF3,RBM8A,PRPF4,HNRNPC,PRPF31,SRSF10,BCAS2,SF3B2,AQR,ACIN1,EFTUD2,CDC40,SART1,PQBP1,SRSF6,DHX15,HNRNPM,SNRNP200,SF3A1,SNRPA1,TCERG1,CRNKL1,TRA2B,SF3A3,DHX8,SNRNP70,RBM25,PRPF38B,SRSF2,PRPF19,NCBP1,WBP11,EIF4A3,DHX16,DDX39B,TRA2A,PRPF6,PCBP1,CTNNBL1,PLRG1
KEGG	RNA transport	KEGG:03013	2.61531e-13	12.5825	153	894	58	6926	GEMIN6,XPOT,EIF2S2,EIF2B3,NUP133,GEMIN5,MAGOHB,NUP160,RPP38,RPP25,EIF4EBP1,POP1,PRMT5,NUP37,NUP85,EIF2B4,NUP93,DDX20,ELAC2,RPP14,NUP205,RBM8A,XPO1,NUP188,TRNT1,FXR1,UPF3A,RAN,ACIN1,UPF3B,NUP107,EIF4A1,THOC5,EIF4B,XPO5,SUMO2,NXF1,EIF3G,NUP214,EIF2B1,EIF3D,NUP54,TGS1,EIF2S3X,EIF2S1,NUPL2,NCBP1,EIF4A3,EIF3E,NUP153,DDX39B,SUMO1,RAE1,EIF2B5,STRAP,EIF4G1,EIF3I,FXR2
KEGG	Ribosome biogenesis in eukaryotes	KEGG:03008	1.04766e-11	10.9798	71	894	35	6926	DKC1,NOB1,WDR43,TCOF1,MDN1,RPP38,NAT10,RPP25,CSNK2A1,UTP14A,POP1,NOL6,GNL3,WDR75,EMG1,WDR3,UTP18,MPHOSPH10,GTPBP4,NOP56,XPO1,BMS1,NHP2,UTP6,NOP58,RAN,RIOK2,WDR36,NVL,RIOK1,RBM28,SPATA5,NXF1,PWP2,UTP15
KEGG	Mismatch repair	KEGG:03430	7.38352e-11	10.1317	18	894	16	6926	MSH6,MSH2,SSBP1,POLD2,RPA1,MSH3,RFC1,MLH1,RFC4,RPA2,LIG1,POLD1,POLD3,EXO1,RFC3,PMS2
KEGG	Aminoacyl-tRNA biosynthesis	KEGG:00970	1.56655e-09	8.80505	39	894	23	6926	AARS,DARS2,LARS,CARS,EPRS,SARS,FARSB,IARS,KARS,NARS,FARSA,MARS,GARS,CARS2,VARS,NARS2,FARS2,SARS2,RARS2,DARS,AARS2,MTFMT,PARS2
KEGG	Homologous recombination	KEGG:03440	3.5102e-09	8.45467	37	894	22	6926	RAD51C,SSBP1,SYCP3,POLD2,BRCA2,RPA1,BRCA1,RAD54B,ATM,XRCC2,RPA2,BLM,PALB2,RAD54L,BRIP1,EME1,POLD1,POLD3,BARD1,UIMC1,TOPBP1,RAD51
KEGG	Fanconi anemia pathway	KEGG:03460	3.42612e-08	7.4652	47	894	24	6926	FANCD2,RAD51C,BRCA2,RPA1,BRCA1,UBE2T,FANCI,FANCA,RMI2,POLI,TELO2,MLH1,RPA2,FANCF,BLM,USP1,PALB2,BRIP1,EME1,FANCE,PMS2,RMI1,ATRIP,RAD51
KEGG	Nucleotide excision repair	KEGG:03420	3.72739e-08	7.4286	34	894	20	6926	POLD2,RPA1,RFC1,RFC4,POLE,RPA2,GTF2H3,GTF2H2,LIG1,POLD1,POLD3,POLE2,RAD23A,ERCC8,GTF2H4,RFC3,GTF2H1,CCNH,POLE4,RAD23B
KEGG	Cell cycle	KEGG:04110	0.000193805	3.71263	115	894	34	6926	E2F2,SMC1B,CHEK2,CHEK1,MCM5,TFDP2,BUB1B,ATM,ESPL1,DBF4,ORC1,PRKDC,CCND3,MCM2,TFDP1,ORC5,E2F4,TTK,CCNE1,MCM3,ORC2,MCM4,CDC7,ANAPC10,SMC3,MAD1L1,TRP53,CCNA2,MCM6,BUB1,ORC3,CCNH,ORC6,RAD21
KEGG	RNA degradation	KEGG:03018	0.000212333	3.67298	77	894	26	6926	PNLDC1,PFKM,EXOSC7,EXOSC2,HSPD1,CNOT1,DIS3,MPHOSPH6,CNOT10,EXOSC5,LSM6,TTC37,LSM7,LSM1,EXOSC3,HSPA9,EXOSC1,EXOSC9,EXOSC4,CNOT3,EXOSC10,PAN2,DHX36,DIS3L,EXOSC8,CNOT4
KEGG	RNA polymerase	KEGG:03020	0.000438721	3.35781	22	894	12	6926	POLR3GL,ZNRD1,POLR1B,POLR3G,POLR2C,POLR1C,POLR2B,POLR2H,POLR1A,POLR2J,POLR3A,POLR3F
KEGG	Base excision repair	KEGG:03410	0.00119827	2.92145	31	894	14	6926	POLD2,PARP1,MBD4,UNG,PARP2,POLE,LIG1,POLD1,APEX1,POLD3,POLE2,FEN1,POLL,POLE4
KEGG	mRNA surveillance pathway	KEGG:03015	0.00315137	2.5015	78	894	24	6926	MAGOHB,PPP2R2D,PPP2R3C,MSI2,RNMT,RBM8A,UPF3A,CPSF3,ETF1,ACIN1,UPF3B,WDR33,PCF11,CLP1,CPSF6,NXF1,PAPOLG,NCBP1,EIF4A3,CSTF1,DDX39B,CPSF1,CPSF4,SMG7
KEGG	Basal transcription factors	KEGG:03022	0.009179	2.0372	36	894	14	6926	TAF5L,TAF5,GTF2H3,TAF8,GTF2H2,TAF6L,GTF2H4,TAF7,GTF2H1,TAF6,CCNH,TAF1,TAF15,GTF2E2
KEGG	Herpes simplex virus 1 infection	KEGG:05168	0.0251111	1.60013	335	894	66	6926	ZFP454,ZFP819,ZFP459,POU2F2,CYCT,PML,SOCS3,H2-M5,ZFP420,ZFP930,ZFP1,SRSF7,ZFP808,ZFP786,ZFP870,ZFP940,ZFP93,EIF2B3,GM8909,ZFP566,SYK,ZFP874B,GM14326,ZFP57,ZFP936,ZFP658,EIF4EBP1,ZFP184,GM14322,ZFP109,ZFP94,ZFP39,ZFP661,ZFP58,EIF2B4,ZFP13,DAXX,ZFP869,ZFP383,SRSF3,ZFP97,HCFC1,ZFP27,ZFP763,ZFP825,ZFP605,ZFP799,TRP53,BIRC2,SRSF6,ZFP7,ZFP563,ZFP868,ZFP266,ZFP715,NXF1,EIF2B1,SRSF2,POU2F1,SRPK1,EIF2S1,T…
KEGG	One carbon pool by folate	KEGG:00670	0.0310076	1.50853	19	894	9	6926	MTHFD2,SHMT1,MTHFD1,SHMT2,GART,AMT,DHFR,ATIC,MTFMT
REAC	Metabolism of RNA	REAC:R-MMU-8953854	7.57734e-50	49.1205	544	1132	206	8671	RPL3L,GEMIN6,CDC5L,APOBEC1,RPL10L,SENP3,SRSF7,EXOSC7,ISY1,SET,GEMIN4,NIP7,SF3B3,NUP133,HEATR1,GEMIN5,XAB2,WDR12,EXOSC2,RBMXL1,NOB1,NUP43,WDR43,DDX21,SRRT,NCL,SARNP,PSMD7,NUDT21,NUP160,APOBEC3,U2SURP,RPP25,UTP14A,CNOT1,NOL6,GNL3,WDR46,DIS3,GTF2H3,MPHOSPH6,FTSJ3,WTAP,PRPF3,RNMT,WDR75,NUP37,CNOT10,NUP85,EXOSC5,EMG1,GTF2H2,RRP9,WDR3,LSM6,TTC37,KRR1,LSM3,TEX10,UTP18,NUP93,LSM7,LSM1,EXOSC3,DDX20,U2AF1,…
REAC	Processing of Capped Intron-Containing Pre-mRNA	REAC:R-MMU-72203	9.07104e-33	32.0423	231	1132	106	8671	CDC5L,SRSF7,ISY1,SF3B3,NUP133,XAB2,RBMXL1,NUP43,SRRT,SARNP,NUDT21,NUP160,U2SURP,WTAP,PRPF3,NUP37,NUP85,LSM6,LSM3,NUP93,LSM7,U2AF1,NUP62,CWC22,POLR2E,NUP205,POLR2C,SRSF3,RBM8A,PRPF4,HNRNPC,PABPN1,PPWD1,PRPF31,NUP155,NUP188,SRSF10,POLR2B,BCAS2,SF3B2,GCFC2,POLR2H,CPSF3,AQR,DDX39,SNRPB2,PPIL1,UPF3B,SLBP,WDR33,EFTUD2,NUP107,CDC40,SART1,PQBP1,HNRNPU,SRSF6,PCF11,HNRNPF,SRSF1,CLP1,DHX15,HNRNPM,SNRNP200,S…
REAC	Gene expression (Transcription)	REAC:R-MMU-74160	1.02093e-29	28.991	1006	1132	261	8671	HNF4A,RXRG,DNMT3A,POU4F2,ZFP454,NR0B1,ZFP819,POLR3GL,ZFP493,NR5A2,GATA1,DNA2,POU2F2,KAT2B,RAD9B,ESRRB,ZFP740,RARG,PML,CRADD,RARA,JARID2,INTS10,CHEK2,ZFP420,CHEK1,ZC3H8,ZFP759,NOTCH4,MTF2,SIRT1,SRSF7,EED,ZFP708,ZFP786,RPA1,DPY30,ZFP870,ZNRD1,MTA3,LEF1,RAD1,H2AFZ,ZFP273,BRCA1,HUS1,ZFP940,ZFP93,NUP133,POLR1B,ZFP566,NR1D2,ZFP953,ZFP712,TRIM28,ATM,POLR3G,TCEA1,ZFP874B,RRN3,NUP43,NPM1,DDX21,RMI2,SESN1,…
REAC	mRNA Splicing - Major Pathway	REAC:R-MMU-72163	1.71704e-26	25.7652	175	1132	83	8671	CDC5L,SRSF7,ISY1,SF3B3,XAB2,RBMXL1,SRRT,NUDT21,U2SURP,PRPF3,LSM6,LSM3,LSM7,U2AF1,CWC22,POLR2E,POLR2C,SRSF3,RBM8A,PRPF4,HNRNPC,PABPN1,PPWD1,PRPF31,SRSF10,POLR2B,BCAS2,SF3B2,GCFC2,POLR2H,CPSF3,AQR,SNRPB2,PPIL1,UPF3B,WDR33,EFTUD2,CDC40,SART1,PQBP1,HNRNPU,SRSF6,PCF11,HNRNPF,SRSF1,CLP1,DHX15,HNRNPM,SNRNP200,SF3A1,HNRNPL,SNRPA1,SNRNP40,CRNKL1,TRA2B,SF3A3,SNRPD3,HNRNPA2B1,SNRNP70,PPIL4,CSTF2T,SRSF2,HNRN…
REAC	mRNA Splicing	REAC:R-MMU-72172	3.36204e-25	24.4734	181	1132	83	8671	CDC5L,SRSF7,ISY1,SF3B3,XAB2,RBMXL1,SRRT,NUDT21,U2SURP,PRPF3,LSM6,LSM3,LSM7,U2AF1,CWC22,POLR2E,POLR2C,SRSF3,RBM8A,PRPF4,HNRNPC,PABPN1,PPWD1,PRPF31,SRSF10,POLR2B,BCAS2,SF3B2,GCFC2,POLR2H,CPSF3,AQR,SNRPB2,PPIL1,UPF3B,WDR33,EFTUD2,CDC40,SART1,PQBP1,HNRNPU,SRSF6,PCF11,HNRNPF,SRSF1,CLP1,DHX15,HNRNPM,SNRNP200,SF3A1,HNRNPL,SNRPA1,SNRNP40,CRNKL1,TRA2B,SF3A3,SNRPD3,HNRNPA2B1,SNRNP70,PPIL4,CSTF2T,SRSF2,HNRN…
REAC	RNA Polymerase II Transcription	REAC:R-MMU-73857	1.20708e-19	18.9183	907	1132	219	8671	HNF4A,RXRG,POU4F2,ZFP454,NR0B1,ZFP819,ZFP493,NR5A2,GATA1,DNA2,POU2F2,KAT2B,RAD9B,ESRRB,ZFP740,RARG,PML,CRADD,RARA,INTS10,CHEK2,ZFP420,CHEK1,ZC3H8,ZFP759,NOTCH4,SIRT1,SRSF7,EED,ZFP708,ZFP786,RPA1,DPY30,ZFP870,LEF1,RAD1,H2AFZ,ZFP273,BRCA1,HUS1,ZFP940,ZFP93,ZFP566,NR1D2,ZFP953,ZFP712,TRIM28,ATM,TCEA1,ZFP874B,NPM1,RMI2,SESN1,SRRT,ZFP936,SARNP,PSMD7,NUDT21,CCND3,RFC5,TAF13,TFDP1,ZFP446,CSNK2A1,ZFP184,…
REAC	DNA Repair	REAC:R-MMU-73894	9.0047e-17	16.0455	304	1132	99	8671	MSH6,MSH2,DNA2,RAD9B,FANCD2,RAD51C,XRCC5,CHEK2,CHEK1,POLD2,TIPIN,BRCA2,RPA1,RAD1,H2AFZ,ISY1,BRCA1,INO80,RIF1,HUS1,RUVBL1,ATM,TCEA1,UBE2T,XAB2,FANCI,SLX1B,FANCA,RMI2,XRCC2,USP10,DTL,MLH1,PRKDC,RFC5,TIMELESS,UNG,PARP2,RFC4,POLE,FANCF,SMARCA5,CHD1L,BLM,GTF2H3,USP1,PALB2,POT1A,BRIP1,GTF2H2,PCNA,RTEL1,EME1,ACTL6A,CLSPN,POLD1,APEX1,BARD1,POLE2,RAD23A,POLR2E,POLR2C,EXO1,ERCC8,GTF2H4,POLR2B,POLR2H,AQR,CO…
REAC	Cell Cycle	REAC:R-MMU-1640170	5.42721e-15	14.2654	553	1132	144	8671	DYNC1I1,E2F2,DNA2,RAD9B,ESCO2,POLA1,CHEK2,CHEK1,MCM5,POLD2,MCM10,KIF18A,RPA1,RAD1,H2AFZ,BRCA1,SET,HUS1,MCPH1,NUP133,RCC2,CDT1,BUB1B,HAUS1,CEP78,DKC1,CENPM,RUVBL1,ATM,CENPN,HAUS4,ERCC6L,NUP43,NPM1,GINS1,RMI2,ESPL1,DBF4,CEP192,NCAPG,PSMD7,NUP160,ORC1,KNTC1,CCND3,RFC5,MCM2,TFDP1,CSNK2A1,FBXO5,ALMS1,ORC5,RFC4,CEP57,POLE,E2F4,GINS4,SMARCA5,BLM,CCNE1,MCM3,POT1A,NUP37,SPC24,TUBA4A,NUP85,BRIP1,ORC2,PCNA,…
REAC	HDR through Homologous Recombination (HRR)	REAC:R-MMU-5685942	1.15772e-14	13.9364	61	1132	36	8671	DNA2,RAD9B,RAD51C,CHEK1,POLD2,BRCA2,RPA1,RAD1,BRCA1,HUS1,ATM,SLX1B,RMI2,XRCC2,RFC5,RFC4,POLE,BLM,PALB2,BRIP1,PCNA,RTEL1,EME1,POLD1,BARD1,POLE2,EXO1,RFC3,RAD17,POLE4,RMI1,TOPBP1,ATRIP,RAD9A,RAD51,KAT5
REAC	rRNA processing in the nucleus and cytosol	REAC:R-MMU-8868773	4.94193e-14	13.3061	168	1132	64	8671	RPL3L,RPL10L,SENP3,EXOSC7,NIP7,HEATR1,WDR12,EXOSC2,NOB1,WDR43,DDX21,NCL,RPP25,UTP14A,NOL6,GNL3,WDR46,DIS3,MPHOSPH6,FTSJ3,WDR75,EXOSC5,EMG1,RRP9,WDR3,KRR1,TEX10,UTP18,EXOSC3,MPHOSPH10,PDCD11,NOL11,NOP56,DDX49,EXOSC1,BMS1,UTP6,NOP58,EXOSC9,BOP1,RIOK2,EBNA1BP2,NOL9,PELP1,EXOSC4,WDR36,EXOSC10,RPL13,PES1,RIOK1,TBL3,WDR18,EXOSC8,NOC4L,PWP2,IMP4,RPL18A,UTP15,LTV1,RPL6,RPL3,TSR1,DCAF13,RPL4
REAC	rRNA processing	REAC:R-MMU-72312	4.94193e-14	13.3061	168	1132	64	8671	RPL3L,RPL10L,SENP3,EXOSC7,NIP7,HEATR1,WDR12,EXOSC2,NOB1,WDR43,DDX21,NCL,RPP25,UTP14A,NOL6,GNL3,WDR46,DIS3,MPHOSPH6,FTSJ3,WDR75,EXOSC5,EMG1,RRP9,WDR3,KRR1,TEX10,UTP18,EXOSC3,MPHOSPH10,PDCD11,NOL11,NOP56,DDX49,EXOSC1,BMS1,UTP6,NOP58,EXOSC9,BOP1,RIOK2,EBNA1BP2,NOL9,PELP1,EXOSC4,WDR36,EXOSC10,RPL13,PES1,RIOK1,TBL3,WDR18,EXOSC8,NOC4L,PWP2,IMP4,RPL18A,UTP15,LTV1,RPL6,RPL3,TSR1,DCAF13,RPL4
REAC	Major pathway of rRNA processing in the nucleolus and cytosol	REAC:R-MMU-6791226	4.94193e-14	13.3061	168	1132	64	8671	RPL3L,RPL10L,SENP3,EXOSC7,NIP7,HEATR1,WDR12,EXOSC2,NOB1,WDR43,DDX21,NCL,RPP25,UTP14A,NOL6,GNL3,WDR46,DIS3,MPHOSPH6,FTSJ3,WDR75,EXOSC5,EMG1,RRP9,WDR3,KRR1,TEX10,UTP18,EXOSC3,MPHOSPH10,PDCD11,NOL11,NOP56,DDX49,EXOSC1,BMS1,UTP6,NOP58,EXOSC9,BOP1,RIOK2,EBNA1BP2,NOL9,PELP1,EXOSC4,WDR36,EXOSC10,RPL13,PES1,RIOK1,TBL3,WDR18,EXOSC8,NOC4L,PWP2,IMP4,RPL18A,UTP15,LTV1,RPL6,RPL3,TSR1,DCAF13,RPL4
REAC	Activation of ATR in response to replication stress	REAC:R-MMU-176187	6.77944e-14	13.1688	35	1132	26	8671	RAD9B,CHEK1,MCM5,MCM10,RPA1,RAD1,HUS1,DBF4,ORC1,RFC5,MCM2,ORC5,RFC4,MCM3,ORC2,MCM4,CLSPN,CDC7,MCM7,MCM8,MCM6,RFC3,ORC3,RAD17,ATRIP,RAD9A
REAC	Homologous DNA Pairing and Strand Exchange	REAC:R-MMU-5693579	1.13549e-13	12.9448	38	1132	27	8671	DNA2,RAD9B,RAD51C,CHEK1,BRCA2,RPA1,RAD1,BRCA1,HUS1,ATM,RMI2,XRCC2,RFC5,RFC4,BLM,PALB2,BRIP1,BARD1,EXO1,RFC3,RAD17,RMI1,TOPBP1,ATRIP,RAD9A,RAD51,KAT5
REAC	Presynaptic phase of homologous DNA pairing and strand exchange	REAC:R-MMU-5693616	2.14017e-13	12.6696	36	1132	26	8671	DNA2,RAD9B,RAD51C,CHEK1,BRCA2,RPA1,RAD1,BRCA1,HUS1,ATM,RMI2,XRCC2,RFC5,RFC4,BLM,BRIP1,BARD1,EXO1,RFC3,RAD17,RMI1,TOPBP1,ATRIP,RAD9A,RAD51,KAT5
REAC	Activation of the pre-replicative complex	REAC:R-MMU-68962	7.24493e-12	11.14	29	1132	22	8671	POLA1,MCM5,MCM10,RPA1,CDT1,DBF4,ORC1,MCM2,ORC5,POLE,MCM3,ORC2,MCM4,CDC7,PRIM1,POLE2,MCM7,MCM8,MCM6,POLA2,ORC3,POLE4
REAC	Generic Transcription Pathway	REAC:R-MMU-212436	1.93575e-11	10.7132	792	1132	176	8671	HNF4A,RXRG,POU4F2,ZFP454,NR0B1,ZFP819,ZFP493,NR5A2,GATA1,DNA2,KAT2B,RAD9B,ESRRB,ZFP740,RARG,PML,CRADD,RARA,CHEK2,ZFP420,CHEK1,ZFP759,NOTCH4,SIRT1,EED,ZFP708,ZFP786,RPA1,DPY30,ZFP870,LEF1,RAD1,H2AFZ,ZFP273,BRCA1,HUS1,ZFP940,ZFP93,ZFP566,NR1D2,ZFP953,ZFP712,TRIM28,ATM,TCEA1,ZFP874B,NPM1,RMI2,SESN1,ZFP936,PSMD7,CCND3,RFC5,TAF13,TFDP1,ZFP446,CSNK2A1,ZFP184,WDR5,TBL1XR1,RFC4,GM14322,PCGF6,CNOT1,ZFP109…
REAC	Transport of Mature Transcript to Cytoplasm	REAC:R-MMU-72202	3.62344e-11	10.4409	81	1132	38	8671	SRSF7,NUP133,NUP43,SARNP,NUP160,NUP37,NUP85,NUP93,U2AF1,NUP62,NUP205,SRSF3,RBM8A,NUP155,NUP188,CPSF3,DDX39,UPF3B,SLBP,WDR33,NUP107,CDC40,SRSF6,SRSF1,NXF1,NUP214,SRSF2,NUP54,NCBP1,EIF4A3,ALYREF,NUP153,DDX39B,RAE1,SRSF11,CPSF1,CPSF4,CHTOP
REAC	DNA Double-Strand Break Repair	REAC:R-MMU-5693532	3.52072e-10	9.45337	152	1132	54	8671	DNA2,RAD9B,RAD51C,XRCC5,CHEK2,CHEK1,POLD2,TIPIN,BRCA2,RPA1,RAD1,BRCA1,RIF1,HUS1,ATM,SLX1B,RMI2,XRCC2,PRKDC,RFC5,TIMELESS,PARP2,RFC4,POLE,SMARCA5,BLM,PALB2,BRIP1,PCNA,RTEL1,EME1,CLSPN,POLD1,BARD1,POLE2,EXO1,PAXIP1,TRP53,CCNA2,SUMO2,RNF168,RFC3,KDM4A,POLL,RAD17,POLE4,RMI1,TOPBP1,SUMO1,ATRIP,RAD9A,TDP2,RAD51,KAT5
REAC	HDR through Single Strand Annealing (SSA)	REAC:R-MMU-5685938	1.32376e-09	8.87819	34	1132	22	8671	DNA2,RAD9B,RPA1,RAD1,BRCA1,HUS1,ATM,RMI2,RFC5,RFC4,BLM,BRIP1,BARD1,EXO1,RFC3,RAD17,RMI1,TOPBP1,ATRIP,RAD9A,RAD51,KAT5
REAC	Transport of Mature mRNA derived from an Intron-Containing Transcript	REAC:R-MMU-159236	5.61346e-09	8.25077	73	1132	33	8671	SRSF7,NUP133,NUP43,SARNP,NUP160,NUP37,NUP85,NUP93,U2AF1,NUP62,NUP205,SRSF3,RBM8A,NUP155,NUP188,DDX39,UPF3B,NUP107,CDC40,SRSF6,SRSF1,NXF1,NUP214,SRSF2,NUP54,NCBP1,EIF4A3,ALYREF,NUP153,DDX39B,RAE1,SRSF11,CHTOP
REAC	Cell Cycle, Mitotic	REAC:R-MMU-69278	7.08526e-09	8.14964	487	1132	116	8671	DYNC1I1,E2F2,DNA2,ESCO2,POLA1,MCM5,POLD2,MCM10,KIF18A,RPA1,H2AFZ,SET,MCPH1,NUP133,RCC2,CDT1,BUB1B,HAUS1,CEP78,CENPM,CENPN,HAUS4,ERCC6L,NUP43,GINS1,ESPL1,DBF4,CEP192,NCAPG,PSMD7,NUP160,ORC1,KNTC1,CCND3,RFC5,MCM2,TFDP1,CSNK2A1,FBXO5,ALMS1,ORC5,RFC4,CEP57,POLE,E2F4,GINS4,CCNE1,MCM3,NUP37,SPC24,TUBA4A,NUP85,ORC2,PCNA,NUP93,MCM4,POLD1,CDC26,SKP2,CEP72,KIF2C,NUP62,CEP76,CDC7,PCM1,PRIM1,POLE2,TUBGCP3,AN…
REAC	Cell Cycle Checkpoints	REAC:R-MMU-69620	1.03476e-08	7.98516	277	1132	77	8671	DYNC1I1,DNA2,RAD9B,CHEK2,CHEK1,MCM5,MCM10,KIF18A,RPA1,RAD1,BRCA1,HUS1,NUP133,RCC2,BUB1B,CENPM,ATM,CENPN,ERCC6L,NUP43,RMI2,DBF4,PSMD7,NUP160,ORC1,KNTC1,RFC5,MCM2,ORC5,RFC4,BLM,CCNE1,MCM3,NUP37,SPC24,NUP85,BRIP1,ORC2,MCM4,CLSPN,CDC26,KIF2C,BARD1,CDC7,ANAPC10,EXO1,CENPO,XPO1,MCM7,PHF20,MAD1L1,NUP107,TRP53,MCM8,CCNA2,NUDC,MCM6,INCENP,RNF168,RFC3,ORC3,RAD17,PSMD5,RMI1,PSMC6,TOPBP1,ZW10,PSMA5,SUMO1,ATR…
REAC	DNA Replication	REAC:R-MMU-69306	1.39746e-08	7.85466	120	1132	44	8671	E2F2,DNA2,POLA1,MCM5,POLD2,MCM10,RPA1,CDT1,GINS1,DBF4,PSMD7,ORC1,RFC5,MCM2,ORC5,RFC4,POLE,GINS4,CCNE1,MCM3,ORC2,PCNA,MCM4,POLD1,CDC26,SKP2,CDC7,PRIM1,POLE2,ANAPC10,MCM7,MCM8,CCNA2,MCM6,POLA2,RFC3,ORC3,POLE4,PSMD5,PSMC6,PSMA5,PSMD12,PSMC4,PSME3
REAC	Nucleotide Excision Repair	REAC:R-MMU-5696398	1.46411e-08	7.83443	99	1132	39	8671	POLD2,RPA1,ISY1,INO80,RUVBL1,TCEA1,XAB2,RFC5,PARP2,RFC4,POLE,CHD1L,GTF2H3,GTF2H2,PCNA,ACTL6A,POLD1,POLE2,RAD23A,POLR2E,POLR2C,ERCC8,GTF2H4,POLR2B,POLR2H,AQR,COPS7A,INO80D,COPS3,COPS4,SUMO2,RFC3,ACTR8,MCRS1,CCNH,PRPF19,POLE4,SUMO1,RAD23B
REAC	Regulation of TP53 Activity through Phosphorylation	REAC:R-MMU-6804756	2.31393e-08	7.63565	84	1132	35	8671	DNA2,RAD9B,CHEK2,CHEK1,RPA1,RAD1,BRCA1,HUS1,ATM,RMI2,RFC5,TAF13,CSNK2A1,RFC4,BLM,BRIP1,BARD1,TBP,EXO1,SSRP1,TRP53,CCNA2,TAF7,RFC3,TAF6,TAF1,RAD17,RMI1,TOPBP1,ATRIP,RAD9A,AURKB,TAF15,TAF9,KAT5
REAC	Mitochondrial translation	REAC:R-MMU-5368287	2.31393e-08	7.63565	84	1132	35	8671	MRPS31,GADD45GIP1,MRPL15,MRPL1,PTCD3,MRPL24,MRPL47,MRPS9,MRPL12,MRPS27,MRPL39,GFM2,MRPL35,MRPL42,MRPL18,MRPL36,MRPL19,MRPS22,MRPS16,OXA1L,MRPL13,MRPL4,MRPL40,MRPS30,DAP3,MRPS5,MRPL49,MRPS18B,MRPS2,MRRF,MRPL2,MRPS17,MRPL22,MRPL37,GFM1
REAC	Transport of Mature mRNAs Derived from Intronless Transcripts	REAC:R-MMU-159234	2.85048e-08	7.54508	41	1132	23	8671	NUP133,NUP43,NUP160,NUP37,NUP85,NUP93,NUP62,NUP205,NUP155,NUP188,CPSF3,SLBP,WDR33,NUP107,NXF1,NUP214,NUP54,NCBP1,ALYREF,NUP153,RAE1,CPSF1,CPSF4
REAC	mRNA 3'-end processing	REAC:R-MMU-72187	6.5556e-08	7.18339	56	1132	27	8671	SRSF7,SARNP,NUDT21,U2AF1,SRSF3,RBM8A,PABPN1,CPSF3,DDX39,UPF3B,WDR33,CDC40,SRSF6,PCF11,SRSF1,CLP1,CSTF2T,SRSF2,NCBP1,EIF4A3,CSTF1,ALYREF,DDX39B,SRSF11,CPSF1,CPSF4,CHTOP
REAC	Mitochondrial translation termination	REAC:R-MMU-5419276	7.59487e-08	7.11948	83	1132	34	8671	MRPS31,GADD45GIP1,MRPL15,MRPL1,PTCD3,MRPL24,MRPL47,MRPS9,MRPL12,MRPS27,MRPL39,GFM2,MRPL35,MRPL42,MRPL18,MRPL36,MRPL19,MRPS22,MRPS16,OXA1L,MRPL13,MRPL4,MRPL40,MRPS30,DAP3,MRPS5,MRPL49,MRPS18B,MRPS2,MRRF,MRPL2,MRPS17,MRPL22,MRPL37
REAC	Homology Directed Repair	REAC:R-MMU-5693538	1.19507e-07	6.92261	127	1132	44	8671	DNA2,RAD9B,RAD51C,CHEK1,POLD2,TIPIN,BRCA2,RPA1,RAD1,BRCA1,HUS1,ATM,SLX1B,RMI2,XRCC2,RFC5,TIMELESS,PARP2,RFC4,POLE,BLM,PALB2,BRIP1,PCNA,RTEL1,EME1,CLSPN,POLD1,BARD1,POLE2,EXO1,CCNA2,SUMO2,RNF168,RFC3,RAD17,POLE4,RMI1,TOPBP1,SUMO1,ATRIP,RAD9A,RAD51,KAT5
REAC	Transport of Mature mRNA Derived from an Intronless Transcript	REAC:R-MMU-159231	1.25007e-07	6.90307	40	1132	22	8671	NUP133,NUP43,NUP160,NUP37,NUP85,NUP93,NUP62,NUP205,NUP155,NUP188,CPSF3,WDR33,NUP107,NXF1,NUP214,NUP54,NCBP1,ALYREF,NUP153,RAE1,CPSF1,CPSF4
REAC	RNA Polymerase II Transcription Termination	REAC:R-MMU-73856	1.44178e-07	6.8411	65	1132	29	8671	SRSF7,SARNP,NUDT21,U2AF1,SRSF3,RBM8A,PABPN1,CPSF3,DDX39,UPF3B,SLBP,WDR33,CDC40,SRSF6,PCF11,SRSF1,CLP1,SNRPD3,CSTF2T,SRSF2,NCBP1,EIF4A3,CSTF1,ALYREF,DDX39B,SRSF11,CPSF1,CPSF4,CHTOP
REAC	Mitochondrial translation elongation	REAC:R-MMU-5389840	1.66982e-07	6.77733	81	1132	33	8671	MRPS31,GADD45GIP1,MRPL15,MRPL1,PTCD3,MRPL24,MRPL47,MRPS9,MRPL12,MRPS27,MRPL39,MRPL35,MRPL42,MRPL18,MRPL36,MRPL19,MRPS22,MRPS16,OXA1L,MRPL13,MRPL4,MRPL40,MRPS30,DAP3,MRPS5,MRPL49,MRPS18B,MRPS2,MRPL2,MRPS17,MRPL22,MRPL37,GFM1
REAC	HDR through Homologous Recombination (HRR) or Single Strand Annealing (SSA)	REAC:R-MMU-5693567	1.84285e-07	6.73451	124	1132	43	8671	DNA2,RAD9B,RAD51C,CHEK1,POLD2,TIPIN,BRCA2,RPA1,RAD1,BRCA1,HUS1,ATM,SLX1B,RMI2,XRCC2,RFC5,TIMELESS,RFC4,POLE,BLM,PALB2,BRIP1,PCNA,RTEL1,EME1,CLSPN,POLD1,BARD1,POLE2,EXO1,CCNA2,SUMO2,RNF168,RFC3,RAD17,POLE4,RMI1,TOPBP1,SUMO1,ATRIP,RAD9A,RAD51,KAT5
REAC	Synthesis of DNA	REAC:R-MMU-69239	2.74063e-07	6.56215	112	1132	40	8671	DNA2,POLA1,MCM5,POLD2,RPA1,CDT1,GINS1,PSMD7,ORC1,RFC5,MCM2,ORC5,RFC4,POLE,GINS4,CCNE1,MCM3,ORC2,PCNA,MCM4,POLD1,CDC26,SKP2,PRIM1,POLE2,ANAPC10,MCM7,MCM8,CCNA2,MCM6,POLA2,RFC3,ORC3,POLE4,PSMD5,PSMC6,PSMA5,PSMD12,PSMC4,PSME3
REAC	Translation	REAC:R-MMU-72766	3.5036e-07	6.45549	218	1132	62	8671	RPL3L,RPL10L,MRPS31,GADD45GIP1,EIF2S2,MRPL15,EIF2B3,MRPL1,PTCD3,EIF4EBP1,MRPL24,MRPL47,MRPS9,MRPL12,MRPS27,EIF2B4,MRPL39,GFM2,MRPL35,MRPL42,MRPL18,MRPL36,MRPL19,ETF1,MRPS22,PPA1,EIF4A1,RPL13,MRPS16,OXA1L,MRPL13,MRPL4,MRPL40,EIF4B,MRPS30,DAP3,EIF3G,MRPS5,EIF2B1,MRPL49,MRPS18B,EIF3D,MRPS2,MRRF,EIF2S3X,RPL18A,EIF3M,MRPL2,MRPS17,EIF2S1,GSPT1,RPL6,RPL3,TRMT112,MRPL22,EIF3E,MRPL37,GFM1,RPL4,EIF2B5,EIF4…
REAC	Extension of Telomeres	REAC:R-MMU-180786	4.96063e-07	6.30446	21	1132	15	8671	DNA2,POLA1,POLD2,RPA1,DKC1,RFC5,RFC4,POLE,PCNA,POLD1,PRIM1,POLE2,POLA2,RFC3,POLE4
REAC	Transcriptional Regulation by TP53	REAC:R-MMU-3700989	5.20004e-07	6.28399	251	1132	68	8671	POU4F2,DNA2,RAD9B,PML,CRADD,CHEK2,ZFP420,CHEK1,RPA1,RAD1,BRCA1,HUS1,ATM,TCEA1,NPM1,RMI2,SESN1,RFC5,TAF13,CSNK2A1,RFC4,CNOT1,BLM,GTF2H3,CCNE1,CNOT10,BRIP1,GTF2H2,PCNA,GSR,BARD1,POLR2E,POLR2C,TBP,EXO1,GTF2H4,SSRP1,RABGGTB,PHF20,POLR2B,ING5,POLR2H,TRP53,CNOT3,CCNT2,CCNA2,TAF7,RFC3,NELFCD,NELFE,NELFA,TAF6,RBBP4,CCNH,TAF1,GATAD2A,RAD17,CNOT4,MEAF6,RMI1,TOPBP1,ATRIP,RAD9A,AURKB,BRD7,TAF15,TAF9,KAT5
REAC	Resolution of D-loop Structures through Synthesis-Dependent Strand Annealing (SDSA)	REAC:R-MMU-5693554	6.68459e-07	6.17493	24	1132	16	8671	DNA2,RAD51C,BRCA2,BRCA1,ATM,RMI2,XRCC2,BLM,PALB2,BRIP1,RTEL1,BARD1,EXO1,RMI1,RAD51,KAT5
REAC	S Phase	REAC:R-MMU-69242	9.11106e-07	6.04043	139	1132	45	8671	DNA2,ESCO2,POLA1,MCM5,POLD2,RPA1,CDT1,GINS1,PSMD7,ORC1,RFC5,MCM2,ORC5,RFC4,POLE,GINS4,CCNE1,MCM3,ORC2,PCNA,MCM4,POLD1,CDC26,SKP2,PRIM1,POLE2,ANAPC10,SMC3,MCM7,CDCA5,MCM8,CCNA2,MCM6,POLA2,RFC3,ORC3,CCNH,POLE4,PSMD5,PSMC6,RAD21,PSMA5,PSMD12,PSMC4,PSME3
REAC	Telomere C-strand (Lagging Strand) Synthesis	REAC:R-MMU-174417	9.38558e-07	6.02754	19	1132	14	8671	DNA2,POLA1,POLD2,RPA1,RFC5,RFC4,POLE,PCNA,POLD1,PRIM1,POLE2,POLA2,RFC3,POLE4
REAC	Resolution of D-Loop Structures	REAC:R-MMU-5693537	1.61907e-06	5.79074	31	1132	18	8671	DNA2,RAD51C,BRCA2,BRCA1,ATM,SLX1B,RMI2,XRCC2,BLM,PALB2,BRIP1,RTEL1,EME1,BARD1,EXO1,RMI1,RAD51,KAT5
REAC	Transport of the SLBP Dependant Mature mRNA	REAC:R-MMU-159230	2.7683e-06	5.55779	35	1132	19	8671	NUP133,NUP43,NUP160,NUP37,NUP85,NUP93,NUP62,NUP205,NUP155,NUP188,SLBP,NUP107,NXF1,NUP214,NUP54,NCBP1,ALYREF,NUP153,RAE1
REAC	SUMOylation of DNA damage response and repair proteins	REAC:R-MMU-3108214	3.93257e-06	5.40532	69	1132	28	8671	PML,RPA1,BRCA1,NUP133,NUP43,NUP160,BLM,NUP37,NUP85,PIAS2,NUP93,NUP62,NSMCE4A,NUP205,SMC3,NUP155,NUP188,NUP107,PCGF2,SUMO2,RNF168,NUP214,NUP54,RAD21,NUP153,SUMO1,RAE1,RNF2
REAC	SUMOylation of DNA replication proteins	REAC:R-MMU-4615885	5.38495e-06	5.26882	43	1132	21	8671	NUP133,NUP43,NUP160,NUP37,NUP85,PCNA,NUP93,NUP62,NUP205,NUP155,NUP188,NUP107,INCENP,SUMO2,NUP214,NUP54,NUP153,SUMO1,AURKB,RAE1,CDCA8
REAC	Metabolism of non-coding RNA	REAC:R-MMU-194441	6.56393e-06	5.18284	47	1132	22	8671	GEMIN6,GEMIN4,NUP133,GEMIN5,NUP43,NUP160,NUP37,NUP85,NUP93,DDX20,NUP62,NUP205,WDR77,NUP155,NUP188,NUP107,SNRPD3,NUP214,NUP54,TGS1,NUP153,RAE1
REAC	snRNP Assembly	REAC:R-MMU-191859	6.56393e-06	5.18284	47	1132	22	8671	GEMIN6,GEMIN4,NUP133,GEMIN5,NUP43,NUP160,NUP37,NUP85,NUP93,DDX20,NUP62,NUP205,WDR77,NUP155,NUP188,NUP107,SNRPD3,NUP214,NUP54,TGS1,NUP153,RAE1
REAC	Resolution of D-loop Structures through Holliday Junction Intermediates	REAC:R-MMU-5693568	7.33062e-06	5.13486	30	1132	17	8671	DNA2,RAD51C,BRCA2,BRCA1,ATM,SLX1B,RMI2,XRCC2,BLM,PALB2,BRIP1,EME1,BARD1,EXO1,RMI1,RAD51,KAT5
REAC	Global Genome Nucleotide Excision Repair (GG-NER)	REAC:R-MMU-5696399	7.89234e-06	5.10279	75	1132	29	8671	POLD2,RPA1,INO80,RUVBL1,RFC5,PARP2,RFC4,POLE,CHD1L,GTF2H3,GTF2H2,PCNA,ACTL6A,POLD1,POLE2,RAD23A,GTF2H4,COPS7A,INO80D,COPS3,COPS4,SUMO2,RFC3,ACTR8,MCRS1,CCNH,POLE4,SUMO1,RAD23B
REAC	G2/M Checkpoints	REAC:R-MMU-69481	1.06307e-05	4.97344	164	1132	48	8671	DNA2,RAD9B,CHEK2,CHEK1,MCM5,MCM10,RPA1,RAD1,BRCA1,HUS1,ATM,RMI2,DBF4,PSMD7,ORC1,RFC5,MCM2,ORC5,RFC4,BLM,MCM3,BRIP1,ORC2,MCM4,CLSPN,BARD1,CDC7,EXO1,MCM7,TRP53,MCM8,MCM6,RNF168,RFC3,ORC3,RAD17,PSMD5,RMI1,PSMC6,TOPBP1,PSMA5,SUMO1,ATRIP,RAD9A,PSMD12,PSMC4,PSME3,KAT5
REAC	Transport of the SLBP independent Mature mRNA	REAC:R-MMU-159227	1.17326e-05	4.93061	34	1132	18	8671	NUP133,NUP43,NUP160,NUP37,NUP85,NUP93,NUP62,NUP205,NUP155,NUP188,NUP107,NXF1,NUP214,NUP54,NCBP1,ALYREF,NUP153,RAE1
REAC	SUMOylation of SUMOylation proteins	REAC:R-MMU-4085377	1.17326e-05	4.93061	34	1132	18	8671	NUP133,NUP43,NUP160,NUP37,NUP85,NUP93,NUP62,NUP205,NUP155,NUP188,NUP107,SUMO2,TOPORS,NUP214,NUP54,NUP153,SUMO1,RAE1
REAC	SUMOylation of RNA binding proteins	REAC:R-MMU-4570464	1.48902e-05	4.8271	45	1132	21	8671	NUP133,NUP43,NUP160,NUP37,NUP85,NUP93,NUP62,NUP205,HNRNPC,NUP155,NUP188,NOP58,NUP107,PCGF2,SUMO2,NUP214,NUP54,NUP153,SUMO1,RAE1,RNF2
REAC	Regulation of TP53 Activity	REAC:R-MMU-5633007	1.51947e-05	4.81831	141	1132	43	8671	POU4F2,DNA2,RAD9B,PML,CHEK2,CHEK1,RPA1,RAD1,BRCA1,HUS1,ATM,RMI2,RFC5,TAF13,CSNK2A1,RFC4,BLM,BRIP1,BARD1,TBP,EXO1,SSRP1,PHF20,ING5,TRP53,CCNA2,TAF7,RFC3,TAF6,RBBP4,TAF1,GATAD2A,RAD17,MEAF6,RMI1,TOPBP1,ATRIP,RAD9A,AURKB,BRD7,TAF15,TAF9,KAT5
REAC	Transcription-Coupled Nucleotide Excision Repair (TC-NER)	REAC:R-MMU-6781827	1.80731e-05	4.74297	69	1132	27	8671	POLD2,RPA1,ISY1,TCEA1,XAB2,RFC5,RFC4,POLE,GTF2H3,GTF2H2,PCNA,POLD1,POLE2,POLR2E,POLR2C,ERCC8,GTF2H4,POLR2B,POLR2H,AQR,COPS7A,COPS3,COPS4,RFC3,CCNH,PRPF19,POLE4
REAC	Deadenylation-dependent mRNA decay	REAC:R-MMU-429914	1.83479e-05	4.73641	53	1132	23	8671	EXOSC7,EXOSC2,CNOT1,DIS3,CNOT10,EXOSC5,LSM6,TTC37,LSM3,LSM7,LSM1,EXOSC3,EXOSC1,EXOSC9,EXOSC4,CNOT3,EIF4A1,PAN2,EIF4B,EXOSC8,CNOT4,EIF4A3,EIF4G1
REAC	Gap-filling DNA repair synthesis and ligation in TC-NER	REAC:R-MMU-6782210	1.90865e-05	4.71927	57	1132	24	8671	POLD2,RPA1,ISY1,TCEA1,XAB2,RFC5,RFC4,POLE,GTF2H3,GTF2H2,PCNA,POLD1,POLE2,POLR2E,POLR2C,ERCC8,GTF2H4,POLR2B,POLR2H,AQR,RFC3,CCNH,PRPF19,POLE4
REAC	DNA Replication Pre-Initiation	REAC:R-MMU-69002	1.98954e-05	4.70125	82	1132	30	8671	E2F2,POLA1,MCM5,MCM10,RPA1,CDT1,DBF4,PSMD7,ORC1,MCM2,ORC5,POLE,MCM3,ORC2,MCM4,CDC7,PRIM1,POLE2,MCM7,MCM8,MCM6,POLA2,ORC3,POLE4,PSMD5,PSMC6,PSMA5,PSMD12,PSMC4,PSME3
REAC	Regulation of HSF1-mediated heat shock response	REAC:R-MMU-3371453	2.72858e-05	4.56406	66	1132	26	8671	SIRT1,RPA1,NUP133,ATM,BAG4,NUP43,NUP160,NUP37,NUP85,HSPH1,NUP93,NUP62,NUP205,HSPA9,NUP155,NUP188,DNAJC7,NUP107,DNAJC2,HSPA14,NUP214,NUP54,NUP153,RAE1,ST13,DNAJB6
REAC	SUMO E3 ligases SUMOylate target proteins	REAC:R-MMU-3108232	3.03344e-05	4.51806	149	1132	44	8671	NR5A2,SATB1,PML,RARA,RPA1,BRCA1,NUP133,NUP43,NPM1,NUP160,BLM,NUP37,NUP85,PIAS2,PCNA,NUP93,NUP62,NSMCE4A,NUP205,SMC3,HNRNPC,NUP155,NUP188,SIN3A,NOP58,NUP107,PCGF2,INCENP,SUMO2,RNF168,L3MBTL2,TOPORS,NUP214,NUP54,SUZ12,CASP8AP2,DNMT1,RAD21,NUP153,SUMO1,AURKB,RAE1,RNF2,CDCA8
REAC	SUMOylation	REAC:R-MMU-2990846	3.05231e-05	4.51537	154	1132	45	8671	NR5A2,SATB1,PML,RARA,RPA1,BRCA1,NUP133,UBA2,NUP43,NPM1,NUP160,BLM,NUP37,NUP85,PIAS2,PCNA,NUP93,NUP62,NSMCE4A,NUP205,SMC3,HNRNPC,NUP155,NUP188,SIN3A,NOP58,NUP107,PCGF2,INCENP,SUMO2,RNF168,L3MBTL2,TOPORS,NUP214,NUP54,SUZ12,CASP8AP2,DNMT1,RAD21,NUP153,SUMO1,AURKB,RAE1,RNF2,CDCA8
REAC	DNA strand elongation	REAC:R-MMU-69190	3.76402e-05	4.42435	20	1132	13	8671	DNA2,POLA1,POLD2,RPA1,GINS1,RFC5,RFC4,GINS4,PCNA,POLD1,PRIM1,POLA2,RFC3
REAC	Dual incision in TC-NER	REAC:R-MMU-6782135	6.1842e-05	4.20872	60	1132	24	8671	POLD2,RPA1,ISY1,TCEA1,XAB2,RFC5,RFC4,POLE,GTF2H3,GTF2H2,PCNA,POLD1,POLE2,POLR2E,POLR2C,ERCC8,GTF2H4,POLR2B,POLR2H,AQR,RFC3,CCNH,PRPF19,POLE4
REAC	Mitotic G1 phase and G1/S transition	REAC:R-MMU-453279	0.000102587	3.98891	125	1132	38	8671	E2F2,POLA1,MCM5,MCM10,RPA1,CDT1,DBF4,PSMD7,ORC1,CCND3,MCM2,TFDP1,ORC5,POLE,E2F4,CCNE1,MCM3,ORC2,MCM4,SKP2,CDC7,PRIM1,POLE2,MCM7,MCM8,CCNA2,MCM6,POLA2,ORC3,RBBP4,CCNH,POLE4,PSMD5,PSMC6,PSMA5,PSMD12,PSMC4,PSME3
REAC	SUMOylation of ubiquitinylation proteins	REAC:R-MMU-3232142	0.000106574	3.97235	38	1132	18	8671	PML,NUP133,NUP43,NUP160,NUP37,NUP85,PIAS2,NUP93,NUP62,NUP205,NUP155,NUP188,NUP107,NUP214,NUP54,NUP153,SUMO1,RAE1
REAC	Cellular response to heat stress	REAC:R-MMU-3371556	0.000140475	3.8524	84	1132	29	8671	SIRT1,RPA1,NUP133,ATM,BAG4,NUP43,NUP160,NUP37,FKBP4,NUP85,HSPH1,NUP93,NUP62,NUP205,HSPA9,NUP155,NUP188,DNAJC7,NUP107,PTGES3,DNAJC2,HSPA14,NUP214,HSP90AB1,NUP54,NUP153,RAE1,ST13,DNAJB6
REAC	G1/S Transition	REAC:R-MMU-69206	0.000164082	3.78494	103	1132	33	8671	POLA1,MCM5,MCM10,RPA1,CDT1,DBF4,PSMD7,ORC1,MCM2,ORC5,POLE,CCNE1,MCM3,ORC2,MCM4,SKP2,CDC7,PRIM1,POLE2,MCM7,MCM8,CCNA2,MCM6,POLA2,ORC3,CCNH,POLE4,PSMD5,PSMC6,PSMA5,PSMD12,PSMC4,PSME3
REAC	Lagging Strand Synthesis	REAC:R-MMU-69186	0.000164743	3.78319	16	1132	11	8671	DNA2,POLA1,POLD2,RPA1,RFC5,RFC4,PCNA,POLD1,PRIM1,POLA2,RFC3
REAC	PCNA-Dependent Long Patch Base Excision Repair	REAC:R-MMU-5651801	0.000164743	3.78319	16	1132	11	8671	POLD2,RPA1,RFC5,RFC4,POLE,PCNA,POLD1,APEX1,POLE2,RFC3,POLE4
REAC	Resolution of AP sites via the multiple-nucleotide patch replacement pathway	REAC:R-MMU-110373	0.000190144	3.72092	19	1132	12	8671	POLD2,RPA1,RFC5,PARP2,RFC4,POLE,PCNA,POLD1,APEX1,POLE2,RFC3,POLE4
REAC	Mitotic Prometaphase	REAC:R-MMU-68877	0.000191007	3.71895	184	1132	49	8671	DYNC1I1,KIF18A,NUP133,RCC2,BUB1B,HAUS1,CEP78,CENPM,CENPN,HAUS4,ERCC6L,NUP43,CEP192,NCAPG,NUP160,KNTC1,CSNK2A1,ALMS1,CEP57,NUP37,SPC24,TUBA4A,NUP85,CEP72,KIF2C,CEP76,PCM1,TUBGCP3,SMC3,NEK2,CENPO,XPO1,HAUS8,CDCA5,MAD1L1,NUP107,NCAPH,TUBB3,NUDC,INCENP,HAUS5,SMC2,TUBA1B,TUBGCP5,RAD21,ZW10,AURKB,HAUS6,CDCA8
REAC	Regulation of Glucokinase by Glucokinase Regulatory Protein	REAC:R-MMU-170822	0.000446915	3.34978	30	1132	15	8671	NUP133,NUP43,NUP160,NUP37,NUP85,NUP93,NUP62,NUP205,NUP155,NUP188,NUP107,NUP214,NUP54,NUP153,RAE1
REAC	RNA polymerase II transcribes snRNA genes	REAC:R-MMU-6807505	0.000670196	3.1738	67	1132	24	8671	POU2F2,INTS10,ZC3H8,SRRT,TAF13,TAF8,INTS4,RPAP2,INTS6,SP1,POLR2E,POLR2C,TBP,POLR2B,INTS2,POLR2H,CCNT2,PCF11,SNAPC4,POU2F1,TAF6,NCBP1,GTF2E2,TAF9
REAC	Nucleobase biosynthesis	REAC:R-MMU-8956320	0.000878907	3.05606	15	1132	10	8671	DHODH,PFAS,PPAT,ADSL,GART,PAICS,IMPDH2,ATIC,CAD,UMPS
REAC	Processing of Intronless Pre-mRNAs	REAC:R-MMU-77595	0.000933536	3.02987	18	1132	11	8671	NUDT21,PABPN1,CPSF3,WDR33,PCF11,CLP1,CSTF2T,NCBP1,CSTF1,CPSF1,CPSF4
REAC	SUMOylation of chromatin organization proteins	REAC:R-MMU-4551638	0.00103101	2.98674	64	1132	23	8671	SATB1,NUP133,NUP43,NUP160,NUP37,NUP85,PIAS2,NUP93,NUP62,NUP205,NUP155,NUP188,NUP107,PCGF2,SUMO2,L3MBTL2,NUP214,NUP54,SUZ12,NUP153,SUMO1,RAE1,RNF2
REAC	Nuclear Pore Complex (NPC) Disassembly	REAC:R-MMU-3301854	0.00126207	2.89892	32	1132	15	8671	NUP133,NUP43,NUP160,NUP37,NUP85,NUP93,NUP62,NUP205,NUP155,NUP188,NUP107,NUP214,NUP54,NUP153,RAE1
REAC	RNA Polymerase I Transcription Initiation	REAC:R-MMU-73762	0.00149748	2.82464	40	1132	17	8671	ZNRD1,MTA3,POLR1B,RRN3,TAF1C,GTF2H3,GTF2H2,POLR2E,TBP,POLR1C,GTF2H4,POLR2H,TAF1D,POLR1A,RBBP4,CCNH,GATAD2A
REAC	Recycling of eIF2:GDP	REAC:R-MMU-72731	0.00177541	2.7507	8	1132	7	8671	EIF2S2,EIF2B3,EIF2B4,EIF2B1,EIF2S3X,EIF2S1,EIF2B5
REAC	Polymerase switching on the C-strand of the telomere	REAC:R-MMU-174411	0.0018379	2.73568	13	1132	9	8671	POLA1,POLD2,RFC5,RFC4,PCNA,POLD1,PRIM1,POLA2,RFC3
REAC	Leading Strand Synthesis	REAC:R-MMU-69109	0.0018379	2.73568	13	1132	9	8671	POLA1,POLD2,RFC5,RFC4,PCNA,POLD1,PRIM1,POLA2,RFC3
REAC	Polymerase switching	REAC:R-MMU-69091	0.0018379	2.73568	13	1132	9	8671	POLA1,POLD2,RFC5,RFC4,PCNA,POLD1,PRIM1,POLA2,RFC3
REAC	Processing of DNA double-strand break ends	REAC:R-MMU-5693607	0.00191716	2.71734	94	1132	29	8671	DNA2,RAD9B,CHEK1,TIPIN,RPA1,RAD1,BRCA1,HUS1,ATM,RMI2,RFC5,TIMELESS,RFC4,BLM,BRIP1,CLSPN,BARD1,EXO1,CCNA2,SUMO2,RNF168,RFC3,RAD17,RMI1,TOPBP1,SUMO1,ATRIP,RAD9A,KAT5
REAC	mRNA decay by 3' to 5' exoribonuclease	REAC:R-MMU-429958	0.00206918	2.6842	16	1132	10	8671	EXOSC7,EXOSC2,DIS3,EXOSC5,TTC37,EXOSC3,EXOSC1,EXOSC9,EXOSC4,EXOSC8
REAC	RNA Polymerase II Pre-transcription Events	REAC:R-MMU-674695	0.0021692	2.6637	71	1132	24	8671	TCEA1,TAF13,GTF2H3,GTF2H2,POLR2E,POLR2C,TBP,GTF2H4,SSRP1,POLR2B,POLR2H,CCNT2,TAF7,NELFCD,NELFE,NELFA,TAF6,CCNH,TAF1,NCBP1,CDC73,TAF15,GTF2E2,TAF9
REAC	Mismatch repair (MMR) directed by MSH2:MSH6 (MutSalpha)	REAC:R-MMU-5358565	0.00371628	2.42989	11	1132	8	8671	MSH6,MSH2,POLD2,RPA1,MLH1,PCNA,POLD1,EXO1
REAC	Mismatch Repair	REAC:R-MMU-5358508	0.00371628	2.42989	11	1132	8	8671	MSH6,MSH2,POLD2,RPA1,MLH1,PCNA,POLD1,EXO1
REAC	RNA Polymerase I Transcription Termination	REAC:R-MMU-73863	0.00400458	2.39744	27	1132	13	8671	ZNRD1,POLR1B,TAF1C,GTF2H3,GTF2H2,POLR2E,TBP,POLR1C,GTF2H4,POLR2H,TAF1D,POLR1A,CCNH
REAC	Processing of Capped Intronless Pre-mRNA	REAC:R-MMU-75067	0.00400458	2.39744	27	1132	13	8671	NUDT21,PABPN1,CPSF3,SLBP,WDR33,PCF11,CLP1,SNRPD3,CSTF2T,NCBP1,CSTF1,CPSF1,CPSF4
REAC	KSRP (KHSRP) binds and destabilizes mRNA	REAC:R-MMU-450604	0.00454872	2.34211	14	1132	9	8671	EXOSC7,EXOSC2,DIS3,EXOSC5,EXOSC3,EXOSC1,EXOSC9,EXOSC4,EXOSC8
REAC	Processive synthesis on the lagging strand	REAC:R-MMU-69183	0.00986907	2.00572	12	1132	8	8671	DNA2,POLA1,POLD2,RPA1,PCNA,POLD1,PRIM1,POLA2
REAC	Removal of the Flap Intermediate	REAC:R-MMU-69166	0.00986907	2.00572	12	1132	8	8671	DNA2,POLA1,POLD2,RPA1,PCNA,POLD1,PRIM1,POLA2
REAC	Resolution of Abasic Sites (AP sites)	REAC:R-MMU-73933	0.01052	1.97799	29	1132	13	8671	POLD2,RPA1,RFC5,UNG,PARP2,RFC4,POLE,PCNA,POLD1,APEX1,POLE2,RFC3,POLE4
REAC	Dual Incision in GG-NER	REAC:R-MMU-5696400	0.0110371	1.95714	37	1132	15	8671	POLD2,RPA1,RFC5,PARP2,RFC4,POLE,CHD1L,GTF2H3,GTF2H2,PCNA,POLD1,POLE2,GTF2H4,RFC3,POLE4
REAC	DNA replication initiation	REAC:R-MMU-68952	0.0119848	1.92137	7	1132	6	8671	POLA1,POLE,PRIM1,POLE2,POLA2,POLE4
REAC	Telomere C-strand synthesis initiation	REAC:R-MMU-174430	0.0119848	1.92137	7	1132	6	8671	POLA1,POLE,PRIM1,POLE2,POLA2,POLE4
REAC	Transcriptional Regulation by E2F6	REAC:R-MMU-8953750	0.0125373	1.9018	22	1132	11	8671	CHEK1,EED,TFDP1,PCGF6,MGA,EZH2,PCGF2,L3MBTL2,SUZ12,RBBP4,RNF2
REAC	RNA Polymerase II Transcription Pre-Initiation And Promoter Opening	REAC:R-MMU-73779	0.0150082	1.82367	42	1132	16	8671	TAF13,GTF2H3,GTF2H2,POLR2E,POLR2C,TBP,GTF2H4,POLR2B,POLR2H,TAF7,TAF6,CCNH,TAF1,TAF15,GTF2E2,TAF9
REAC	RNA Polymerase II Transcription Initiation And Promoter Clearance	REAC:R-MMU-76042	0.0150082	1.82367	42	1132	16	8671	TAF13,GTF2H3,GTF2H2,POLR2E,POLR2C,TBP,GTF2H4,POLR2B,POLR2H,TAF7,TAF6,CCNH,TAF1,TAF15,GTF2E2,TAF9
REAC	RNA Polymerase II Transcription Initiation	REAC:R-MMU-75953	0.0150082	1.82367	42	1132	16	8671	TAF13,GTF2H3,GTF2H2,POLR2E,POLR2C,TBP,GTF2H4,POLR2B,POLR2H,TAF7,TAF6,CCNH,TAF1,TAF15,GTF2E2,TAF9
REAC	RNA Polymerase II Promoter Escape	REAC:R-MMU-73776	0.0150082	1.82367	42	1132	16	8671	TAF13,GTF2H3,GTF2H2,POLR2E,POLR2C,TBP,GTF2H4,POLR2B,POLR2H,TAF7,TAF6,CCNH,TAF1,TAF15,GTF2E2,TAF9
REAC	Tristetraprolin (TTP, ZFP36) binds and destabilizes mRNA	REAC:R-MMU-450513	0.0203189	1.6921	16	1132	9	8671	EXOSC7,EXOSC2,DIS3,EXOSC5,EXOSC3,EXOSC1,EXOSC9,EXOSC4,EXOSC8
REAC	Butyrate Response Factor 1 (BRF1) binds and destabilizes mRNA	REAC:R-MMU-450385	0.0203189	1.6921	16	1132	9	8671	EXOSC7,EXOSC2,DIS3,EXOSC5,EXOSC3,EXOSC1,EXOSC9,EXOSC4,EXOSC8
REAC	RNA Polymerase III Transcription	REAC:R-MMU-74158	0.0248356	1.60492	31	1132	13	8671	POLR3GL,POLR3G,POLR3B,POLR2E,TBP,POLR1C,GTF3C3,POLR2H,SNAPC4,POU2F1,POLR3A,GTF3C2,POLR3F
REAC	RNA Polymerase III Transcription Initiation	REAC:R-MMU-76046	0.0248356	1.60492	31	1132	13	8671	POLR3GL,POLR3G,POLR3B,POLR2E,TBP,POLR1C,GTF3C3,POLR2H,SNAPC4,POU2F1,POLR3A,GTF3C2,POLR3F
REAC	G2/M DNA damage checkpoint	REAC:R-MMU-69473	0.0257313	1.58954	91	1132	26	8671	DNA2,RAD9B,CHEK2,CHEK1,RPA1,RAD1,BRCA1,HUS1,ATM,RMI2,RFC5,RFC4,BLM,BRIP1,BARD1,EXO1,TRP53,RNF168,RFC3,RAD17,RMI1,TOPBP1,SUMO1,ATRIP,RAD9A,KAT5
REAC	Gap-filling DNA repair synthesis and ligation in GG-NER	REAC:R-MMU-5696397	0.0290456	1.53692	20	1132	10	8671	POLD2,RPA1,RFC5,RFC4,POLE,PCNA,POLD1,POLE2,RFC3,POLE4
REAC	RNA Polymerase III Transcription Initiation From Type 3 Promoter	REAC:R-MMU-76071	0.0345587	1.46144	24	1132	11	8671	POLR3GL,POLR3G,POLR3B,POLR2E,TBP,POLR1C,POLR2H,SNAPC4,POU2F1,POLR3A,POLR3F
REAC	Recognition of DNA damage by PCNA-containing replication complex	REAC:R-MMU-110314	0.0369407	1.43249	28	1132	12	8671	POLD2,RPA1,DTL,RFC5,RFC4,POLE,USP1,PCNA,POLD1,POLE2,RFC3,POLE4
REAC	Resolution of Sister Chromatid Cohesion	REAC:R-MMU-2500257	0.0393769	1.40476	114	1132	30	8671	DYNC1I1,KIF18A,NUP133,RCC2,BUB1B,CENPM,CENPN,ERCC6L,NUP43,NUP160,KNTC1,NUP37,SPC24,TUBA4A,NUP85,KIF2C,SMC3,CENPO,XPO1,CDCA5,MAD1L1,NUP107,TUBB3,NUDC,INCENP,TUBA1B,RAD21,ZW10,AURKB,CDCA8
REAC	Metabolism of amino acids and derivatives	REAC:R-MMU-71291	0.0434036	1.36247	239	1132	52	8671	HAL,GPT2,PYCR1,PIPOX,CBS,SLC7A5,TDH,TST,PSPH,PSAT1,SHMT1,ALDH18A1,SLC25A15,BCAT2,MRI1,SRM,PRODH,GCAT,BCKDHB,DHTKD1,SLC3A2,GOT1,PSMD7,BCAT1,HIBCH,AMT,LIPT2,SLC25A12,SEPHS2,LIAS,GCDH,DBT,GLUL,MPST,GCSH,QDPR,MCCC1,PDHX,PDHB,DDC,AHCY,SLC25A13,GOT2,PSMD5,HIBADH,ODC1,PSMC6,IVD,PSMA5,PSMD12,PSMC4,PSME3
REAC	Formation of TC-NER Pre-Incision Complex	REAC:R-MMU-6781823	0.0461225	1.33609	50	1132	17	8671	ISY1,TCEA1,XAB2,GTF2H3,GTF2H2,POLR2E,POLR2C,ERCC8,GTF2H4,POLR2B,POLR2H,AQR,COPS7A,COPS3,COPS4,CCNH,PRPF19
WP	mRNA processing	WP:WP310	6.50028e-24	23.1871	393	610	137	4091	ELAVL3,ZMAT4,ELAVL4,PPARGC1B,ZFP740,ADAT1,CSAD,ENOX1,D1PAS1,SRSF7,EXOSC7,BRCA1,CELF4,NIP7,SF3B3,TNRC6C,RBMXL1,DDX21,RDM1,NCL,SUGP2,U2SURP,MSI2,DIS3,AKAP1,PRPF40B,EIF2D,PRPF3,RNMT,RNASEH2A,EXOSC5,NOL8,MAK16,RBPMS2,LSM7,RBM10,LSM1,DDX20,U2AF1,BARD1,ILF3,SLTM,METTL3,NUFIP1,PPP1R8,RPP14,SRSF3,RBM8A,PRPF4,HNRNPC,SYNCRIP,SRSF10,WDR55,FXR1,SF3B2,CPSF3,EXOSC9,DDX39,ACIN1,SLBP,EFTUD2,CDC40,DHX9,EXOSC4,SEC…
WP	DNA Replication	WP:WP150	4.48889e-14	13.3479	36	610	27	4091	POLA1,MCM5,POLD2,MCM10,RPA1,CDT1,RFC1,DBF4,ORC1,MCM2,ORC5,RFC4,POLE,RPA2,MCM3,ORC2,MCM4,POLD1,POLD3,CDC7,PRIM1,POLE2,MCM6,POLA2,RFC3,ORC3,ORC6
WP	PluriNetWork	WP:WP1763	6.33028e-13	12.1986	271	610	89	4091	CUBN,INHBB,GBX2,DNMT3A,OTX2,ERAS,NR0B1,TET1,FGF4,SOCS2,NR5A2,ZFP42,LIFR,KLF2,ESRRB,UTF1,SATB1,TLE4,HELLS,SALL1,PML,JARID2,TCL1,KLF4,POU5F1,NACC1,MYCN,MTF2,EED,MYBL2,LYAR,REST,PARP1,ETV5,TBX3,LEF1,BRCA1,RIF1,PHC1,KDM4C,XPO4,FBXO15,TRIM28,ZSCAN10,ZFP57,SALL4,NCL,DPPA4,ZIC3,SMARCAD1,UHRF1,RCOR2,CTCF,RBPJ,TFCP2L1,PIAS2,ZFP281,HIRA,SOS1,SP1,HCFC1,TFE3,SSRP1,SIN3A,EZH2,WWP2,TRP53,PTEN,DHX9,ID1,CTBP2,TR…
WP	G1 to S cell cycle control	WP:WP413	7.47916e-06	5.12615	57	610	25	4091	E2F2,MCM5,TFDP2,RPA1,ATM,ORC1,CCND3,MCM2,TFDP1,ORC5,POLE,RPA2,E2F4,CCNE1,MCM3,ORC2,MCM4,PRIM1,POLE2,TRP53,MCM6,POLA2,ORC3,CCNH,ORC6
WP	Mismatch repair	WP:WP1257	1.45565e-05	4.83694	8	610	8	4091	MSH6,MSH2,RPA1,RFC1,MLH1,LIG1,POLD1,EXO1
WP	Eukaryotic Transcription Initiation	WP:WP567	0.000178362	3.7487	32	610	16	4091	POLR1B,TAF5,GTF2H3,GTF2H2,POLR2C,POLR1C,GTF2H4,POLR2B,POLR2H,POLR1A,TAF7,GTF2H1,TAF6,POLR2J,CCNH,GTF2E2
WP	Homologous recombination	WP:WP1258	0.00411427	2.38571	12	610	8	4091	POLD2,BRCA2,RPA1,RAD54B,ATM,POLD1,POLD3,RAD51
WP	Translation Factors	WP:WP307	0.00417309	2.37954	43	610	17	4091	EIF2S2,EIF2B3,EIF4EBP1,EIF2B4,ETF1,EIF4A1,EIF4B,EIF3G,EIF2B1,EIF3D,EIF2S3X,EIF2S1,EIF2AK1,EIF3E,EIF2B5,EIF4G1,EIF3I
WP	One Carbon Metabolism	WP:WP435	0.00422849	2.37382	28	610	13	4091	DNMT3A,MTHFD2,SHMT1,MTHFD1,SHMT2,GART,AMT,MAT2B,DHFR,ATIC,MTRR,MTFMT,DNMT1
WP	Amino Acid metabolism	WP:WP662	0.00637805	2.19531	83	610	26	4091	PYCR1,CBS,ALDH18A1,SRM,EPRS,FARSB,IARS,GOT1,BCAT1,HIBCH,PCX,MAOA,GLUL,GSR,MPST,GCLM,ADH5,VARS,MCCC1,PDHX,ACADM,DDC,CAD,GOT2,HIBADH,ODC1
WP	Glutathione and one carbon metabolism	WP:WP730	0.0304027	1.51709	29	610	12	4091	DNMT3A,CBS,ANPEP,SHMT1,SHMT2,AMT,GSR,MAT2B,GCLM,GCLC,MTRR,DNMT1
WP	Mitochondrial Gene Expression	WP:WP1263	0.048322	1.31586	19	610	9	4091	PPARGC1B,TFB1M,GABPB2,PPRC1,GABPA,SP1,TFAM,HCFC1,POLRMT
TF	Factor: FOXN4; motif: NNWANNCGWMCGCGTCNNNNMT; match class: 1	TF:M04662_1	2.05556e-142	141.687	12767	2346	1924	21846	HNF4A,INHBB,NKX6-3,SCN3A,EDN2,PLA2G10,TCF23,SFRP4,SRMS,RXRG,GNA14,FGF3,SOX17,INSC,STRA8,IGSF21,PIRT,SCUBE2,SOX1,KCNJ3,ANKRD34A,TCF15,HOPX,TNFSF11,HNF1B,SLC47A1,KCNK4,GSX1,SEMA5B,HAL,NLGN3,ATP1B2,NTRK2,FGF15,OLIG2,GM5134,MEF2B,COL13A1,ST8SIA1,SHISA3,PRDM14,KIRREL2,GBX2,DNMT3A,CLNK,MYRF,GM3336,DMRT1,TCERG1L,RFX4,FAM184B,PDZD4,LAMA1,OTX2,TCAM1,SPRY4,TRIL,HORMAD1,SLC25A34,DLEU7,FRAT1,ARL4D,F2,EN2,MYB…
TF	Factor: FOXN4; motif: NNWANNCGWMCGCGTCNNNNMT; match class: 0	TF:M04662_0	3.99028e-137	136.399	16015	2346	2177	21846	HNF4A,INHBB,NKX6-3,SCN3A,NOSTRIN,EDN2,LY6G5C,PLA2G10,TCF23,SFRP4,SRMS,EPAS1,HYDIN,RXRG,GNA14,KHDC3,KLF15,FGF3,NLRP6,SOX17,INSC,STRA8,IGSF21,PIRT,UBASH3A,FITM1,SCUBE2,SOX1,BC021614,KCNJ3,ANKRD34A,TCF15,HOPX,TNFSF11,HNF1B,SLC47A1,KCNK4,PDYN,GSX1,SEMA5B,SPN,HAL,NLGN3,ATP1B2,NTRK2,TGM3,FGF15,OLIG2,PDE9A,GM5134,MEF2B,COL13A1,ST8SIA1,NOS3,SHISA3,PRDM14,KIRREL2,GBX2,DNMT3A,CLNK,MYRF,GM3336,SOAT2,DMRT1,T…
TF	Factor: FOXN4; motif: NNWANNCGWMCGCGTCNNNNMT	TF:M04662	3.99028e-137	136.399	16015	2346	2177	21846	HNF4A,INHBB,NKX6-3,SCN3A,NOSTRIN,EDN2,LY6G5C,PLA2G10,TCF23,SFRP4,SRMS,EPAS1,HYDIN,RXRG,GNA14,KHDC3,KLF15,FGF3,NLRP6,SOX17,INSC,STRA8,IGSF21,PIRT,UBASH3A,FITM1,SCUBE2,SOX1,BC021614,KCNJ3,ANKRD34A,TCF15,HOPX,TNFSF11,HNF1B,SLC47A1,KCNK4,PDYN,GSX1,SEMA5B,SPN,HAL,NLGN3,ATP1B2,NTRK2,TGM3,FGF15,OLIG2,PDE9A,GM5134,MEF2B,COL13A1,ST8SIA1,NOS3,SHISA3,PRDM14,KIRREL2,GBX2,DNMT3A,CLNK,MYRF,GM3336,SOAT2,DMRT1,T…
TF	Factor: ZF5; motif: GSGCGCGR	TF:M00716	1.35407e-134	133.868	14821	2346	2084	21846	HABP2,HKDC1,CEACAM1,SRGN,KLB,PDZD3,INHBB,NKX6-3,HUS1B,EDN2,PLA2G10,TCF23,SFRP4,SRMS,EPAS1,HYDIN,RXRG,GNA14,KHDC3,KLF15,INHBC,NLRP4F,FGF3,SOX17,INSC,STRA8,IGSF21,PIRT,UBASH3A,FITM1,SCUBE2,SOX1,BC021614,FGF1,KCNJ3,ANKRD34A,TCF15,HOPX,TNFSF11,HNF1B,SLC47A1,KCNK4,PDYN,GSX1,SEMA5B,SPN,NLGN3,ATP1B2,NTRK2,TGM3,FGF15,OLIG2,PDE9A,GM5134,MEF2B,LRRIQ4,COL13A1,ST8SIA1,SHISA3,PRDM14,SLC15A1,KIRREL2,GBX2,DNMT3…
TF	Factor: ZF5; motif: GSGCGCGR; match class: 0	TF:M00716_0	1.35407e-134	133.868	14821	2346	2084	21846	HABP2,HKDC1,CEACAM1,SRGN,KLB,PDZD3,INHBB,NKX6-3,HUS1B,EDN2,PLA2G10,TCF23,SFRP4,SRMS,EPAS1,HYDIN,RXRG,GNA14,KHDC3,KLF15,INHBC,NLRP4F,FGF3,SOX17,INSC,STRA8,IGSF21,PIRT,UBASH3A,FITM1,SCUBE2,SOX1,BC021614,FGF1,KCNJ3,ANKRD34A,TCF15,HOPX,TNFSF11,HNF1B,SLC47A1,KCNK4,PDYN,GSX1,SEMA5B,SPN,NLGN3,ATP1B2,NTRK2,TGM3,FGF15,OLIG2,PDE9A,GM5134,MEF2B,LRRIQ4,COL13A1,ST8SIA1,SHISA3,PRDM14,SLC15A1,KIRREL2,GBX2,DNMT3…
TF	Factor: ZF5; motif: NRNGNGCGCGCWN	TF:M00333	2.07157e-115	114.684	14473	2346	2023	21846	HABP2,CEACAM1,SRGN,PDZD3,INHBB,NKX6-3,HUS1B,EDN2,TCF23,SFRP4,SRMS,EPAS1,HYDIN,GNA14,KHDC3,KLF15,INHBC,FGF3,INSC,STRA8,IGSF21,PIRT,SCUBE2,SOX1,FGF1,ANKRD34A,TCF15,HOPX,TNFSF11,SMYD1,HNF1B,SLC47A1,KCNK4,PDYN,GSX1,SEMA5B,SPN,HAL,NLGN3,ATP1B2,NTRK2,TNFAIP8L2,FGF15,OLIG2,PDE9A,GM5134,MEF2B,LRRIQ4,COL13A1,ST8SIA1,SHISA3,PRDM14,SLC15A1,KIRREL2,GBX2,DNMT3A,CLNK,LRRC34,MYRF,GM3336,SOAT2,GSTP2,DMRT1,TCERG1…
TF	Factor: ZF5; motif: NRNGNGCGCGCWN; match class: 0	TF:M00333_0	2.07157e-115	114.684	14473	2346	2023	21846	HABP2,CEACAM1,SRGN,PDZD3,INHBB,NKX6-3,HUS1B,EDN2,TCF23,SFRP4,SRMS,EPAS1,HYDIN,GNA14,KHDC3,KLF15,INHBC,FGF3,INSC,STRA8,IGSF21,PIRT,SCUBE2,SOX1,FGF1,ANKRD34A,TCF15,HOPX,TNFSF11,SMYD1,HNF1B,SLC47A1,KCNK4,PDYN,GSX1,SEMA5B,SPN,HAL,NLGN3,ATP1B2,NTRK2,TNFAIP8L2,FGF15,OLIG2,PDE9A,GM5134,MEF2B,LRRIQ4,COL13A1,ST8SIA1,SHISA3,PRDM14,SLC15A1,KIRREL2,GBX2,DNMT3A,CLNK,LRRC34,MYRF,GM3336,SOAT2,GSTP2,DMRT1,TCERG1…
TF	Factor: E2F-1; motif: GNGGGCGGGRMN	TF:M10209	8.12669e-111	110.09	14231	2346	1994	21846	HNF4A,HABP2,HKDC1,PDZD3,INHBB,SCN3A,EDN2,LY6G5C,INHBE,PLA2G10,TCF23,EPAS1,HYDIN,FCGR2B,RXRG,NLRP4F,FGF3,SOX17,INSC,STRA8,IGSF21,MYO1F,FITM1,SCUBE2,SOX1,BC021614,KCNJ3,TCF15,HOPX,TNFSF11,HNF1B,SLC47A1,KCNK4,GSX1,SEMA5B,NLGN3,ATP1B2,NTRK2,TNFAIP8L2,FGF15,OLIG2,PDE9A,GM5134,MEF2B,LRRIQ4,COL13A1,ST8SIA1,NOS3,SHISA3,PRDM14,SLC15A1,KIRREL2,GBX2,DNMT3A,LRRC34,MYRF,GSTP2,DMRT1,TCERG1L,RFX4,ASPHD1,FAM184B…
TF	Factor: E2F-1; motif: GNGGGCGGGRMN; match class: 0	TF:M10209_0	8.12669e-111	110.09	14231	2346	1994	21846	HNF4A,HABP2,HKDC1,PDZD3,INHBB,SCN3A,EDN2,LY6G5C,INHBE,PLA2G10,TCF23,EPAS1,HYDIN,FCGR2B,RXRG,NLRP4F,FGF3,SOX17,INSC,STRA8,IGSF21,MYO1F,FITM1,SCUBE2,SOX1,BC021614,KCNJ3,TCF15,HOPX,TNFSF11,HNF1B,SLC47A1,KCNK4,GSX1,SEMA5B,NLGN3,ATP1B2,NTRK2,TNFAIP8L2,FGF15,OLIG2,PDE9A,GM5134,MEF2B,LRRIQ4,COL13A1,ST8SIA1,NOS3,SHISA3,PRDM14,SLC15A1,KIRREL2,GBX2,DNMT3A,LRRC34,MYRF,GSTP2,DMRT1,TCERG1L,RFX4,ASPHD1,FAM184B…
TF	Factor: Kaiso; motif: SARNYCTCGCGAGAN; match class: 0	TF:M10276_0	1.45829e-110	109.836	13493	2346	1929	21846	HABP2,CUBN,INHBB,NOSTRIN,EDN2,SFRP4,EPAS1,FCGR2B,KHDC3,FGF3,NLRP6,SOX17,INSC,STRA8,IGSF21,PIRT,UBASH3A,SCUBE2,SOX1,KCNJ3,TCF15,HOPX,KCNK4,PDYN,GSX1,SEMA5B,ATP1B2,NTRK2,FGF15,OLIG2,PDE9A,GM5134,MEF2B,COL13A1,ST8SIA1,SHISA3,PRDM14,SLC15A1,KIRREL2,GBX2,DNMT3A,MYRF,RBM44,GM3336,GSTP2,DMRT1,TCERG1L,RFX4,ASPHD1,FAM184B,PDZD4,LAMA1,OTX2,TCAM1,CALCA,SPRY4,TRIL,PRSS41,GUCA1A,DLEU7,CPNE9,FRAT1,ARL4D,F2,EN2…
TF	Factor: Kaiso; motif: SARNYCTCGCGAGAN	TF:M10276	1.45829e-110	109.836	13493	2346	1929	21846	HABP2,CUBN,INHBB,NOSTRIN,EDN2,SFRP4,EPAS1,FCGR2B,KHDC3,FGF3,NLRP6,SOX17,INSC,STRA8,IGSF21,PIRT,UBASH3A,SCUBE2,SOX1,KCNJ3,TCF15,HOPX,KCNK4,PDYN,GSX1,SEMA5B,ATP1B2,NTRK2,FGF15,OLIG2,PDE9A,GM5134,MEF2B,COL13A1,ST8SIA1,SHISA3,PRDM14,SLC15A1,KIRREL2,GBX2,DNMT3A,MYRF,RBM44,GM3336,GSTP2,DMRT1,TCERG1L,RFX4,ASPHD1,FAM184B,PDZD4,LAMA1,OTX2,TCAM1,CALCA,SPRY4,TRIL,PRSS41,GUCA1A,DLEU7,CPNE9,FRAT1,ARL4D,F2,EN2…
TF	Factor: ZF5; motif: GSGCGCGR; match class: 1	TF:M00716_1	5.50318e-108	107.259	12032	2346	1788	21846	PDZD3,INHBB,HUS1B,SFRP4,SRMS,EPAS1,HYDIN,RXRG,GNA14,INHBC,NLRP4F,FGF3,SOX17,INSC,STRA8,IGSF21,PIRT,FITM1,SCUBE2,SOX1,BC021614,FGF1,KCNJ3,ANKRD34A,TCF15,HOPX,TNFSF11,HNF1B,SLC47A1,KCNK4,PDYN,GSX1,SEMA5B,NLGN3,ATP1B2,NTRK2,FGF15,OLIG2,PDE9A,MEF2B,LRRIQ4,COL13A1,ST8SIA1,SHISA3,PRDM14,KIRREL2,GBX2,DNMT3A,LRRC34,MYRF,DMRT1,TCERG1L,RFX4,ASPHD1,FAM184B,PDZD4,LAMA1,CALCA,SPRY4,TRIL,HORMAD1,PRSS41,DLEU7,C…
TF	Factor: ZF5; motif: NRNGNGCGCGCWN; match class: 1	TF:M00333_1	3.19597e-106	105.495	11186	2346	1701	21846	SRGN,INHBB,NKX6-3,SFRP4,SRMS,EPAS1,HYDIN,GNA14,FGF3,INSC,STRA8,IGSF21,SCUBE2,SOX1,FGF1,ANKRD34A,TCF15,HOPX,TNFSF11,HNF1B,SLC47A1,KCNK4,GSX1,SEMA5B,NLGN3,ATP1B2,NTRK2,TNFAIP8L2,FGF15,OLIG2,PDE9A,MEF2B,COL13A1,ST8SIA1,SHISA3,PRDM14,SLC15A1,KIRREL2,GBX2,DNMT3A,MYRF,GM3336,DMRT1,TCERG1L,RFX4,ASPHD1,FAM184B,PDZD4,LAMA1,OTX2,TCAM1,TNFSF13,SPRY4,TRIL,HORMAD1,PRSS41,DLEU7,CPNE9,FRAT1,EN2,MYB,FOXN4,QPRT,N…
TF	Factor: E2F; motif: GGCGSG	TF:M00803	2.19083e-98	97.6594	10394	2346	1602	21846	SRGN,INHBB,HUS1B,EDN2,SRMS,EPAS1,HYDIN,RXRG,GNA14,FGF3,INSC,IGSF21,SCUBE2,SOX1,KCNJ3,TCF15,HOPX,TNFSF11,HNF1B,SLC47A1,KCNK4,GSX1,SEMA5B,NLGN3,ATP1B2,NTRK2,FGF15,PDE9A,COL13A1,ST8SIA1,SHISA3,KIRREL2,GBX2,DNMT3A,MYRF,GM3336,DMRT1,TCERG1L,RFX4,ASPHD1,PDZD4,LAMA1,OTX2,SPRY4,TRIL,DLEU7,CPNE9,FRAT1,EN2,MYB,FOXN4,AI854703,MSH6,SLC9B2,HHIP,NPHS1,SLC29A1,FKBP6,DYNC1I1,FOXR1,POU4F2,SPATS1,GABRP,SKOR1,ETV4,…
TF	Factor: E2F; motif: GGCGSG; match class: 0	TF:M00803_0	2.19083e-98	97.6594	10394	2346	1602	21846	SRGN,INHBB,HUS1B,EDN2,SRMS,EPAS1,HYDIN,RXRG,GNA14,FGF3,INSC,IGSF21,SCUBE2,SOX1,KCNJ3,TCF15,HOPX,TNFSF11,HNF1B,SLC47A1,KCNK4,GSX1,SEMA5B,NLGN3,ATP1B2,NTRK2,FGF15,PDE9A,COL13A1,ST8SIA1,SHISA3,KIRREL2,GBX2,DNMT3A,MYRF,GM3336,DMRT1,TCERG1L,RFX4,ASPHD1,PDZD4,LAMA1,OTX2,SPRY4,TRIL,DLEU7,CPNE9,FRAT1,EN2,MYB,FOXN4,AI854703,MSH6,SLC9B2,HHIP,NPHS1,SLC29A1,FKBP6,DYNC1I1,FOXR1,POU4F2,SPATS1,GABRP,SKOR1,ETV4,…
TF	Factor: Kaiso; motif: SARNYCTCGCGAGAN; match class: 1	TF:M10276_1	6.29163e-93	92.2012	9949	2346	1542	21846	INHBB,EDN2,SFRP4,EPAS1,KHDC3,FGF3,NLRP6,SOX17,INSC,STRA8,IGSF21,UBASH3A,SCUBE2,SOX1,TCF15,HOPX,KCNK4,GSX1,SEMA5B,ATP1B2,NTRK2,FGF15,PDE9A,MEF2B,COL13A1,ST8SIA1,SHISA3,GBX2,DNMT3A,MYRF,RBM44,DMRT1,TCERG1L,RFX4,ASPHD1,FAM184B,PDZD4,LAMA1,PRSS41,GUCA1A,DLEU7,CPNE9,FRAT1,ARL4D,F2,EN2,MYB,FOXN4,AI854703,NPL,MSH6,HHIP,SLC29A1,CPN1,FKBP6,DYNC1I1,POU4F2,SPATS1,SKOR1,ETV4,FOXD3,HPDL,ADAP2,DCLK2,ELAVL3,FHO…
TF	Factor: E2F-4; motif: NTTTCSCGCC	TF:M07380	8.03037e-86	85.0953	10548	2346	1587	21846	PDZD3,INHBB,HUS1B,INHBE,TCF23,EPAS1,HYDIN,RXRG,KLF15,FGF3,SOX17,STRA8,IGSF21,UBASH3A,SCUBE2,KCNJ3,TCF15,HOPX,KCNK4,GSX1,SEMA5B,ATP1B2,NTRK2,TGM3,OLIG2,PDE9A,MEF2B,COL13A1,ST8SIA1,NOS3,SHISA3,PRDM14,KIRREL2,GBX2,DNMT3A,RBM44,GSTP2,DMRT1,TCERG1L,ASPHD1,FAM184B,PDZD4,LAMA1,OTX2,TNFSF13,CALCA,SPRY4,TRIL,HORMAD1,PRSS41,DLEU7,CPNE9,FRAT1,F2,EN2,MYB,FOXN4,MSH6,SLC9B2,HHIP,PCK2,FKBP6,FOXR1,POU4F2,SPATS1,…
TF	Factor: E2F-4; motif: NTTTCSCGCC; match class: 0	TF:M07380_0	8.03037e-86	85.0953	10548	2346	1587	21846	PDZD3,INHBB,HUS1B,INHBE,TCF23,EPAS1,HYDIN,RXRG,KLF15,FGF3,SOX17,STRA8,IGSF21,UBASH3A,SCUBE2,KCNJ3,TCF15,HOPX,KCNK4,GSX1,SEMA5B,ATP1B2,NTRK2,TGM3,OLIG2,PDE9A,MEF2B,COL13A1,ST8SIA1,NOS3,SHISA3,PRDM14,KIRREL2,GBX2,DNMT3A,RBM44,GSTP2,DMRT1,TCERG1L,ASPHD1,FAM184B,PDZD4,LAMA1,OTX2,TNFSF13,CALCA,SPRY4,TRIL,HORMAD1,PRSS41,DLEU7,CPNE9,FRAT1,F2,EN2,MYB,FOXN4,MSH6,SLC9B2,HHIP,PCK2,FKBP6,FOXR1,POU4F2,SPATS1,…
TF	Factor: E2F-1; motif: NNNSSCGCSAANN	TF:M07250	3.58194e-85	84.4459	9012	2346	1421	21846	INHBB,TCF23,SFRP4,EPAS1,HYDIN,GNA14,KLF15,FGF3,NLRP6,SOX17,STRA8,IGSF21,MYO1F,SCUBE2,SOX1,TCF15,HNF1B,SLC47A1,GSX1,SEMA5B,HAL,NLGN3,ATP1B2,NTRK2,TGM3,FGF15,OLIG2,PDE9A,GM5134,COL13A1,ST8SIA1,SHISA3,GBX2,DNMT3A,MYRF,DMRT1,TCERG1L,ASPHD1,FAM184B,TRIL,HORMAD1,PRSS41,DLEU7,CPNE9,FRAT1,EN2,MYB,FOXN4,QPRT,AI854703,NPL,MSH6,HHIP,TEKT1,FKBP6,DYNC1I1,FOXR1,POU4F2,OLFR986,SKOR1,ETV4,FOXD3,ADAP2,DCLK2,FHOD3…
TF	Factor: E2F-1; motif: NNNSSCGCSAANN; match class: 0	TF:M07250_0	3.58194e-85	84.4459	9012	2346	1421	21846	INHBB,TCF23,SFRP4,EPAS1,HYDIN,GNA14,KLF15,FGF3,NLRP6,SOX17,STRA8,IGSF21,MYO1F,SCUBE2,SOX1,TCF15,HNF1B,SLC47A1,GSX1,SEMA5B,HAL,NLGN3,ATP1B2,NTRK2,TGM3,FGF15,OLIG2,PDE9A,GM5134,COL13A1,ST8SIA1,SHISA3,GBX2,DNMT3A,MYRF,DMRT1,TCERG1L,ASPHD1,FAM184B,TRIL,HORMAD1,PRSS41,DLEU7,CPNE9,FRAT1,EN2,MYB,FOXN4,QPRT,AI854703,NPL,MSH6,HHIP,TEKT1,FKBP6,DYNC1I1,FOXR1,POU4F2,OLFR986,SKOR1,ETV4,FOXD3,ADAP2,DCLK2,FHOD3…
TF	Factor: BEN; motif: CAGCGRNV	TF:M01240	4.39246e-80	79.3573	16233	2346	2100	21846	HNF4A,HKDC1,SRGN,CUBN,KLB,PDZD3,INHBB,NKX6-3,HUS1B,NOSTRIN,EDN2,LY6G5C,INHBE,PLA2G10,SFRP4,SRMS,EPAS1,RXRG,GNA14,KLF15,INHBC,NLRP4F,FGF3,NLRP6,SOX17,INSC,IGSF21,PIRT,FITM1,SCUBE2,SOX1,BC021614,FGF1,KCNJ3,ANKRD34A,TCF15,HOPX,TNFSF11,HNF1B,SLC47A1,KCNK4,PDYN,GSX1,SEMA5B,NLGN3,ATP1B2,NTRK2,TNFAIP8L2,TGM3,FGF15,OLIG2,PDE9A,GM5134,MEF2B,LRRIQ4,COL13A1,ST8SIA1,NOS3,SHISA3,PRDM14,SLC15A1,GBX2,DNMT3A,LRR…
TF	Factor: BEN; motif: CAGCGRNV; match class: 0	TF:M01240_0	4.39246e-80	79.3573	16233	2346	2100	21846	HNF4A,HKDC1,SRGN,CUBN,KLB,PDZD3,INHBB,NKX6-3,HUS1B,NOSTRIN,EDN2,LY6G5C,INHBE,PLA2G10,SFRP4,SRMS,EPAS1,RXRG,GNA14,KLF15,INHBC,NLRP4F,FGF3,NLRP6,SOX17,INSC,IGSF21,PIRT,FITM1,SCUBE2,SOX1,BC021614,FGF1,KCNJ3,ANKRD34A,TCF15,HOPX,TNFSF11,HNF1B,SLC47A1,KCNK4,PDYN,GSX1,SEMA5B,NLGN3,ATP1B2,NTRK2,TNFAIP8L2,TGM3,FGF15,OLIG2,PDE9A,GM5134,MEF2B,LRRIQ4,COL13A1,ST8SIA1,NOS3,SHISA3,PRDM14,SLC15A1,GBX2,DNMT3A,LRR…
TF	Factor: GABP-alpha; motif: CTTCCK; match class: 0	TF:M01660_0	1.09139e-74	73.962	10764	2346	1580	21846	HNF4A,FCRLB,CUBN,NKX6-3,HUS1B,SCN3A,NOSTRIN,SFRP4,SRMS,EPAS1,RXRG,GNA14,KHDC3,NLRP4F,FGF3,NLRP6,IGSF21,PIRT,FITM1,HOPX,SMYD1,SLC47A1,SEMA5B,SPN,MEP1B,NLGN3,TGM3,OLIG2,PDE9A,GM5134,MEF2B,ST8SIA1,SHISA3,KIRREL2,GBX2,DNMT3A,MYRF,DMRT1,TCERG1L,FAM184B,LAMA1,TCAM1,SPRY4,RPL3L,TRIL,DLEU7,F2,EN2,FOXN4,QPRT,AI854703,SGK2,MSH6,SLC9B2,NPHS1,SLC29A1,PCK2,FKBP6,LRRC2,FOXR1,EXOC3L,POU4F2,GABRP,SKOR1,SLC6A1,ET…
TF	Factor: GABP-alpha; motif: CTTCCK	TF:M01660	1.09139e-74	73.962	10764	2346	1580	21846	HNF4A,FCRLB,CUBN,NKX6-3,HUS1B,SCN3A,NOSTRIN,SFRP4,SRMS,EPAS1,RXRG,GNA14,KHDC3,NLRP4F,FGF3,NLRP6,IGSF21,PIRT,FITM1,HOPX,SMYD1,SLC47A1,SEMA5B,SPN,MEP1B,NLGN3,TGM3,OLIG2,PDE9A,GM5134,MEF2B,ST8SIA1,SHISA3,KIRREL2,GBX2,DNMT3A,MYRF,DMRT1,TCERG1L,FAM184B,LAMA1,TCAM1,SPRY4,RPL3L,TRIL,DLEU7,F2,EN2,FOXN4,QPRT,AI854703,SGK2,MSH6,SLC9B2,NPHS1,SLC29A1,PCK2,FKBP6,LRRC2,FOXR1,EXOC3L,POU4F2,GABRP,SKOR1,SLC6A1,ET…
TF	Factor: ELK-1; motif: ACCGGAWRTN	TF:M01981	1.05142e-72	71.9782	14694	2346	1954	21846	HNF4A,HABP2,CUBN,KLB,INHBB,NKX6-3,HUS1B,NOSTRIN,TCF23,SFRP4,SRMS,EPAS1,HYDIN,RXRG,GNA14,KHDC3,NLRP4F,FGF3,NLRP6,SOX17,IGSF21,UBASH3A,FITM1,SOX1,KCNJ3,TCF15,HOPX,SMYD1,HNF1B,GSX1,SEMA5B,MEP1B,HAL,ATP1B2,NTRK2,TNFAIP8L2,FGF15,OLIG2,PDE9A,GM5134,MEF2B,ST8SIA1,SHISA3,PRDM14,SLC15A1,KIRREL2,GBX2,DNMT3A,MYRF,RBM44,GM3336,SOAT2,GSTP2,DMRT1,TCERG1L,FAM184B,PDZD4,ITGB7,LAMA1,OTX2,TCAM1,TNFSF13,SLC5A4B,SPR…
TF	Factor: ELK-1; motif: ACCGGAWRTN; match class: 0	TF:M01981_0	1.05142e-72	71.9782	14694	2346	1954	21846	HNF4A,HABP2,CUBN,KLB,INHBB,NKX6-3,HUS1B,NOSTRIN,TCF23,SFRP4,SRMS,EPAS1,HYDIN,RXRG,GNA14,KHDC3,NLRP4F,FGF3,NLRP6,SOX17,IGSF21,UBASH3A,FITM1,SOX1,KCNJ3,TCF15,HOPX,SMYD1,HNF1B,GSX1,SEMA5B,MEP1B,HAL,ATP1B2,NTRK2,TNFAIP8L2,FGF15,OLIG2,PDE9A,GM5134,MEF2B,ST8SIA1,SHISA3,PRDM14,SLC15A1,KIRREL2,GBX2,DNMT3A,MYRF,RBM44,GM3336,SOAT2,GSTP2,DMRT1,TCERG1L,FAM184B,PDZD4,ITGB7,LAMA1,OTX2,TCAM1,TNFSF13,SLC5A4B,SPR…
TF	Factor: BEN; motif: CAGCGRNV; match class: 1	TF:M01240_1	1.77139e-71	70.7517	11982	2346	1695	21846	HNF4A,KLB,PDZD3,INHBB,NKX6-3,HUS1B,EDN2,INHBE,SFRP4,SRMS,EPAS1,RXRG,GNA14,KLF15,INHBC,NLRP4F,FGF3,SOX17,INSC,IGSF21,SCUBE2,SOX1,BC021614,FGF1,KCNJ3,ANKRD34A,TCF15,HOPX,TNFSF11,HNF1B,SLC47A1,KCNK4,PDYN,GSX1,SEMA5B,NLGN3,ATP1B2,NTRK2,TGM3,FGF15,OLIG2,MEF2B,COL13A1,ST8SIA1,NOS3,SHISA3,PRDM14,SLC15A1,GBX2,DNMT3A,MYRF,RBM44,DMRT1,TCERG1L,RFX4,ASPHD1,PDZD4,LAMA1,OTX2,TCAM1,TNFSF13,CALCA,SPRY4,TRIL,HORM…
TF	Factor: ZF5; motif: GYCGCGCARNGCNN; match class: 0	TF:M02933_0	1.5168e-70	69.8191	9488	2346	1433	21846	SRGN,INHBB,SFRP4,EPAS1,KLF15,FGF3,INSC,IGSF21,SCUBE2,SOX1,ANKRD34A,HOPX,TNFSF11,KCNK4,GSX1,SEMA5B,NLGN3,ATP1B2,NTRK2,FGF15,PDE9A,GM5134,COL13A1,ST8SIA1,SHISA3,GBX2,DNMT3A,MYRF,DMRT1,TCERG1L,RFX4,FAM184B,PDZD4,LAMA1,SLC5A4B,SPRY4,RPL3L,TRIL,PRSS41,DLEU7,CPNE9,FRAT1,EN2,MYB,FOXN4,NPL,MSH6,SLC29A1,DYNC1I1,POU4F2,SKOR1,SLC6A1,ETV4,FOXD3,HPDL,ADAP2,DCLK2,ELAVL3,FHOD3,NR0B1,OLIG3,E2F2,HESX1,VRTN,BC0551…
TF	Factor: ZF5; motif: GYCGCGCARNGCNN	TF:M02933	1.5168e-70	69.8191	9488	2346	1433	21846	SRGN,INHBB,SFRP4,EPAS1,KLF15,FGF3,INSC,IGSF21,SCUBE2,SOX1,ANKRD34A,HOPX,TNFSF11,KCNK4,GSX1,SEMA5B,NLGN3,ATP1B2,NTRK2,FGF15,PDE9A,GM5134,COL13A1,ST8SIA1,SHISA3,GBX2,DNMT3A,MYRF,DMRT1,TCERG1L,RFX4,FAM184B,PDZD4,LAMA1,SLC5A4B,SPRY4,RPL3L,TRIL,PRSS41,DLEU7,CPNE9,FRAT1,EN2,MYB,FOXN4,NPL,MSH6,SLC29A1,DYNC1I1,POU4F2,SKOR1,SLC6A1,ETV4,FOXD3,HPDL,ADAP2,DCLK2,ELAVL3,FHOD3,NR0B1,OLIG3,E2F2,HESX1,VRTN,BC0551…
TF	Factor: Hes1; motif: NNCACGYGNN; match class: 0	TF:M07991_0	4.43325e-70	69.3533	15254	2346	1997	21846	HNF4A,HABP2,FCRLB,CEACAM1,SRGN,CUBN,PDZD3,INHBB,NKX6-3,HUS1B,SCN3A,EDN2,LY6G5C,INHBE,PLA2G10,TCF23,SFRP4,SRMS,EPAS1,KHDC3,KLF15,SPATA31D1B,FGF3,NLRP6,INSC,IGSF21,UBASH3A,FITM1,SCUBE2,SOX1,KCNJ3,ANKRD34A,TCF15,HOPX,TNFSF11,SMYD1,HNF1B,SLC47A1,KCNK4,GSX1,SEMA5B,SPN,MEP1B,HAL,NLGN3,ATP1B2,NTRK2,TGM3,FGF15,OLIG2,GM5134,MEF2B,COL13A1,ST8SIA1,NOS3,SHISA3,PRDM14,SLC15A1,KIRREL2,GBX2,DNMT3A,MYRF,RBM44,GM…
TF	Factor: Hes1; motif: NNCACGYGNN	TF:M07991	4.43325e-70	69.3533	15254	2346	1997	21846	HNF4A,HABP2,FCRLB,CEACAM1,SRGN,CUBN,PDZD3,INHBB,NKX6-3,HUS1B,SCN3A,EDN2,LY6G5C,INHBE,PLA2G10,TCF23,SFRP4,SRMS,EPAS1,KHDC3,KLF15,SPATA31D1B,FGF3,NLRP6,INSC,IGSF21,UBASH3A,FITM1,SCUBE2,SOX1,KCNJ3,ANKRD34A,TCF15,HOPX,TNFSF11,SMYD1,HNF1B,SLC47A1,KCNK4,GSX1,SEMA5B,SPN,MEP1B,HAL,NLGN3,ATP1B2,NTRK2,TGM3,FGF15,OLIG2,GM5134,MEF2B,COL13A1,ST8SIA1,NOS3,SHISA3,PRDM14,SLC15A1,KIRREL2,GBX2,DNMT3A,MYRF,RBM44,GM…
TF	Factor: PEA3; motif: RCCGGAAGYN	TF:M01991	5.33828e-69	68.2726	9966	2346	1480	21846	HNF4A,CUBN,NKX6-3,HUS1B,NOSTRIN,SFRP4,SRMS,EPAS1,HYDIN,RXRG,GNA14,KHDC3,NLRP4F,NLRP6,SOX17,HOPX,SMYD1,HNF1B,GSX1,SEMA5B,MEP1B,ATP1B2,TNFAIP8L2,PDE9A,GM5134,MEF2B,SHISA3,GBX2,DNMT3A,MYRF,GM3336,TCERG1L,LAMA1,OTX2,TNFSF13,SPRY4,RPL3L,TRIL,HORMAD1,F2,EN2,FGR,QPRT,SGK2,MSH6,SLC9B2,SLC29A1,PCK2,FKBP6,FOXR1,EXOC3L,POU4F2,SPATS1,ETV4,FOXD3,HPDL,ZFP454,LDHD,FHOD3,OLIG3,VRTN,BCL11A,ATCAY,PYCR1,H60B,ZFP819…
TF	Factor: PEA3; motif: RCCGGAAGYN; match class: 0	TF:M01991_0	5.33828e-69	68.2726	9966	2346	1480	21846	HNF4A,CUBN,NKX6-3,HUS1B,NOSTRIN,SFRP4,SRMS,EPAS1,HYDIN,RXRG,GNA14,KHDC3,NLRP4F,NLRP6,SOX17,HOPX,SMYD1,HNF1B,GSX1,SEMA5B,MEP1B,ATP1B2,TNFAIP8L2,PDE9A,GM5134,MEF2B,SHISA3,GBX2,DNMT3A,MYRF,GM3336,TCERG1L,LAMA1,OTX2,TNFSF13,SPRY4,RPL3L,TRIL,HORMAD1,F2,EN2,FGR,QPRT,SGK2,MSH6,SLC9B2,SLC29A1,PCK2,FKBP6,FOXR1,EXOC3L,POU4F2,SPATS1,ETV4,FOXD3,HPDL,ZFP454,LDHD,FHOD3,OLIG3,VRTN,BCL11A,ATCAY,PYCR1,H60B,ZFP819…
TF	Factor: E2F-1; motif: GNGGGCGGGRMN; match class: 1	TF:M10209_1	5.37325e-69	68.2698	10600	2346	1547	21846	INHBB,SCN3A,EDN2,EPAS1,HYDIN,FCGR2B,NLRP4F,FGF3,IGSF21,MYO1F,FITM1,SCUBE2,SOX1,KCNJ3,TCF15,HOPX,TNFSF11,SLC47A1,KCNK4,GSX1,SEMA5B,ATP1B2,NTRK2,FGF15,OLIG2,PDE9A,GM5134,MEF2B,LRRIQ4,COL13A1,ST8SIA1,SHISA3,PRDM14,SLC15A1,KIRREL2,GBX2,DNMT3A,LRRC34,MYRF,DMRT1,TCERG1L,RFX4,ASPHD1,FAM184B,PDZD4,LAMA1,OTX2,SPRY4,TRIL,HORMAD1,DLEU7,CPNE9,FRAT1,EN2,MYB,FOXN4,AI854703,MSH6,SLC9B2,HHIP,SLC29A1,PCK2,DYNC1I1…
TF	Factor: E2F; motif: NNTTTCGCGCN; match class: 0	TF:M08875_0	1.15501e-68	67.9374	5161	2346	921	21846	SCN3A,SRMS,HYDIN,INHBC,NLRP6,SOX17,IGSF21,SCUBE2,TCF15,GSX1,NLGN3,ATP1B2,FGF15,OLIG2,GM5134,COL13A1,ST8SIA1,SHISA3,KIRREL2,GBX2,DNMT3A,MYRF,GSTP2,DMRT1,LAMA1,OTX2,SPRY4,TRIL,EN2,MYB,FOXN4,MSH6,NPHS1,TEKT1,SLC29A1,FKBP6,FOXR1,POU4F2,SLC6A1,PIANP,NR0B1,E2F2,H60B,CPNE5,NOTUM,SOCS2,POLR3GL,GALM,USP28,CBS,CHCHD10,TTLL13,ACTN3,PTCH2,CDYL2,FGF10,GATA1,MSH2,BNC2,P2RX3,CASZ1,HOXA4,HAPLN4,FAM228B,KCNQ2,MES…
TF	Factor: E2F; motif: NNTTTCGCGCN	TF:M08875	1.15501e-68	67.9374	5161	2346	921	21846	SCN3A,SRMS,HYDIN,INHBC,NLRP6,SOX17,IGSF21,SCUBE2,TCF15,GSX1,NLGN3,ATP1B2,FGF15,OLIG2,GM5134,COL13A1,ST8SIA1,SHISA3,KIRREL2,GBX2,DNMT3A,MYRF,GSTP2,DMRT1,LAMA1,OTX2,SPRY4,TRIL,EN2,MYB,FOXN4,MSH6,NPHS1,TEKT1,SLC29A1,FKBP6,FOXR1,POU4F2,SLC6A1,PIANP,NR0B1,E2F2,H60B,CPNE5,NOTUM,SOCS2,POLR3GL,GALM,USP28,CBS,CHCHD10,TTLL13,ACTN3,PTCH2,CDYL2,FGF10,GATA1,MSH2,BNC2,P2RX3,CASZ1,HOXA4,HAPLN4,FAM228B,KCNQ2,MES…
TF	Factor: TEL1; motif: CNCGGAANNN; match class: 0	TF:M01993_0	1.76949e-68	67.7522	10414	2346	1526	21846	HABP2,NKX6-3,SCN3A,NOSTRIN,PLA2G10,SRMS,EPAS1,RXRG,GNA14,KHDC3,FGF3,NLRP6,SOX17,IGSF21,FITM1,SCUBE2,SOX1,TCF15,SMYD1,HNF1B,SLC47A1,KCNK4,GSX1,NLGN3,ATP1B2,FGF15,PDE9A,MEF2B,LRRIQ4,ST8SIA1,SHISA3,PRDM14,KIRREL2,GBX2,DNMT3A,CLNK,LRRC34,RBM44,GM3336,SOAT2,DMRT1,TCERG1L,FAM184B,SPRY4,RPL3L,TRIL,F2,MYB,MSH6,HHIP,NPHS1,SLC29A1,VPREB3,PCK2,FKBP6,FOXR1,SPATS1,SULT6B1,ERAS,SKOR1,SLC6A1,ETV4,FOXD3,HPDL,DNA…
TF	Factor: TEL1; motif: CNCGGAANNN	TF:M01993	1.76949e-68	67.7522	10414	2346	1526	21846	HABP2,NKX6-3,SCN3A,NOSTRIN,PLA2G10,SRMS,EPAS1,RXRG,GNA14,KHDC3,FGF3,NLRP6,SOX17,IGSF21,FITM1,SCUBE2,SOX1,TCF15,SMYD1,HNF1B,SLC47A1,KCNK4,GSX1,NLGN3,ATP1B2,FGF15,PDE9A,MEF2B,LRRIQ4,ST8SIA1,SHISA3,PRDM14,KIRREL2,GBX2,DNMT3A,CLNK,LRRC34,RBM44,GM3336,SOAT2,DMRT1,TCERG1L,FAM184B,SPRY4,RPL3L,TRIL,F2,MYB,MSH6,HHIP,NPHS1,SLC29A1,VPREB3,PCK2,FKBP6,FOXR1,SPATS1,SULT6B1,ERAS,SKOR1,SLC6A1,ETV4,FOXD3,HPDL,DNA…
TF	Factor: E2F-1; motif: NKTSSCGC	TF:M00428	8.55444e-68	67.0678	7899	2346	1248	21846	SRGN,LY6G5C,TCF23,EPAS1,GNA14,INHBC,FGF3,SOX17,STRA8,UBASH3A,SOX1,TCF15,HOPX,GSX1,SEMA5B,NLGN3,ATP1B2,NTRK2,TGM3,FGF15,OLIG2,GM5134,MEF2B,ST8SIA1,GBX2,DNMT3A,MYRF,RBM44,DMRT1,TCERG1L,ASPHD1,SPRY4,TRIL,HORMAD1,SLC25A34,DLEU7,ADM2,EN2,MYB,FOXN4,AI854703,NPL,HHIP,TEKT1,SLC29A1,FOXR1,SLC2A5,SKOR1,SLC6A1,ETV4,DCLK2,LDHD,PIANP,NR0B1,OLIG3,E2F2,BCL11A,LCK,H60B,GBX1,FGF4,CPNE5,NOTUM,SIX1,SOCS2,GEMIN6,POL…
TF	Factor: E2F-1; motif: NKTSSCGC; match class: 0	TF:M00428_0	8.55444e-68	67.0678	7899	2346	1248	21846	SRGN,LY6G5C,TCF23,EPAS1,GNA14,INHBC,FGF3,SOX17,STRA8,UBASH3A,SOX1,TCF15,HOPX,GSX1,SEMA5B,NLGN3,ATP1B2,NTRK2,TGM3,FGF15,OLIG2,GM5134,MEF2B,ST8SIA1,GBX2,DNMT3A,MYRF,RBM44,DMRT1,TCERG1L,ASPHD1,SPRY4,TRIL,HORMAD1,SLC25A34,DLEU7,ADM2,EN2,MYB,FOXN4,AI854703,NPL,HHIP,TEKT1,SLC29A1,FOXR1,SLC2A5,SKOR1,SLC6A1,ETV4,DCLK2,LDHD,PIANP,NR0B1,OLIG3,E2F2,BCL11A,LCK,H60B,GBX1,FGF4,CPNE5,NOTUM,SIX1,SOCS2,GEMIN6,POL…
TF	Factor: Ets2; motif: ACCGGAWRYN	TF:M01989	1.68152e-67	66.7743	7924	2346	1250	21846	HNF4A,CUBN,NKX6-3,HUS1B,NOSTRIN,SFRP4,SRMS,EPAS1,RXRG,GNA14,KHDC3,NLRP4F,SOX17,HOPX,HNF1B,SEMA5B,MEP1B,PDE9A,GM5134,MEF2B,DNMT3A,LAMA1,OTX2,SPRY4,RPL3L,TRIL,F2,EN2,FGR,SGK2,MSH6,SLC9B2,SLC29A1,PCK2,FKBP6,FOXR1,POU4F2,FOXD3,HPDL,DCLK2,LDHD,FHOD3,OLIG3,VRTN,BCL11A,ATCAY,PYCR1,H60B,SIX1,ITGAL,ZMAT4,SOCS2,GEMIN6,POLR3GL,CHCHD10,A930004D18RIK,SLC9B1,COBL,TET2,FGF10,AS3MT,SRBD1,ATP1A2,ATP1A3,MSH2,CABP1…
TF	Factor: Ets2; motif: ACCGGAWRYN; match class: 0	TF:M01989_0	1.68152e-67	66.7743	7924	2346	1250	21846	HNF4A,CUBN,NKX6-3,HUS1B,NOSTRIN,SFRP4,SRMS,EPAS1,RXRG,GNA14,KHDC3,NLRP4F,SOX17,HOPX,HNF1B,SEMA5B,MEP1B,PDE9A,GM5134,MEF2B,DNMT3A,LAMA1,OTX2,SPRY4,RPL3L,TRIL,F2,EN2,FGR,SGK2,MSH6,SLC9B2,SLC29A1,PCK2,FKBP6,FOXR1,POU4F2,FOXD3,HPDL,DCLK2,LDHD,FHOD3,OLIG3,VRTN,BCL11A,ATCAY,PYCR1,H60B,SIX1,ITGAL,ZMAT4,SOCS2,GEMIN6,POLR3GL,CHCHD10,A930004D18RIK,SLC9B1,COBL,TET2,FGF10,AS3MT,SRBD1,ATP1A2,ATP1A3,MSH2,CABP1…
TF	Factor: E2F1; motif: NNNNNGCGSSAAAN	TF:M08874	1.65879e-65	64.7802	5839	2346	997	21846	SCN3A,PLA2G10,SRMS,HYDIN,INHBC,FGF3,NLRP6,SOX17,IGSF21,SCUBE2,KCNJ3,TCF15,KCNK4,GSX1,SEMA5B,NLGN3,ATP1B2,FGF15,OLIG2,PDE9A,GM5134,MEF2B,COL13A1,SHISA3,KIRREL2,GBX2,SOAT2,GSTP2,DMRT1,ASPHD1,PDZD4,LAMA1,OTX2,CALCA,SPRY4,TRIL,EN2,MYB,FOXN4,QPRT,MSH6,NPHS1,SLC29A1,VPREB3,FKBP6,FOXR1,POU4F2,OLFR986,ETV4,PIANP,NR0B1,E2F2,H60B,DNAJC6,CPNE5,CAPN3,ZMAT4,SOCS2,USP28,CBS,CHCHD10,TTLL13,HRK,PTCH2,CDYL2,TET2,…
TF	Factor: E2F1; motif: NNNNNGCGSSAAAN; match class: 0	TF:M08874_0	1.65879e-65	64.7802	5839	2346	997	21846	SCN3A,PLA2G10,SRMS,HYDIN,INHBC,FGF3,NLRP6,SOX17,IGSF21,SCUBE2,KCNJ3,TCF15,KCNK4,GSX1,SEMA5B,NLGN3,ATP1B2,FGF15,OLIG2,PDE9A,GM5134,MEF2B,COL13A1,SHISA3,KIRREL2,GBX2,SOAT2,GSTP2,DMRT1,ASPHD1,PDZD4,LAMA1,OTX2,CALCA,SPRY4,TRIL,EN2,MYB,FOXN4,QPRT,MSH6,NPHS1,SLC29A1,VPREB3,FKBP6,FOXR1,POU4F2,OLFR986,ETV4,PIANP,NR0B1,E2F2,H60B,DNAJC6,CPNE5,CAPN3,ZMAT4,SOCS2,USP28,CBS,CHCHD10,TTLL13,HRK,PTCH2,CDYL2,TET2,…
TF	Factor: ELK-1; motif: ACCGGAWRTN; match class: 1	TF:M01981_1	4.54226e-64	63.3427	9031	2346	1364	21846	HABP2,CUBN,NKX6-3,HUS1B,SFRP4,SRMS,EPAS1,HYDIN,RXRG,GNA14,FGF3,NLRP6,IGSF21,UBASH3A,SOX1,KCNJ3,HOPX,HNF1B,GSX1,SEMA5B,MEP1B,ATP1B2,NTRK2,FGF15,OLIG2,PDE9A,GM5134,MEF2B,ST8SIA1,PRDM14,SLC15A1,KIRREL2,GBX2,DNMT3A,MYRF,GM3336,SOAT2,GSTP2,TCERG1L,FAM184B,PDZD4,SPRY4,RPL3L,TRIL,PRSS41,FRAT1,ARL4D,F2,EN2,FGR,QPRT,MSH6,SLC29A1,VPREB3,FKBP6,DYNC1I1,FOXR1,EXOC3L,SPATS1,ROBO4,SKOR1,ETV4,FOXD3,HPDL,ZFP454,D…
TF	Factor: Hes1; motif: NNCACGYGNN; match class: 1	TF:M07991_1	1.25546e-62	61.9012	11174	2346	1588	21846	FCRLB,CEACAM1,INHBB,NKX6-3,SCN3A,EDN2,LY6G5C,SFRP4,SRMS,EPAS1,KHDC3,KLF15,SPATA31D1B,FGF3,NLRP6,INSC,IGSF21,UBASH3A,FITM1,SOX1,ANKRD34A,TCF15,HOPX,TNFSF11,HNF1B,SLC47A1,KCNK4,GSX1,SEMA5B,SPN,MEP1B,HAL,ATP1B2,NTRK2,TGM3,FGF15,MEF2B,COL13A1,ST8SIA1,NOS3,SHISA3,PRDM14,SLC15A1,KIRREL2,GBX2,DNMT3A,RBM44,GM3336,SOAT2,DMRT1,TCERG1L,RFX4,ASPHD1,FAM184B,PDZD4,LAMA1,TCAM1,TNFSF13,SPRY4,HORMAD1,PRSS41,GUCA1…
TF	Factor: c-ets-1; motif: ACCGGAWRYN	TF:M01986	3.20241e-61	60.4945	8417	2346	1287	21846	HNF4A,CUBN,HUS1B,NOSTRIN,SFRP4,SRMS,EPAS1,HYDIN,RXRG,GNA14,KHDC3,FGF3,NLRP6,SOX17,HOPX,HNF1B,GSX1,SEMA5B,MEP1B,TNFAIP8L2,GM5134,MEF2B,DNMT3A,GM3336,GSTP2,TCERG1L,LAMA1,OTX2,TNFSF13,SPRY4,RPL3L,TRIL,HORMAD1,F2,FGR,SGK2,MSH6,VPREB3,PCK2,FKBP6,LRRC2,DYNC1I1,FOXR1,EXOC3L,POU4F2,FOXD3,HPDL,ZFP454,DCLK2,ELAVL3,LDHD,FHOD3,SKIDA1,OLIG3,VRTN,BCL11A,ATCAY,PYCR1,H60B,SCN2B,FBXO16,CAPN3,ITGAL,ZMAT4,SOCS2,POL…
TF	Factor: c-ets-1; motif: ACCGGAWRYN; match class: 0	TF:M01986_0	3.20241e-61	60.4945	8417	2346	1287	21846	HNF4A,CUBN,HUS1B,NOSTRIN,SFRP4,SRMS,EPAS1,HYDIN,RXRG,GNA14,KHDC3,FGF3,NLRP6,SOX17,HOPX,HNF1B,GSX1,SEMA5B,MEP1B,TNFAIP8L2,GM5134,MEF2B,DNMT3A,GM3336,GSTP2,TCERG1L,LAMA1,OTX2,TNFSF13,SPRY4,RPL3L,TRIL,HORMAD1,F2,FGR,SGK2,MSH6,VPREB3,PCK2,FKBP6,LRRC2,DYNC1I1,FOXR1,EXOC3L,POU4F2,FOXD3,HPDL,ZFP454,DCLK2,ELAVL3,LDHD,FHOD3,SKIDA1,OLIG3,VRTN,BCL11A,ATCAY,PYCR1,H60B,SCN2B,FBXO16,CAPN3,ITGAL,ZMAT4,SOCS2,POL…
TF	Factor: Elk-1; motif: NNNNCCGGAARTNN	TF:M00025	9.31887e-61	60.0306	10074	2346	1467	21846	HABP2,FCRLB,CUBN,NKX6-3,HUS1B,NOSTRIN,TCF23,SFRP4,SRMS,EPAS1,RXRG,GNA14,NLRP6,HOPX,HNF1B,SEMA5B,MEP1B,ATP1B2,NTRK2,PDE9A,GM5134,MEF2B,GBX2,DNMT3A,MYRF,GM3336,SOAT2,FAM184B,PDZD4,OTX2,TNFSF13,SPRY4,RPL3L,TRIL,HORMAD1,PRSS41,FRAT1,ARL4D,EN2,FGR,QPRT,SGK2,MSH6,SLC9B2,SLC29A1,VPREB3,PCK2,FKBP6,FOXR1,EXOC3L,POU4F2,SPATS1,SKOR1,ETV4,FOXD3,HPDL,ZFP454,DCLK2,LDHD,FHOD3,OLIG3,E2F2,VRTN,BCL11A,LCK,RHBG,PYC…
TF	Factor: Elk-1; motif: NNNNCCGGAARTNN; match class: 0	TF:M00025_0	9.31887e-61	60.0306	10074	2346	1467	21846	HABP2,FCRLB,CUBN,NKX6-3,HUS1B,NOSTRIN,TCF23,SFRP4,SRMS,EPAS1,RXRG,GNA14,NLRP6,HOPX,HNF1B,SEMA5B,MEP1B,ATP1B2,NTRK2,PDE9A,GM5134,MEF2B,GBX2,DNMT3A,MYRF,GM3336,SOAT2,FAM184B,PDZD4,OTX2,TNFSF13,SPRY4,RPL3L,TRIL,HORMAD1,PRSS41,FRAT1,ARL4D,EN2,FGR,QPRT,SGK2,MSH6,SLC9B2,SLC29A1,VPREB3,PCK2,FKBP6,FOXR1,EXOC3L,POU4F2,SPATS1,SKOR1,ETV4,FOXD3,HPDL,ZFP454,DCLK2,LDHD,FHOD3,OLIG3,E2F2,VRTN,BCL11A,LCK,RHBG,PYC…
TF	Factor: E2F-4; motif: NTTTCSCGCC; match class: 1	TF:M07380_1	1.78668e-59	58.748	5367	2346	921	21846	PDZD3,TCF23,EPAS1,RXRG,FGF3,STRA8,TCF15,HOPX,KCNK4,GSX1,NTRK2,OLIG2,MEF2B,ST8SIA1,SHISA3,KIRREL2,GBX2,DNMT3A,TCERG1L,PDZD4,TRIL,CPNE9,FRAT1,EN2,MYB,MSH6,FKBP6,FOXR1,POU4F2,SKOR1,SLC6A1,ETV4,DCLK2,FHOD3,PIANP,E2F2,CMKLR1,BCL11A,FGF4,CPNE5,ZMAT4,LHFPL5,USP28,CBS,PTCH2,TET2,FGF10,SRBD1,ATP1A2,BNC2,LRRC46,P2RX3,MRAS,HOXA4,DNA2,SNED1,PORCN,DLC1,ZYG11A,SLC7A5,FAM78A,CRABP1,PTPN7,FZD5,SYNDIG1,RANBP17,ME…
TF	Factor: c-Ets-1; motif: NNNRCCGGAWRYNNNN	TF:M01078	5.40989e-58	57.2668	7315	2346	1151	21846	NKX6-3,HUS1B,NOSTRIN,SFRP4,EPAS1,GNA14,KHDC3,FGF3,SOX17,UBASH3A,HOPX,HNF1B,SEMA5B,MEP1B,PDE9A,MEF2B,DNMT3A,LAMA1,SPRY4,RPL3L,TRIL,F2,EN2,FGR,SGK2,MSH6,SLC29A1,VPREB3,PCK2,FKBP6,LRRC2,EXOC3L,POU4F2,FOXD3,DCLK2,ELAVL3,LDHD,FHOD3,SKIDA1,ATCAY,H60B,SCN2B,FBXO16,SIX1,ZMAT4,SOCS2,GEMIN6,CHRNA9,CHCHD10,A930004D18RIK,SLC9B1,COBL,TET2,CDH23,FGF10,AS3MT,SRBD1,ATP1A2,ATP1A3,PIWIL2,LRRC46,P2RX3,CASZ1,DNA2,KC…
TF	Factor: c-Ets-1; motif: NNNRCCGGAWRYNNNN; match class: 0	TF:M01078_0	5.40989e-58	57.2668	7315	2346	1151	21846	NKX6-3,HUS1B,NOSTRIN,SFRP4,EPAS1,GNA14,KHDC3,FGF3,SOX17,UBASH3A,HOPX,HNF1B,SEMA5B,MEP1B,PDE9A,MEF2B,DNMT3A,LAMA1,SPRY4,RPL3L,TRIL,F2,EN2,FGR,SGK2,MSH6,SLC29A1,VPREB3,PCK2,FKBP6,LRRC2,EXOC3L,POU4F2,FOXD3,DCLK2,ELAVL3,LDHD,FHOD3,SKIDA1,ATCAY,H60B,SCN2B,FBXO16,SIX1,ZMAT4,SOCS2,GEMIN6,CHRNA9,CHCHD10,A930004D18RIK,SLC9B1,COBL,TET2,CDH23,FGF10,AS3MT,SRBD1,ATP1A2,ATP1A3,PIWIL2,LRRC46,P2RX3,CASZ1,DNA2,KC…
TF	Factor: ERG; motif: ACCGGAART; match class: 0	TF:M01752_0	5.57376e-57	56.2539	9552	2346	1399	21846	HNF4A,CUBN,NKX6-3,HUS1B,NOSTRIN,SFRP4,SRMS,EPAS1,HYDIN,RXRG,GNA14,FGF3,SOX17,MYO1F,FITM1,HOPX,GSX1,SEMA5B,MEP1B,ATP1B2,TNFAIP8L2,PDE9A,GM5134,MEF2B,DNMT3A,MYRF,TCERG1L,PDZD4,LAMA1,OTX2,TNFSF13,SPRY4,RPL3L,TRIL,HORMAD1,PRSS41,SLC25A34,F2,EN2,FGR,SGK2,MSH6,SLC9B2,SLC29A1,VPREB3,PCK2,FKBP6,FOXR1,EXOC3L,POU4F2,SPATS1,FOXD3,HPDL,ADAP2,LDHD,FHOD3,OLIG3,VRTN,BCL11A,ATCAY,PYCR1,H60B,ZFP819,FGF4,CAPN3,SIX…
TF	Factor: ERG; motif: ACCGGAART	TF:M01752	5.57376e-57	56.2539	9552	2346	1399	21846	HNF4A,CUBN,NKX6-3,HUS1B,NOSTRIN,SFRP4,SRMS,EPAS1,HYDIN,RXRG,GNA14,FGF3,SOX17,MYO1F,FITM1,HOPX,GSX1,SEMA5B,MEP1B,ATP1B2,TNFAIP8L2,PDE9A,GM5134,MEF2B,DNMT3A,MYRF,TCERG1L,PDZD4,LAMA1,OTX2,TNFSF13,SPRY4,RPL3L,TRIL,HORMAD1,PRSS41,SLC25A34,F2,EN2,FGR,SGK2,MSH6,SLC9B2,SLC29A1,VPREB3,PCK2,FKBP6,FOXR1,EXOC3L,POU4F2,SPATS1,FOXD3,HPDL,ADAP2,LDHD,FHOD3,OLIG3,VRTN,BCL11A,ATCAY,PYCR1,H60B,ZFP819,FGF4,CAPN3,SIX…
TF	Factor: ELF4; motif: CCCGGAARTN	TF:M01979	9.11674e-57	56.0402	7185	2346	1132	21846	CUBN,NKX6-3,NOSTRIN,EPAS1,RXRG,GNA14,NLRP6,SMYD1,SEMA5B,MEP1B,ATP1B2,MEF2B,DNMT3A,GM3336,OTX2,RPL3L,TRIL,F2,MSH6,SLC29A1,PCK2,FKBP6,EXOC3L,POU4F2,SPATS1,ETV4,FOXD3,HPDL,ZFP454,FHOD3,E2F2,VRTN,H60B,SCN2B,ZFP819,ZFP459,SIX1,ITGAL,PIPOX,ISOC2A,CHCHD10,A930004D18RIK,SLC9B1,COBL,TET2,SRBD1,ATP1A3,MSH2,CABP1,CD37,PIWIL2,LRRC46,P2RX3,KCNQ2,NEFH,MSH4,POU2F2,VSIG2,SLC7A3,THADA,TRIM63,SLC7A5,TDH,FAM78A,PNP…
TF	Factor: ELF4; motif: CCCGGAARTN; match class: 0	TF:M01979_0	9.11674e-57	56.0402	7185	2346	1132	21846	CUBN,NKX6-3,NOSTRIN,EPAS1,RXRG,GNA14,NLRP6,SMYD1,SEMA5B,MEP1B,ATP1B2,MEF2B,DNMT3A,GM3336,OTX2,RPL3L,TRIL,F2,MSH6,SLC29A1,PCK2,FKBP6,EXOC3L,POU4F2,SPATS1,ETV4,FOXD3,HPDL,ZFP454,FHOD3,E2F2,VRTN,H60B,SCN2B,ZFP819,ZFP459,SIX1,ITGAL,PIPOX,ISOC2A,CHCHD10,A930004D18RIK,SLC9B1,COBL,TET2,SRBD1,ATP1A3,MSH2,CABP1,CD37,PIWIL2,LRRC46,P2RX3,KCNQ2,NEFH,MSH4,POU2F2,VSIG2,SLC7A3,THADA,TRIM63,SLC7A5,TDH,FAM78A,PNP…
TF	Factor: E2F-7; motif: GRGGCGGGAANNN	TF:M10212	1.16114e-56	55.9351	7916	2346	1216	21846	INHBB,HYDIN,FGF3,SCUBE2,KCNJ3,HOPX,KCNK4,GSX1,SEMA5B,ATP1B2,NTRK2,OLIG2,MEF2B,LRRIQ4,COL13A1,ST8SIA1,SHISA3,PRDM14,KIRREL2,GBX2,DNMT3A,LRRC34,GSTP2,DMRT1,TCERG1L,FAM184B,PDZD4,LAMA1,TNFSF13,CALCA,TRIL,HORMAD1,PRSS41,CPNE9,FRAT1,ARL4D,EN2,MYB,FOXN4,QPRT,AI854703,MSH6,HHIP,PCK2,FKBP6,FOXR1,POU4F2,SPATS1,ERAS,SLC2A5,SKOR1,SLC6A1,ETV4,DCLK2,ELAVL3,PLEKHB1,FHOD3,PIANP,SKIDA1,E2F2,CMKLR1,BC055111,GDF15…
TF	Factor: E2F-7; motif: GRGGCGGGAANNN; match class: 0	TF:M10212_0	1.16114e-56	55.9351	7916	2346	1216	21846	INHBB,HYDIN,FGF3,SCUBE2,KCNJ3,HOPX,KCNK4,GSX1,SEMA5B,ATP1B2,NTRK2,OLIG2,MEF2B,LRRIQ4,COL13A1,ST8SIA1,SHISA3,PRDM14,KIRREL2,GBX2,DNMT3A,LRRC34,GSTP2,DMRT1,TCERG1L,FAM184B,PDZD4,LAMA1,TNFSF13,CALCA,TRIL,HORMAD1,PRSS41,CPNE9,FRAT1,ARL4D,EN2,MYB,FOXN4,QPRT,AI854703,MSH6,HHIP,PCK2,FKBP6,FOXR1,POU4F2,SPATS1,ERAS,SLC2A5,SKOR1,SLC6A1,ETV4,DCLK2,ELAVL3,PLEKHB1,FHOD3,PIANP,SKIDA1,E2F2,CMKLR1,BC055111,GDF15…
TF	Factor: Tcfl5; motif: NNCNCGNGNN	TF:M08005	1.42002e-56	55.8477	6337	2346	1031	21846	INHBB,NKX6-3,SFRP4,SRMS,SOX1,KCNJ3,ANKRD34A,TCF15,HOPX,TNFSF11,KCNK4,GSX1,SEMA5B,HAL,NLGN3,NTRK2,FGF15,MEF2B,ST8SIA1,NOS3,SHISA3,GBX2,DNMT3A,DMRT1,RFX4,FAM184B,PDZD4,LAMA1,TCAM1,CALCA,SPRY4,HORMAD1,PRSS41,DLEU7,FRAT1,FGR,MYB,SGK2,SLC9B2,SLC29A1,FKBP6,LRRC2,POU4F2,CHST3,SKOR1,SLC6A1,ETV4,FOXD3,DCLK2,FHOD3,CHAC1,E2F2,CMKLR1,VRTN,BC055111,SCN2B,ZFP819,ZFP459,CLGN,CPNE5,NOTUM,SOCS2,GALM,USP28,ACTN3,H…
TF	Factor: Tcfl5; motif: NNCNCGNGNN; match class: 1	TF:M08005_1	1.42002e-56	55.8477	6337	2346	1031	21846	INHBB,NKX6-3,SFRP4,SRMS,SOX1,KCNJ3,ANKRD34A,TCF15,HOPX,TNFSF11,KCNK4,GSX1,SEMA5B,HAL,NLGN3,NTRK2,FGF15,MEF2B,ST8SIA1,NOS3,SHISA3,GBX2,DNMT3A,DMRT1,RFX4,FAM184B,PDZD4,LAMA1,TCAM1,CALCA,SPRY4,HORMAD1,PRSS41,DLEU7,FRAT1,FGR,MYB,SGK2,SLC9B2,SLC29A1,FKBP6,LRRC2,POU4F2,CHST3,SKOR1,SLC6A1,ETV4,FOXD3,DCLK2,FHOD3,CHAC1,E2F2,CMKLR1,VRTN,BC055111,SCN2B,ZFP819,ZFP459,CLGN,CPNE5,NOTUM,SOCS2,GALM,USP28,ACTN3,H…
TF	Factor: Tcfl5; motif: NNCNCGNGNN; match class: 0	TF:M08005_0	1.42002e-56	55.8477	6337	2346	1031	21846	INHBB,NKX6-3,SFRP4,SRMS,SOX1,KCNJ3,ANKRD34A,TCF15,HOPX,TNFSF11,KCNK4,GSX1,SEMA5B,HAL,NLGN3,NTRK2,FGF15,MEF2B,ST8SIA1,NOS3,SHISA3,GBX2,DNMT3A,DMRT1,RFX4,FAM184B,PDZD4,LAMA1,TCAM1,CALCA,SPRY4,HORMAD1,PRSS41,DLEU7,FRAT1,FGR,MYB,SGK2,SLC9B2,SLC29A1,FKBP6,LRRC2,POU4F2,CHST3,SKOR1,SLC6A1,ETV4,FOXD3,DCLK2,FHOD3,CHAC1,E2F2,CMKLR1,VRTN,BC055111,SCN2B,ZFP819,ZFP459,CLGN,CPNE5,NOTUM,SOCS2,GALM,USP28,ACTN3,H…
TF	Factor: Pax-5; motif: RRMSWGANWYCTNRAGCGKRACSRYNSM	TF:M00144	1.0073e-55	54.9968	11978	2346	1649	21846	HNF4A,CEACAM1,SRGN,CUBN,INHBB,LY6G5C,INHBE,EPAS1,HYDIN,FCGR2B,GNA14,MYO1G,SPATA31D1B,FGF3,NLRP6,SOX17,INSC,IGSF21,SCUBE2,BC021614,ANKRD34A,TCF15,TNFSF11,HNF1B,SLC47A1,KCNK4,GSX1,SEMA5B,HAL,ATP1B2,TNFAIP8L2,FGF15,OLIG2,PDE9A,GM5134,MEF2B,LRRIQ4,COL13A1,ST8SIA1,NOS3,SHISA3,PRDM14,SLC15A1,GBX2,DNMT3A,LRRC34,MYRF,RBM44,GM3336,GSTP2,DMRT1,TCERG1L,RFX4,ASPHD1,FAM184B,LAMA1,TCAM1,TNFSF13,CALCA,SPRY4,TRI…
TF	Factor: Pax-5; motif: RRMSWGANWYCTNRAGCGKRACSRYNSM; match class: 0	TF:M00144_0	1.0073e-55	54.9968	11978	2346	1649	21846	HNF4A,CEACAM1,SRGN,CUBN,INHBB,LY6G5C,INHBE,EPAS1,HYDIN,FCGR2B,GNA14,MYO1G,SPATA31D1B,FGF3,NLRP6,SOX17,INSC,IGSF21,SCUBE2,BC021614,ANKRD34A,TCF15,TNFSF11,HNF1B,SLC47A1,KCNK4,GSX1,SEMA5B,HAL,ATP1B2,TNFAIP8L2,FGF15,OLIG2,PDE9A,GM5134,MEF2B,LRRIQ4,COL13A1,ST8SIA1,NOS3,SHISA3,PRDM14,SLC15A1,GBX2,DNMT3A,LRRC34,MYRF,RBM44,GM3336,GSTP2,DMRT1,TCERG1L,RFX4,ASPHD1,FAM184B,LAMA1,TCAM1,TNFSF13,CALCA,SPRY4,TRI…
TF	Factor: E2F-4; motif: GCGGGAAANA	TF:M02090	5.19079e-55	54.2848	10319	2346	1475	21846	PDZD3,PLA2G10,SRMS,EPAS1,HYDIN,GNA14,INHBC,FGF3,NLRP6,SOX17,INSC,IGSF21,UBASH3A,SCUBE2,SOX1,FGF1,KCNJ3,TCF15,HOPX,SLC47A1,KCNK4,GSX1,SEMA5B,NLGN3,ATP1B2,TGM3,FGF15,OLIG2,MEF2B,COL13A1,ST8SIA1,SHISA3,PRDM14,KIRREL2,GBX2,DNMT3A,RBM44,SOAT2,GSTP2,DMRT1,TCERG1L,RFX4,ASPHD1,FAM184B,PDZD4,LAMA1,OTX2,CALCA,SPRY4,TRIL,HORMAD1,PRSS41,DLEU7,FRAT1,ADM2,EN2,FOXN4,AI854703,MSH6,SLC9B2,NPHS1,CPN1,PCK2,C7,DYNC1…
TF	Factor: E2F-4; motif: GCGGGAAANA; match class: 0	TF:M02090_0	5.19079e-55	54.2848	10319	2346	1475	21846	PDZD3,PLA2G10,SRMS,EPAS1,HYDIN,GNA14,INHBC,FGF3,NLRP6,SOX17,INSC,IGSF21,UBASH3A,SCUBE2,SOX1,FGF1,KCNJ3,TCF15,HOPX,SLC47A1,KCNK4,GSX1,SEMA5B,NLGN3,ATP1B2,TGM3,FGF15,OLIG2,MEF2B,COL13A1,ST8SIA1,SHISA3,PRDM14,KIRREL2,GBX2,DNMT3A,RBM44,SOAT2,GSTP2,DMRT1,TCERG1L,RFX4,ASPHD1,FAM184B,PDZD4,LAMA1,OTX2,CALCA,SPRY4,TRIL,HORMAD1,PRSS41,DLEU7,FRAT1,ADM2,EN2,FOXN4,AI854703,MSH6,SLC9B2,NPHS1,CPN1,PCK2,C7,DYNC1…
TF	Factor: ERF; motif: ACCGGAARTN	TF:M01984	6.40817e-53	52.1933	6034	2346	983	21846	HNF4A,NKX6-3,NOSTRIN,SFRP4,EPAS1,NLRP4F,HOPX,SMYD1,MEP1B,PDE9A,MEF2B,MYRF,LAMA1,RPL3L,EN2,FOXN4,QPRT,SGK2,MSH6,SLC9B2,SLC29A1,FKBP6,GABRP,ETV4,TARM1,LDHD,FHOD3,ATCAY,RHBG,H60B,DNAJC6,ZFP819,SIX1,ZMAT4,GEMIN6,LHFPL5,CHCHD10,A930004D18RIK,SLC9B1,TET2,FGF10,SRBD1,ATP1A3,LRRC46,P2RX3,HES3,NEFH,SNED1,MSH4,POU2F2,ELAVL4,GM128,MTHFD2,TRIM63,SLC7A5,1700029P11RIK,ZFP42,CEBPZ,UBXN11,FZD5,SYNDIG1,METTL4,SEM…
TF	Factor: ERF; motif: ACCGGAARTN; match class: 0	TF:M01984_0	6.40817e-53	52.1933	6034	2346	983	21846	HNF4A,NKX6-3,NOSTRIN,SFRP4,EPAS1,NLRP4F,HOPX,SMYD1,MEP1B,PDE9A,MEF2B,MYRF,LAMA1,RPL3L,EN2,FOXN4,QPRT,SGK2,MSH6,SLC9B2,SLC29A1,FKBP6,GABRP,ETV4,TARM1,LDHD,FHOD3,ATCAY,RHBG,H60B,DNAJC6,ZFP819,SIX1,ZMAT4,GEMIN6,LHFPL5,CHCHD10,A930004D18RIK,SLC9B1,TET2,FGF10,SRBD1,ATP1A3,LRRC46,P2RX3,HES3,NEFH,SNED1,MSH4,POU2F2,ELAVL4,GM128,MTHFD2,TRIM63,SLC7A5,1700029P11RIK,ZFP42,CEBPZ,UBXN11,FZD5,SYNDIG1,METTL4,SEM…
TF	Factor: E2F-1; motif: TTTSGCGS	TF:M00431	1.54682e-52	51.8106	5978	2346	975	21846	TCF23,SFRP4,HYDIN,GNA14,KLF15,NLRP6,SOX17,STRA8,SCUBE2,TCF15,GSX1,HAL,NLGN3,ATP1B2,NTRK2,TGM3,OLIG2,GM5134,ST8SIA1,GBX2,GSTP2,DMRT1,TCERG1L,LAMA1,OTX2,TRIL,HORMAD1,DLEU7,EN2,MYB,FOXN4,QPRT,AI854703,MSH6,HHIP,TEKT1,FOXR1,OLFR986,ETV4,FOXD3,ADAP2,PIANP,NR0B1,OLIG3,E2F2,RHD,LCK,H60B,ZFP459,FGF4,CPNE5,NOTUM,SIX1,SOCS2,GEMIN6,USP28,CBS,CHCHD10,TTLL13,PTCH2,TET2,FGF10,GATA1,MSH2,CABP1,BNC2,P2RX3,HAPLN4…
TF	Factor: E2F-1; motif: TTTSGCGS; match class: 0	TF:M00431_0	1.54682e-52	51.8106	5978	2346	975	21846	TCF23,SFRP4,HYDIN,GNA14,KLF15,NLRP6,SOX17,STRA8,SCUBE2,TCF15,GSX1,HAL,NLGN3,ATP1B2,NTRK2,TGM3,OLIG2,GM5134,ST8SIA1,GBX2,GSTP2,DMRT1,TCERG1L,LAMA1,OTX2,TRIL,HORMAD1,DLEU7,EN2,MYB,FOXN4,QPRT,AI854703,MSH6,HHIP,TEKT1,FOXR1,OLFR986,ETV4,FOXD3,ADAP2,PIANP,NR0B1,OLIG3,E2F2,RHD,LCK,H60B,ZFP459,FGF4,CPNE5,NOTUM,SIX1,SOCS2,GEMIN6,USP28,CBS,CHCHD10,TTLL13,PTCH2,TET2,FGF10,GATA1,MSH2,CABP1,BNC2,P2RX3,HAPLN4…
TF	Factor: GABP-alpha; motif: CTTCCK; match class: 1	TF:M01660_1	3.76783e-52	51.4239	4676	2346	812	21846	HUS1B,SCN3A,EPAS1,RXRG,NLRP4F,IGSF21,HOPX,NLGN3,GM5134,MEF2B,GBX2,SPRY4,QPRT,MSH6,FOXR1,ETV4,TARM1,BCL11A,RHBG,H60B,ITGAL,SLC9B1,FGF10,AS3MT,SRBD1,ATP1A3,MSH2,RAB3IL1,KCNQ2,NEFH,SNED1,PORCN,POU2F2,THADA,GM128,TRIM63,SLC7A5,FAM78A,TST,CEBPZ,METTL4,JPH4,TEX14,SPATA31D1A,STAG3,LRPPRC,4930432K21RIK,TMEM81,ZFP740,ABCC4,TRIB3,FOXN2,OLIG1,SOGA3,POLA1,DHODH,PIM2,CAPRIN2,TEX11,HELLS,KBTBD13,ADORA2B,PDGFRA…
TF	Factor: GABPalpha; motif: ACCGGAARYN; match class: 0	TF:M02039_0	3.54122e-51	50.4508	6188	2346	996	21846	HUS1B,NOSTRIN,SRMS,EPAS1,RXRG,NLRP6,HOPX,SEMA5B,MEP1B,MEF2B,GM3336,OTX2,RPL3L,HORMAD1,FGR,SGK2,MSH6,FKBP6,FOXR1,EXOC3L,POU4F2,ZFP454,LDHD,FHOD3,OLIG3,H60B,ITGAL,GEMIN6,POLR3GL,A930004D18RIK,SLC9B1,COBL,TET2,SRBD1,ATP1A3,MSH2,PIWIL2,LRRC46,P2RX3,KCNQ2,NEFH,MSH4,POU2F2,VSIG2,THADA,TRIM63,SLC7A5,1700029P11RIK,ZFP42,TST,CEBPZ,ZFYVE28,METTL4,CASS4,TEX14,NGB,STAG3,LRMP,LRPPRC,4930432K21RIK,MKRN1,CCDC17…
TF	Factor: GABPalpha; motif: ACCGGAARYN	TF:M02039	3.54122e-51	50.4508	6188	2346	996	21846	HUS1B,NOSTRIN,SRMS,EPAS1,RXRG,NLRP6,HOPX,SEMA5B,MEP1B,MEF2B,GM3336,OTX2,RPL3L,HORMAD1,FGR,SGK2,MSH6,FKBP6,FOXR1,EXOC3L,POU4F2,ZFP454,LDHD,FHOD3,OLIG3,H60B,ITGAL,GEMIN6,POLR3GL,A930004D18RIK,SLC9B1,COBL,TET2,SRBD1,ATP1A3,MSH2,PIWIL2,LRRC46,P2RX3,KCNQ2,NEFH,MSH4,POU2F2,VSIG2,THADA,TRIM63,SLC7A5,1700029P11RIK,ZFP42,TST,CEBPZ,ZFYVE28,METTL4,CASS4,TEX14,NGB,STAG3,LRMP,LRPPRC,4930432K21RIK,MKRN1,CCDC17…
TF	Factor: AhR,; motif: NRCGTGNGN; match class: 0	TF:M00976_0	6.94907e-51	50.1581	4417	2346	775	21846	LY6G5C,EPAS1,SOX1,KCNJ3,TCF15,TNFSF11,SMYD1,SLC47A1,KCNK4,GSX1,NTRK2,FGF15,GM5134,MEF2B,SHISA3,GBX2,DNMT3A,MYRF,RBM44,RFX4,PDZD4,LAMA1,SPRY4,FRAT1,EN2,MYB,FOXN4,TEKT1,POU4F2,CHST3,ETV4,DCLK2,NR0B1,BCL11A,GBX1,CLGN,CPNE5,SIX1,GEMIN6,USP28,HRK,CDYL2,SV2A,CABP1,PIWIL2,LRRC46,P2RX3,CASZ1,HOXA4,DNA2,HAPLN4,FAM228B,SOX7,DLC1,ZYG11A,CYCT,HSD17B14,SLC7A5,ZIC2,FAM78A,PNPLA3,PPARGC1B,PFN4,CRABP1,ZFYVE28,SU…
TF	Factor: AhR,; motif: NRCGTGNGN	TF:M00976	6.94907e-51	50.1581	4417	2346	775	21846	LY6G5C,EPAS1,SOX1,KCNJ3,TCF15,TNFSF11,SMYD1,SLC47A1,KCNK4,GSX1,NTRK2,FGF15,GM5134,MEF2B,SHISA3,GBX2,DNMT3A,MYRF,RBM44,RFX4,PDZD4,LAMA1,SPRY4,FRAT1,EN2,MYB,FOXN4,TEKT1,POU4F2,CHST3,ETV4,DCLK2,NR0B1,BCL11A,GBX1,CLGN,CPNE5,SIX1,GEMIN6,USP28,HRK,CDYL2,SV2A,CABP1,PIWIL2,LRRC46,P2RX3,CASZ1,HOXA4,DNA2,HAPLN4,FAM228B,SOX7,DLC1,ZYG11A,CYCT,HSD17B14,SLC7A5,ZIC2,FAM78A,PNPLA3,PPARGC1B,PFN4,CRABP1,ZFYVE28,SU…
TF	Factor: E2F-4; motif: GNNGGCGGGAAN; match class: 0	TF:M09682_0	1.40333e-50	49.8528	5906	2346	960	21846	INHBB,HYDIN,SCUBE2,KCNJ3,HOPX,KCNK4,GSX1,SEMA5B,NTRK2,OLIG2,COL13A1,ST8SIA1,SHISA3,PRDM14,KIRREL2,GBX2,DNMT3A,GSTP2,DMRT1,FAM184B,PDZD4,LAMA1,CALCA,TRIL,HORMAD1,PRSS41,CPNE9,FRAT1,EN2,MSH6,HHIP,PCK2,FKBP6,FOXR1,POU4F2,SPATS1,ERAS,SLC2A5,SKOR1,SLC6A1,ETV4,DNAJB13,DCLK2,PLEKHB1,FHOD3,PIANP,SKIDA1,CMKLR1,GDF15,GPT2,BCL11A,FBXO16,FGF4,SIX1,SOCS2,USP28,HRK,CDYL2,SEPT1,RYR2,FGF10,SRBD1,ATP1A2,GATA1,MSH…
TF	Factor: E2F-4; motif: GNNGGCGGGAAN	TF:M09682	1.40333e-50	49.8528	5906	2346	960	21846	INHBB,HYDIN,SCUBE2,KCNJ3,HOPX,KCNK4,GSX1,SEMA5B,NTRK2,OLIG2,COL13A1,ST8SIA1,SHISA3,PRDM14,KIRREL2,GBX2,DNMT3A,GSTP2,DMRT1,FAM184B,PDZD4,LAMA1,CALCA,TRIL,HORMAD1,PRSS41,CPNE9,FRAT1,EN2,MSH6,HHIP,PCK2,FKBP6,FOXR1,POU4F2,SPATS1,ERAS,SLC2A5,SKOR1,SLC6A1,ETV4,DNAJB13,DCLK2,PLEKHB1,FHOD3,PIANP,SKIDA1,CMKLR1,GDF15,GPT2,BCL11A,FBXO16,FGF4,SIX1,SOCS2,USP28,HRK,CDYL2,SEPT1,RYR2,FGF10,SRBD1,ATP1A2,GATA1,MSH…
TF	Factor: IRF4; motif: NNNAYTCTCGGWNNN; match class: 0	TF:M02872_0	3.46801e-50	49.4599	14542	2346	1881	21846	HABP2,HKDC1,SRGN,CUBN,KLB,PDZD3,INHBB,EDN2,LY6G5C,PLA2G10,SFRP4,EPAS1,RXRG,GNA14,MYO1G,KLF15,INHBC,FGF3,NLRP6,SOX17,STRA8,IGSF21,PIRT,UBASH3A,MYO1F,FITM1,SCUBE2,KCNJ3,ANKRD34A,TCF15,TNFSF11,HNF1B,SLC47A1,KCNK4,GSX1,SEMA5B,MEP1B,HAL,NLGN3,ATP1B2,NTRK2,TNFAIP8L2,FGF15,OLIG2,GM5134,MEF2B,COL13A1,ST8SIA1,NOS3,SHISA3,PRDM14,SLC15A1,KIRREL2,GBX2,DNMT3A,CLNK,MYRF,RBM44,GM3336,SOAT2,GSTP2,DMRT1,RFX4,FAM1…
TF	Factor: IRF4; motif: NNNAYTCTCGGWNNN	TF:M02872	3.46801e-50	49.4599	14542	2346	1881	21846	HABP2,HKDC1,SRGN,CUBN,KLB,PDZD3,INHBB,EDN2,LY6G5C,PLA2G10,SFRP4,EPAS1,RXRG,GNA14,MYO1G,KLF15,INHBC,FGF3,NLRP6,SOX17,STRA8,IGSF21,PIRT,UBASH3A,MYO1F,FITM1,SCUBE2,KCNJ3,ANKRD34A,TCF15,TNFSF11,HNF1B,SLC47A1,KCNK4,GSX1,SEMA5B,MEP1B,HAL,NLGN3,ATP1B2,NTRK2,TNFAIP8L2,FGF15,OLIG2,GM5134,MEF2B,COL13A1,ST8SIA1,NOS3,SHISA3,PRDM14,SLC15A1,KIRREL2,GBX2,DNMT3A,CLNK,MYRF,RBM44,GM3336,SOAT2,GSTP2,DMRT1,RFX4,FAM1…
TF	Factor: E2F; motif: GGCGSG; match class: 1	TF:M00803_1	4.04393e-49	48.3932	7013	2346	1087	21846	INHBB,EPAS1,FGF3,INSC,IGSF21,SCUBE2,SOX1,TCF15,TNFSF11,KCNK4,GSX1,SEMA5B,NLGN3,ATP1B2,PDE9A,COL13A1,ST8SIA1,SHISA3,KIRREL2,DNMT3A,MYRF,DMRT1,TCERG1L,RFX4,PDZD4,SPRY4,TRIL,FRAT1,EN2,MYB,FOXN4,MSH6,SLC9B2,HHIP,SLC29A1,DYNC1I1,FOXR1,POU4F2,SPATS1,SKOR1,ETV4,FOXD3,ADAP2,ZFP454,DCLK2,ELAVL3,FHOD3,PIANP,NR0B1,CHAC1,E2F2,BCL11A,CCDC160,H60B,GBX1,FGF4,CPNE5,NOTUM,SIX1,SOCS2,POLR3GL,USP28,HRK,PTCH2,CDYL2,…
TF	Factor: E2F; motif: TTTSGCGC; match class: 0	TF:M00050_0	4.63147e-49	48.3343	6154	2346	985	21846	SCN3A,PLA2G10,EPAS1,HYDIN,KLF15,INHBC,FGF3,NLRP6,SOX17,STRA8,SCUBE2,KCNJ3,PDYN,GSX1,MEP1B,NLGN3,ATP1B2,FGF15,OLIG2,PDE9A,GM5134,COL13A1,ST8SIA1,SOAT2,GSTP2,DMRT1,ASPHD1,PDZD4,ITGB7,LAMA1,OTX2,RPL3L,TRIL,HORMAD1,ADM2,EN2,MYB,FOXN4,QPRT,MSH6,SLC9B2,VPREB3,FOXR1,CHST3,SULT6B1,OLFR986,ETV4,ADAP2,ZFP454,DCLK2,FHOD3,E2F2,RHD,ATCAY,CCDC160,H60B,DNAJC6,TET1,ZFP459,CPNE5,CAPN3,ZMAT4,SOCS2,PIPOX,LHFPL5,GAL…
TF	Factor: E2F; motif: TTTSGCGC	TF:M00050	4.63147e-49	48.3343	6154	2346	985	21846	SCN3A,PLA2G10,EPAS1,HYDIN,KLF15,INHBC,FGF3,NLRP6,SOX17,STRA8,SCUBE2,KCNJ3,PDYN,GSX1,MEP1B,NLGN3,ATP1B2,FGF15,OLIG2,PDE9A,GM5134,COL13A1,ST8SIA1,SOAT2,GSTP2,DMRT1,ASPHD1,PDZD4,ITGB7,LAMA1,OTX2,RPL3L,TRIL,HORMAD1,ADM2,EN2,MYB,FOXN4,QPRT,MSH6,SLC9B2,VPREB3,FOXR1,CHST3,SULT6B1,OLFR986,ETV4,ADAP2,ZFP454,DCLK2,FHOD3,E2F2,RHD,ATCAY,CCDC160,H60B,DNAJC6,TET1,ZFP459,CPNE5,CAPN3,ZMAT4,SOCS2,PIPOX,LHFPL5,GAL…
TF	Factor: IRF4; motif: NNNAYTCTCGGWNNN; match class: 1	TF:M02872_1	1.11414e-47	46.9531	8126	2346	1210	21846	HKDC1,CUBN,INHBB,LY6G5C,SFRP4,EPAS1,RXRG,GNA14,INHBC,IGSF21,UBASH3A,SCUBE2,TCF15,TNFSF11,HNF1B,GSX1,HAL,ATP1B2,OLIG2,MEF2B,ST8SIA1,PRDM14,SLC15A1,GBX2,DNMT3A,CLNK,RBM44,GSTP2,DMRT1,RFX4,ITGB7,LAMA1,TCAM1,CALCA,TRIL,GUCA1A,CPNE9,ARL4D,EN2,MYB,FOXN4,AI854703,NPL,MSH6,HHIP,TEKT1,FKBP6,LRRC2,POU4F2,OLFR986,ETV4,ADAP2,DCLK2,ELAVL3,PLEKHB1,FHOD3,PIANP,NR0B1,SKIDA1,CHAC1,GPT2,ATCAY,LCK,GBX1,SCN2B,FGF4,N…
TF	Factor: PEA3; motif: RCCGGAAGYN; match class: 1	TF:M01991_1	1.61207e-47	46.7926	4163	2346	732	21846	NKX6-3,HUS1B,EPAS1,RXRG,NLRP6,MEF2B,SPRY4,F2,EN2,FGR,MSH6,FKBP6,FOXR1,BCL11A,H60B,ZFP819,ITGAL,GEMIN6,USP28,SRBD1,ATP1A3,MSH2,LRRC46,NEFH,THADA,TRIM63,ZFP42,TST,CEBPZ,STAG3,LRPPRC,4930432K21RIK,MKRN1,CCDC171,RNF165,GRTP1,ZFP740,MT3,FRAT2,SERPINI1,FOXN2,POLA1,DHODH,CAPRIN2,TEX11,XRCC6,PFKM,PPID,TSSK6,PRMT7,BCAT2,SSBP1,CDCA7,NAA11,MRPS31,MTHFD1,NCAN,NACC1,DARS2,CEP44,RPAP1,PMS1,MUC1,1700019D03RIK,S…
TF	Factor: E2F-1; motif: TTTSGCGCGMNR; match class: 0	TF:M00516_0	2.10136e-47	46.6775	5992	2346	960	21846	TCF23,EPAS1,HYDIN,GNA14,KLF15,INHBC,FGF3,SOX17,STRA8,IGSF21,UBASH3A,SOX1,TCF15,GSX1,MEP1B,NLGN3,ATP1B2,NTRK2,TGM3,OLIG2,GM5134,COL13A1,ST8SIA1,GBX2,DNMT3A,RBM44,DMRT1,TCERG1L,TRIL,HORMAD1,DLEU7,EN2,MYB,FOXN4,AI854703,HHIP,TEKT1,FOXR1,OLFR986,ETV4,ADAP2,LDHD,PIANP,NR0B1,OLIG3,E2F2,RHD,LCK,H60B,TET1,ZFP459,FGF4,CPNE5,NOTUM,SIX1,SOCS2,GEMIN6,GALM,CHCHD10,TTLL13,ACTN3,PTCH2,TET2,RYR2,FGF10,MSH2,CABP1…
TF	Factor: E2F-1; motif: TTTSGCGCGMNR	TF:M00516	2.10136e-47	46.6775	5992	2346	960	21846	TCF23,EPAS1,HYDIN,GNA14,KLF15,INHBC,FGF3,SOX17,STRA8,IGSF21,UBASH3A,SOX1,TCF15,GSX1,MEP1B,NLGN3,ATP1B2,NTRK2,TGM3,OLIG2,GM5134,COL13A1,ST8SIA1,GBX2,DNMT3A,RBM44,DMRT1,TCERG1L,TRIL,HORMAD1,DLEU7,EN2,MYB,FOXN4,AI854703,HHIP,TEKT1,FOXR1,OLFR986,ETV4,ADAP2,LDHD,PIANP,NR0B1,OLIG3,E2F2,RHD,LCK,H60B,TET1,ZFP459,FGF4,CPNE5,NOTUM,SIX1,SOCS2,GEMIN6,GALM,CHCHD10,TTLL13,ACTN3,PTCH2,TET2,RYR2,FGF10,MSH2,CABP1…
TF	Factor: c-Myc:Max; motif: GCCAYGYGSN; match class: 0	TF:M00322_0	2.19016e-47	46.6595	7339	2346	1119	21846	HABP2,FCRLB,CEACAM1,NKX6-3,EDN2,SFRP4,SRMS,EPAS1,KHDC3,NLRP6,IGSF21,UBASH3A,SCUBE2,SOX1,ANKRD34A,HOPX,TNFSF11,KCNK4,GSX1,SEMA5B,SPN,NLGN3,NTRK2,TNFAIP8L2,TGM3,FGF15,COL13A1,NOS3,SHISA3,GBX2,DNMT3A,GM3336,GSTP2,TCERG1L,ASPHD1,FAM184B,PDZD4,LAMA1,TCAM1,HORMAD1,PRSS41,DLEU7,FRAT1,FGR,AI854703,NPL,SLC9B2,TEKT1,SLC29A1,SYT4,FKBP6,LRRC2,DYNC1I1,FOXR1,POU4F2,SPATS1,SKOR1,ETV4,FOXD3,HPDL,ADAP2,ELAVL3,SKI…
TF	Factor: c-Myc:Max; motif: GCCAYGYGSN	TF:M00322	2.19016e-47	46.6595	7339	2346	1119	21846	HABP2,FCRLB,CEACAM1,NKX6-3,EDN2,SFRP4,SRMS,EPAS1,KHDC3,NLRP6,IGSF21,UBASH3A,SCUBE2,SOX1,ANKRD34A,HOPX,TNFSF11,KCNK4,GSX1,SEMA5B,SPN,NLGN3,NTRK2,TNFAIP8L2,TGM3,FGF15,COL13A1,NOS3,SHISA3,GBX2,DNMT3A,GM3336,GSTP2,TCERG1L,ASPHD1,FAM184B,PDZD4,LAMA1,TCAM1,HORMAD1,PRSS41,DLEU7,FRAT1,FGR,AI854703,NPL,SLC9B2,TEKT1,SLC29A1,SYT4,FKBP6,LRRC2,DYNC1I1,FOXR1,POU4F2,SPATS1,SKOR1,ETV4,FOXD3,HPDL,ADAP2,ELAVL3,SKI…
TF	Factor: E2F-3; motif: GGCGGGN; match class: 0	TF:M02089_0	8.47969e-47	46.0716	11266	2346	1547	21846	HNF4A,HABP2,HKDC1,INHBB,SCN3A,EDN2,LY6G5C,PLA2G10,TCF23,EPAS1,HYDIN,FCGR2B,RXRG,NLRP4F,FGF3,INSC,STRA8,IGSF21,MYO1F,FITM1,SCUBE2,SOX1,BC021614,KCNJ3,TCF15,HOPX,TNFSF11,HNF1B,SLC47A1,SEMA5B,NLGN3,ATP1B2,NTRK2,TNFAIP8L2,FGF15,OLIG2,PDE9A,GM5134,MEF2B,LRRIQ4,COL13A1,ST8SIA1,NOS3,SHISA3,PRDM14,SLC15A1,KIRREL2,GBX2,DNMT3A,LRRC34,MYRF,DMRT1,TCERG1L,RFX4,ASPHD1,FAM184B,PDZD4,LAMA1,OTX2,SLC5A4B,SPRY4,TRI…
TF	Factor: E2F-3; motif: GGCGGGN	TF:M02089	8.47969e-47	46.0716	11266	2346	1547	21846	HNF4A,HABP2,HKDC1,INHBB,SCN3A,EDN2,LY6G5C,PLA2G10,TCF23,EPAS1,HYDIN,FCGR2B,RXRG,NLRP4F,FGF3,INSC,STRA8,IGSF21,MYO1F,FITM1,SCUBE2,SOX1,BC021614,KCNJ3,TCF15,HOPX,TNFSF11,HNF1B,SLC47A1,SEMA5B,NLGN3,ATP1B2,NTRK2,TNFAIP8L2,FGF15,OLIG2,PDE9A,GM5134,MEF2B,LRRIQ4,COL13A1,ST8SIA1,NOS3,SHISA3,PRDM14,SLC15A1,KIRREL2,GBX2,DNMT3A,LRRC34,MYRF,DMRT1,TCERG1L,RFX4,ASPHD1,FAM184B,PDZD4,LAMA1,OTX2,SLC5A4B,SPRY4,TRI…
TF	Factor: CPBP; motif: SNCCCNN; match class: 1	TF:M01822_1	1.0346e-46	45.9852	19933	2346	2304	21846	HNF4A,HABP2,FCRLB,HKDC1,CEACAM1,SRGN,CUBN,KLB,PDZD3,TFEC,INHBB,NKX6-3,HUS1B,SCN3A,NOSTRIN,EDN2,LY6G5C,INHBE,PLA2G10,TCF23,SFRP4,SRMS,EPAS1,HYDIN,FCGR2B,RXRG,GNA14,KHDC3,MYO1G,KLF15,INHBC,NLRP4F,SPATA31D1B,FGF3,NLRP6,SOX17,INSC,STRA8,IGSF21,PIRT,UBASH3A,MYO1F,FITM1,SCUBE2,SOX1,BC021614,FGF1,KCNJ3,ANKRD34A,TCF15,HOPX,TNFSF11,SMYD1,HNF1B,SLC47A1,KCNK4,PDYN,GSX1,SEMA5B,SPN,MEP1B,HAL,NLGN3,ATP1B2,NTRK…
TF	Factor: E2F-1; motif: NTTSGCGG; match class: 0	TF:M00430_0	1.61789e-46	45.7911	6952	2346	1071	21846	INHBB,TCF23,SFRP4,SRMS,EPAS1,HYDIN,GNA14,KLF15,NLRP6,IGSF21,UBASH3A,MYO1F,SCUBE2,SOX1,TCF15,SMYD1,HNF1B,SLC47A1,HAL,NLGN3,NTRK2,OLIG2,PDE9A,GM5134,LRRIQ4,COL13A1,ST8SIA1,SHISA3,GBX2,LRRC34,RBM44,SOAT2,DMRT1,MYH3,RFX4,CALCA,SPRY4,TRIL,HORMAD1,GUCA1A,FRAT1,EN2,MYB,QPRT,NPL,MSH6,SLC9B2,DYNC1I1,FOXR1,SPATS1,ROBO4,OLFR986,ETV4,FOXD3,ADAP2,DCLK2,PIANP,OLIG3,E2F2,CMKLR1,RHD,RHBG,GBX1,ZFP459,CPNE5,ANKRD3…
TF	Factor: E2F-1; motif: NTTSGCGG	TF:M00430	1.61789e-46	45.7911	6952	2346	1071	21846	INHBB,TCF23,SFRP4,SRMS,EPAS1,HYDIN,GNA14,KLF15,NLRP6,IGSF21,UBASH3A,MYO1F,SCUBE2,SOX1,TCF15,SMYD1,HNF1B,SLC47A1,HAL,NLGN3,NTRK2,OLIG2,PDE9A,GM5134,LRRIQ4,COL13A1,ST8SIA1,SHISA3,GBX2,LRRC34,RBM44,SOAT2,DMRT1,MYH3,RFX4,CALCA,SPRY4,TRIL,HORMAD1,GUCA1A,FRAT1,EN2,MYB,QPRT,NPL,MSH6,SLC9B2,DYNC1I1,FOXR1,SPATS1,ROBO4,OLFR986,ETV4,FOXD3,ADAP2,DCLK2,PIANP,OLIG3,E2F2,CMKLR1,RHD,RHBG,GBX1,ZFP459,CPNE5,ANKRD3…
TF	Factor: Elk-1; motif: NNNNCCGGAARTNN; match class: 1	TF:M00025_1	5.91512e-46	45.228	4270	2346	741	21846	NKX6-3,HUS1B,EPAS1,RXRG,NTRK2,MEF2B,GBX2,SPRY4,EN2,MSH6,FKBP6,FHOD3,BCL11A,H60B,ITGAL,GEMIN6,TET2,SRBD1,ATP1A3,MSH2,LRRC46,CASZ1,NEFH,THADA,TRIM63,ZFP42,TST,ZFYVE28,LIFR,STAG3,LRPPRC,MKRN1,CCDC171,GRTP1,ZFP740,ADAMTS14,SLC6A9,MT3,FRAT2,SERPINI1,FOXN2,SHISA7,ACACB,POLA1,DHODH,CAPRIN2,ACAN,TEX11,SALL1,PDGFRA,SLC35F2,PFKM,PPID,TSSK6,PRMT7,TCL1,XRCC5,BCAT2,SSBP1,WDR31,CDCA7,NAA11,MRPS31,MTHFD1,NCAN,N…
TF	Factor: Elk-1; motif: NCCGGAAGTGN; match class: 1	TF:M10219_1	1.05035e-45	44.9787	7703	2346	1155	21846	NKX6-3,HUS1B,TCF23,SRMS,EPAS1,RXRG,NLRP4F,FGF3,NLRP6,IGSF21,MYO1F,FITM1,HOPX,SPN,NLGN3,TGM3,GM5134,MEF2B,LRRIQ4,ST8SIA1,LRRC34,MYRF,ASPHD1,LAMA1,SPRY4,SLC25A34,QPRT,AI854703,SGK2,MSH6,SLC9B2,SLC29A1,VPREB3,FKBP6,FOXR1,SPATS1,GABRP,SLC6A1,ETV4,HPDL,TARM1,LDHD,TMC3,VRTN,BCL11A,LCK,RHBG,H60B,ZFP459,CAPN3,ZMAT4,SOCS2,GEMIN6,POLR3GL,LHFPL5,ISOC2A,A930004D18RIK,SLC9B1,SEPT1,AS3MT,SRBD1,ATP1A3,MSH2,SLC2…
TF	Factor: E2F-1; motif: TTGGCGCGRAANNGNM	TF:M00938	2.16916e-45	44.6637	5220	2346	859	21846	INHBB,EDN2,SRMS,EPAS1,GNA14,INSC,TCF15,GSX1,NLGN3,ATP1B2,NTRK2,COL13A1,SLC15A1,GBX2,DNMT3A,MYRF,GM3336,DMRT1,TCERG1L,RFX4,PDZD4,TCAM1,DLEU7,CPNE9,FRAT1,ADM2,EN2,SLC9B2,HHIP,SLC29A1,POU4F2,ETV4,ADAP2,LDHD,NR0B1,CMKLR1,LCK,CCDC160,H60B,GBX1,CPNE5,NOTUM,USP28,CHCHD10,TTLL13,CDYL2,TET2,ITPKA,BNC2,CYP27B1,HES3,MRAS,ADAD2,HOXA4,FAM228B,NEFH,DLC1,POU2F2,ZYG11A,MTHFD2,SLC7A5,ZIC2,FAM78A,PNPLA3,PFN4,DIRAS…
TF	Factor: E2F-1; motif: TTGGCGCGRAANNGNM; match class: 0	TF:M00938_0	2.16916e-45	44.6637	5220	2346	859	21846	INHBB,EDN2,SRMS,EPAS1,GNA14,INSC,TCF15,GSX1,NLGN3,ATP1B2,NTRK2,COL13A1,SLC15A1,GBX2,DNMT3A,MYRF,GM3336,DMRT1,TCERG1L,RFX4,PDZD4,TCAM1,DLEU7,CPNE9,FRAT1,ADM2,EN2,SLC9B2,HHIP,SLC29A1,POU4F2,ETV4,ADAP2,LDHD,NR0B1,CMKLR1,LCK,CCDC160,H60B,GBX1,CPNE5,NOTUM,USP28,CHCHD10,TTLL13,CDYL2,TET2,ITPKA,BNC2,CYP27B1,HES3,MRAS,ADAD2,HOXA4,FAM228B,NEFH,DLC1,POU2F2,ZYG11A,MTHFD2,SLC7A5,ZIC2,FAM78A,PNPLA3,PFN4,DIRAS…
TF	Factor: E2F; motif: NCSCGCSAAAN; match class: 0	TF:M00919_0	9.71717e-45	44.0125	5197	2346	854	21846	TCF23,HYDIN,GNA14,KLF15,INHBC,FGF3,SOX17,STRA8,MYO1F,TCF15,HNF1B,SLC47A1,GSX1,MEP1B,NLGN3,NTRK2,TGM3,OLIG2,GM5134,COL13A1,ST8SIA1,GBX2,RBM44,DMRT1,TCERG1L,TRIL,HORMAD1,DLEU7,EN2,MYB,FOXN4,AI854703,MSH6,HHIP,TEKT1,DYNC1I1,FOXR1,OLFR986,ETV4,ADAP2,PIANP,NR0B1,OLIG3,E2F2,RHD,LCK,H60B,ZFP459,FGF4,CPNE5,NOTUM,SIX1,SOCS2,GEMIN6,CBS,CHCHD10,TTLL13,PTCH2,TET2,FGF10,CABP1,BNC2,HES3,ADAD2,NEFH,SNED1,SOX7,P…
TF	Factor: E2F; motif: NCSCGCSAAAN	TF:M00919	9.71717e-45	44.0125	5197	2346	854	21846	TCF23,HYDIN,GNA14,KLF15,INHBC,FGF3,SOX17,STRA8,MYO1F,TCF15,HNF1B,SLC47A1,GSX1,MEP1B,NLGN3,NTRK2,TGM3,OLIG2,GM5134,COL13A1,ST8SIA1,GBX2,RBM44,DMRT1,TCERG1L,TRIL,HORMAD1,DLEU7,EN2,MYB,FOXN4,AI854703,MSH6,HHIP,TEKT1,DYNC1I1,FOXR1,OLFR986,ETV4,ADAP2,PIANP,NR0B1,OLIG3,E2F2,RHD,LCK,H60B,ZFP459,FGF4,CPNE5,NOTUM,SIX1,SOCS2,GEMIN6,CBS,CHCHD10,TTLL13,PTCH2,TET2,FGF10,CABP1,BNC2,HES3,ADAD2,NEFH,SNED1,SOX7,P…
TF	Factor: E2F; motif: TTTSGCGSG; match class: 0	TF:M00939_0	1.52087e-44	43.8179	5454	2346	885	21846	TCF23,HYDIN,GNA14,KLF15,INHBC,FGF3,SOX17,STRA8,MYO1F,TCF15,HNF1B,SLC47A1,GSX1,MEP1B,NLGN3,NTRK2,TGM3,OLIG2,GM5134,COL13A1,ST8SIA1,GBX2,RBM44,DMRT1,TCERG1L,TRIL,HORMAD1,DLEU7,EN2,MYB,FOXN4,AI854703,MSH6,HHIP,TEKT1,DYNC1I1,FOXR1,OLFR986,ETV4,ADAP2,PIANP,NR0B1,OLIG3,E2F2,RHD,LCK,H60B,TET1,ZFP459,FGF4,CPNE5,NOTUM,SIX1,SOCS2,GEMIN6,GALM,CBS,CHCHD10,TTLL13,PTCH2,TET2,RYR2,FGF10,CABP1,BNC2,HES3,ADAD2,NE…
TF	Factor: E2F; motif: TTTSGCGSG	TF:M00939	1.52087e-44	43.8179	5454	2346	885	21846	TCF23,HYDIN,GNA14,KLF15,INHBC,FGF3,SOX17,STRA8,MYO1F,TCF15,HNF1B,SLC47A1,GSX1,MEP1B,NLGN3,NTRK2,TGM3,OLIG2,GM5134,COL13A1,ST8SIA1,GBX2,RBM44,DMRT1,TCERG1L,TRIL,HORMAD1,DLEU7,EN2,MYB,FOXN4,AI854703,MSH6,HHIP,TEKT1,DYNC1I1,FOXR1,OLFR986,ETV4,ADAP2,PIANP,NR0B1,OLIG3,E2F2,RHD,LCK,H60B,TET1,ZFP459,FGF4,CPNE5,NOTUM,SIX1,SOCS2,GEMIN6,GALM,CBS,CHCHD10,TTLL13,PTCH2,TET2,RYR2,FGF10,CABP1,BNC2,HES3,ADAD2,NE…
TF	Factor: E2F; motif: NKCGCGCSAAAN	TF:M00920	6.87051e-44	43.163	4858	2346	809	21846	TCF23,HYDIN,KLF15,INHBC,FGF3,SOX17,STRA8,IGSF21,MYO1F,SOX1,TCF15,HNF1B,SLC47A1,GSX1,MEP1B,NLGN3,NTRK2,TGM3,GM5134,COL13A1,ST8SIA1,GBX2,DNMT3A,RBM44,DMRT1,TCERG1L,TRIL,HORMAD1,DLEU7,EN2,MYB,FOXN4,AI854703,TEKT1,DYNC1I1,FOXR1,OLFR986,ETV4,ADAP2,PIANP,NR0B1,OLIG3,E2F2,RHD,LCK,H60B,ZFP459,CPNE5,NOTUM,SIX1,SOCS2,GEMIN6,CHCHD10,TTLL13,PTCH2,TET2,FGF10,CABP1,BNC2,HES3,FAM228B,NEFH,SNED1,SOX7,PORCN,RAB27…
TF	Factor: E2F; motif: NKCGCGCSAAAN; match class: 0	TF:M00920_0	6.87051e-44	43.163	4858	2346	809	21846	TCF23,HYDIN,KLF15,INHBC,FGF3,SOX17,STRA8,IGSF21,MYO1F,SOX1,TCF15,HNF1B,SLC47A1,GSX1,MEP1B,NLGN3,NTRK2,TGM3,GM5134,COL13A1,ST8SIA1,GBX2,DNMT3A,RBM44,DMRT1,TCERG1L,TRIL,HORMAD1,DLEU7,EN2,MYB,FOXN4,AI854703,TEKT1,DYNC1I1,FOXR1,OLFR986,ETV4,ADAP2,PIANP,NR0B1,OLIG3,E2F2,RHD,LCK,H60B,ZFP459,CPNE5,NOTUM,SIX1,SOCS2,GEMIN6,CHCHD10,TTLL13,PTCH2,TET2,FGF10,CABP1,BNC2,HES3,FAM228B,NEFH,SNED1,SOX7,PORCN,RAB27…
TF	Factor: SP100; motif: NNCGTCGNNTAAWNN	TF:M02913	1.89782e-43	42.7217	8482	2346	1235	21846	HNF4A,HKDC1,KLB,SFRP4,EPAS1,HYDIN,FCGR2B,KHDC3,INHBC,NLRP4F,FGF3,STRA8,IGSF21,FITM1,SOX1,TCF15,KCNK4,GSX1,HAL,OLIG2,PDE9A,MEF2B,GBX2,CLNK,DMRT1,MYH3,TCERG1L,RFX4,PDZD4,OTX2,TCAM1,SLC5A4B,SPRY4,RPL3L,TRIL,HORMAD1,DLEU7,CPNE9,FRAT1,ARL4D,EN2,MYB,NPL,MSH6,SLC9B2,SLC29A1,CPN1,POU4F2,SULT6B1,SKOR1,ETV4,FOXD3,HPDL,ADAP2,ZFP454,ELAVL3,FHOD3,PIANP,NR0B1,CHAC1,E2F2,CMKLR1,VRTN,GPT2,RHBG,DNAJC6,TET1,FGF4,C…
TF	Factor: SP100; motif: NNCGTCGNNTAAWNN; match class: 0	TF:M02913_0	1.89782e-43	42.7217	8482	2346	1235	21846	HNF4A,HKDC1,KLB,SFRP4,EPAS1,HYDIN,FCGR2B,KHDC3,INHBC,NLRP4F,FGF3,STRA8,IGSF21,FITM1,SOX1,TCF15,KCNK4,GSX1,HAL,OLIG2,PDE9A,MEF2B,GBX2,CLNK,DMRT1,MYH3,TCERG1L,RFX4,PDZD4,OTX2,TCAM1,SLC5A4B,SPRY4,RPL3L,TRIL,HORMAD1,DLEU7,CPNE9,FRAT1,ARL4D,EN2,MYB,NPL,MSH6,SLC9B2,SLC29A1,CPN1,POU4F2,SULT6B1,SKOR1,ETV4,FOXD3,HPDL,ADAP2,ZFP454,ELAVL3,FHOD3,PIANP,NR0B1,CHAC1,E2F2,CMKLR1,VRTN,GPT2,RHBG,DNAJC6,TET1,FGF4,C…
TF	Factor: IRF6; motif: NNNACTCYCGGKNNN; match class: 0	TF:M02874_0	1.6485e-42	41.7829	13405	2346	1748	21846	HABP2,HKDC1,CEACAM1,KLB,PDZD3,INHBB,EDN2,LY6G5C,EPAS1,RXRG,INHBC,FGF3,STRA8,IGSF21,PIRT,UBASH3A,MYO1F,FITM1,SCUBE2,SOX1,KCNJ3,ANKRD34A,TCF15,HOPX,TNFSF11,SMYD1,HNF1B,SLC47A1,SEMA5B,HAL,NLGN3,ATP1B2,NTRK2,TNFAIP8L2,FGF15,PDE9A,GM5134,MEF2B,COL13A1,ST8SIA1,SHISA3,PRDM14,SLC15A1,KIRREL2,GBX2,DNMT3A,CLNK,MYRF,RBM44,GM3336,GSTP2,DMRT1,MYH3,TCERG1L,RFX4,ASPHD1,FAM184B,PDZD4,ITGB7,LAMA1,OTX2,TCAM1,CALCA…
TF	Factor: IRF6; motif: NNNACTCYCGGKNNN	TF:M02874	1.6485e-42	41.7829	13405	2346	1748	21846	HABP2,HKDC1,CEACAM1,KLB,PDZD3,INHBB,EDN2,LY6G5C,EPAS1,RXRG,INHBC,FGF3,STRA8,IGSF21,PIRT,UBASH3A,MYO1F,FITM1,SCUBE2,SOX1,KCNJ3,ANKRD34A,TCF15,HOPX,TNFSF11,SMYD1,HNF1B,SLC47A1,SEMA5B,HAL,NLGN3,ATP1B2,NTRK2,TNFAIP8L2,FGF15,PDE9A,GM5134,MEF2B,COL13A1,ST8SIA1,SHISA3,PRDM14,SLC15A1,KIRREL2,GBX2,DNMT3A,CLNK,MYRF,RBM44,GM3336,GSTP2,DMRT1,MYH3,TCERG1L,RFX4,ASPHD1,FAM184B,PDZD4,ITGB7,LAMA1,OTX2,TCAM1,CALCA…
TF	Factor: E2F-1; motif: NNNSSCGCSAANN; match class: 1	TF:M07250_1	1.50271e-41	40.8231	4122	2346	708	21846	HYDIN,GNA14,KLF15,FGF3,IGSF21,TCF15,ATP1B2,OLIG2,PDE9A,ST8SIA1,SHISA3,GBX2,DNMT3A,DMRT1,TRIL,EN2,MYB,AI854703,HHIP,TEKT1,FOXR1,ETV4,ADAP2,DCLK2,PIANP,OLIG3,E2F2,CPNE5,NOTUM,GEMIN6,POLR3GL,LHFPL5,USP28,CBS,PTCH2,CDYL2,TET2,FGF10,BNC2,ADAD2,NEFH,SOX7,SLC7A5,ZIC2,FAM78A,DIRAS1,CRABP1,SYNDIG1,RANBP17,JPH4,TEX14,LIFR,KLF2,RAD9B,STAG3,ADAM23,D930048N14RIK,LRPPRC,MEI4,ANPEP,GRTP1,ZFP740,FRAT2,ABCC4,CDC5…
TF	Factor: Erm; motif: NCCGGAWGTN; match class: 0	TF:M01992_0	1.1891e-40	39.9248	5269	2346	849	21846	CUBN,HUS1B,NOSTRIN,EPAS1,GNA14,HOPX,SEMA5B,MEP1B,GM5134,MEF2B,DNMT3A,SPRY4,RPL3L,F2,FGR,SGK2,MSH6,PCK2,FKBP6,POU4F2,HPDL,LDHD,FHOD3,VRTN,H60B,ITGAL,A930004D18RIK,SLC9B1,SRBD1,ATP1A3,CABP1,P2RX3,KCNQ2,NEFH,MSH4,POU2F2,SLC7A3,THADA,TRIM63,SLC7A5,FAM78A,ZFP42,TST,ZFYVE28,METTL4,ACTR3B,TEX14,NGB,STAG3,LRMP,LRPPRC,4930432K21RIK,MKRN1,CCDC171,GRTP1,OMP,ZFP740,MT3,ABCC4,SERPINI1,FOXN2,SOGA3,XKR5,POLA1,F…
TF	Factor: Erm; motif: NCCGGAWGTN	TF:M01992	1.1891e-40	39.9248	5269	2346	849	21846	CUBN,HUS1B,NOSTRIN,EPAS1,GNA14,HOPX,SEMA5B,MEP1B,GM5134,MEF2B,DNMT3A,SPRY4,RPL3L,F2,FGR,SGK2,MSH6,PCK2,FKBP6,POU4F2,HPDL,LDHD,FHOD3,VRTN,H60B,ITGAL,A930004D18RIK,SLC9B1,SRBD1,ATP1A3,CABP1,P2RX3,KCNQ2,NEFH,MSH4,POU2F2,SLC7A3,THADA,TRIM63,SLC7A5,FAM78A,ZFP42,TST,ZFYVE28,METTL4,ACTR3B,TEX14,NGB,STAG3,LRMP,LRPPRC,4930432K21RIK,MKRN1,CCDC171,GRTP1,OMP,ZFP740,MT3,ABCC4,SERPINI1,FOXN2,SOGA3,XKR5,POLA1,F…
TF	Factor: E2F; motif: TTTSGCGSG	TF:M00918	1.87634e-40	39.7267	4806	2346	791	21846	EDN2,TCF23,EPAS1,HYDIN,KLF15,INHBC,FGF3,SOX17,STRA8,TCF15,HNF1B,SLC47A1,GSX1,MEP1B,NLGN3,NTRK2,TGM3,OLIG2,GM5134,COL13A1,ST8SIA1,GBX2,RBM44,DMRT1,TCERG1L,TRIL,HORMAD1,DLEU7,EN2,MYB,FOXN4,AI854703,TEKT1,DYNC1I1,FOXR1,OLFR986,ETV4,ADAP2,ZFP454,FHOD3,OLIG3,E2F2,RHD,LCK,H60B,ZFP459,FGF4,CPNE5,NOTUM,SIX1,SOCS2,GEMIN6,CHCHD10,TTLL13,PTCH2,TET2,FGF10,CABP1,BNC2,HES3,HOXA4,SNED1,SOX7,PORCN,RAB27A,SLC7A5,…
TF	Factor: E2F; motif: TTTSGCGSG; match class: 0	TF:M00918_0	1.87634e-40	39.7267	4806	2346	791	21846	EDN2,TCF23,EPAS1,HYDIN,KLF15,INHBC,FGF3,SOX17,STRA8,TCF15,HNF1B,SLC47A1,GSX1,MEP1B,NLGN3,NTRK2,TGM3,OLIG2,GM5134,COL13A1,ST8SIA1,GBX2,RBM44,DMRT1,TCERG1L,TRIL,HORMAD1,DLEU7,EN2,MYB,FOXN4,AI854703,TEKT1,DYNC1I1,FOXR1,OLFR986,ETV4,ADAP2,ZFP454,FHOD3,OLIG3,E2F2,RHD,LCK,H60B,ZFP459,FGF4,CPNE5,NOTUM,SIX1,SOCS2,GEMIN6,CHCHD10,TTLL13,PTCH2,TET2,FGF10,CABP1,BNC2,HES3,HOXA4,SNED1,SOX7,PORCN,RAB27A,SLC7A5,…
TF	Factor: ETV3; motif: ANCGGAARYN	TF:M01990	1.99322e-40	39.7004	3212	2346	585	21846	HNF4A,SFRP4,NLRP4F,MEP1B,PDE9A,MEF2B,LAMA1,RPL3L,EN2,SLC9B2,FHOD3,ATCAY,H60B,ZMAT4,GEMIN6,SLC9B1,TET2,FGF10,SRBD1,ATP1A3,P2RX3,NEFH,MSH4,POU2F2,ELAVL4,GM128,MTHFD2,TRIM63,1700029P11RIK,CEBPZ,METTL4,CASS4,TEX14,LRMP,GRTP1,ADAMTS14,ADAT1,SLC1A3,CDC5L,OLIG1,SOGA3,DHODH,INA,CAPRIN2,TEX11,ADORA2B,FANCD2,C2CD5,RAD51C,STOML1,TSSK6,PRMT7,SSBP1,WDR31,CHEK2,CDCA7,NAA11,MRPS31,DARS2,POLD2,BOLA1,ATF4,XPOT,CE…
TF	Factor: ETV3; motif: ANCGGAARYN; match class: 0	TF:M01990_0	1.99322e-40	39.7004	3212	2346	585	21846	HNF4A,SFRP4,NLRP4F,MEP1B,PDE9A,MEF2B,LAMA1,RPL3L,EN2,SLC9B2,FHOD3,ATCAY,H60B,ZMAT4,GEMIN6,SLC9B1,TET2,FGF10,SRBD1,ATP1A3,P2RX3,NEFH,MSH4,POU2F2,ELAVL4,GM128,MTHFD2,TRIM63,1700029P11RIK,CEBPZ,METTL4,CASS4,TEX14,LRMP,GRTP1,ADAMTS14,ADAT1,SLC1A3,CDC5L,OLIG1,SOGA3,DHODH,INA,CAPRIN2,TEX11,ADORA2B,FANCD2,C2CD5,RAD51C,STOML1,TSSK6,PRMT7,SSBP1,WDR31,CHEK2,CDCA7,NAA11,MRPS31,DARS2,POLD2,BOLA1,ATF4,XPOT,CE…
TF	Factor: ER81; motif: RCCGGAWRYN; match class: 0	TF:M01987_0	3.23625e-40	39.49	4039	2346	693	21846	NOSTRIN,EPAS1,RXRG,MEP1B,MEF2B,OTX2,RPL3L,FGR,MSH6,FKBP6,FOXR1,FHOD3,H60B,POLR3GL,A930004D18RIK,SLC9B1,COBL,SRBD1,ATP1A3,MSH2,LRRC46,P2RX3,NEFH,MSH4,POU2F2,TRIM63,ZFP42,TST,METTL4,TEX14,NGB,LRMP,LRPPRC,4930432K21RIK,MKRN1,CCDC171,GRTP1,ZFP740,PHF11D,SOGA3,XKR5,SHISA7,DHODH,PIM2,CAPRIN2,FANCD2,PFKM,C2CD5,RAD51C,EFCAB12,PPID,STOML1,TSSK6,PRMT7,SYCP1,BCAT2,SSBP1,SETD6,WDR31,ANKRD24,NAA11,MRPS31,ZFP7…
TF	Factor: ER81; motif: RCCGGAWRYN	TF:M01987	3.23625e-40	39.49	4039	2346	693	21846	NOSTRIN,EPAS1,RXRG,MEP1B,MEF2B,OTX2,RPL3L,FGR,MSH6,FKBP6,FOXR1,FHOD3,H60B,POLR3GL,A930004D18RIK,SLC9B1,COBL,SRBD1,ATP1A3,MSH2,LRRC46,P2RX3,NEFH,MSH4,POU2F2,TRIM63,ZFP42,TST,METTL4,TEX14,NGB,LRMP,LRPPRC,4930432K21RIK,MKRN1,CCDC171,GRTP1,ZFP740,PHF11D,SOGA3,XKR5,SHISA7,DHODH,PIM2,CAPRIN2,FANCD2,PFKM,C2CD5,RAD51C,EFCAB12,PPID,STOML1,TSSK6,PRMT7,SYCP1,BCAT2,SSBP1,SETD6,WDR31,ANKRD24,NAA11,MRPS31,ZFP7…
TF	Factor: Ets2; motif: ACCGGAWRYN; match class: 1	TF:M01989_1	2.54203e-39	38.5948	2700	2346	512	21846	HUS1B,EPAS1,MEF2B,F2,FGR,MSH6,FKBP6,H60B,SRBD1,ATP1A3,MSH2,LRRC46,THADA,TRIM63,TST,STAG3,LRPPRC,MKRN1,CCDC171,ZFP740,MT3,FOXN2,POLA1,DHODH,CAPRIN2,TEX11,XRCC6,PFKM,PPID,TSSK6,PRMT7,SSBP1,NAA11,NCAN,DARS2,PMS1,MCM10,FOXJ1,MRI1,CACYBP,LYAR,TRMT11,REST,KIF18A,PARP1,KLHDC4,PHF21B,METTL8,RAD1,CHD9,ISY1,CBFA2T2,PSMG1,WDR34,NIP7,SF3B3,LAP3,ZFP960,CARS,KXD1,MTBP,CDT1,NR1D2,ZFP953,NOC3L,TMEM231,RUVBL1,BAG…
TF	Factor: c-Myc:Max; motif: NNACCACGTGGTNN; match class: 0	TF:M00118_0	5.11835e-39	38.2909	7971	2346	1161	21846	FCRLB,CEACAM1,INHBB,NKX6-3,EDN2,LY6G5C,SFRP4,SRMS,KHDC3,KLF15,SPATA31D1B,NLRP6,INSC,IGSF21,UBASH3A,FITM1,BC021614,TCF15,HOPX,TNFSF11,SMYD1,SLC47A1,SPN,MEP1B,HAL,NLGN3,NTRK2,TGM3,FGF15,NOS3,SHISA3,PRDM14,GBX2,DMRT1,ASPHD1,FAM184B,LAMA1,TCAM1,TNFSF13,SLC5A4B,RPL3L,HORMAD1,PRSS41,DLEU7,CPNE9,ARL4D,ENPP3,EN2,FGR,QPRT,AI854703,NPL,SGK2,SLC9B2,TEKT1,SLC29A1,FKBP6,POU4F2,SPATS1,CHST3,SULT6B1,SLC2A5,ETV4…
TF	Factor: c-Myc:Max; motif: NNACCACGTGGTNN	TF:M00118	5.11835e-39	38.2909	7971	2346	1161	21846	FCRLB,CEACAM1,INHBB,NKX6-3,EDN2,LY6G5C,SFRP4,SRMS,KHDC3,KLF15,SPATA31D1B,NLRP6,INSC,IGSF21,UBASH3A,FITM1,BC021614,TCF15,HOPX,TNFSF11,SMYD1,SLC47A1,SPN,MEP1B,HAL,NLGN3,NTRK2,TGM3,FGF15,NOS3,SHISA3,PRDM14,GBX2,DMRT1,ASPHD1,FAM184B,LAMA1,TCAM1,TNFSF13,SLC5A4B,RPL3L,HORMAD1,PRSS41,DLEU7,CPNE9,ARL4D,ENPP3,EN2,FGR,QPRT,AI854703,NPL,SGK2,SLC9B2,TEKT1,SLC29A1,FKBP6,POU4F2,SPATS1,CHST3,SULT6B1,SLC2A5,ETV4…
TF	Factor: c-Myc:Max; motif: NNACCACGTGGTNN; match class: 1	TF:M00118_1	5.11835e-39	38.2909	7971	2346	1161	21846	FCRLB,CEACAM1,INHBB,NKX6-3,EDN2,LY6G5C,SFRP4,SRMS,KHDC3,KLF15,SPATA31D1B,NLRP6,INSC,IGSF21,UBASH3A,FITM1,BC021614,TCF15,HOPX,TNFSF11,SMYD1,SLC47A1,SPN,MEP1B,HAL,NLGN3,NTRK2,TGM3,FGF15,NOS3,SHISA3,PRDM14,GBX2,DMRT1,ASPHD1,FAM184B,LAMA1,TCAM1,TNFSF13,SLC5A4B,RPL3L,HORMAD1,PRSS41,DLEU7,CPNE9,ARL4D,ENPP3,EN2,FGR,QPRT,AI854703,NPL,SGK2,SLC9B2,TEKT1,SLC29A1,FKBP6,POU4F2,SPATS1,CHST3,SULT6B1,SLC2A5,ETV4…
TF	Factor: c-ets-1; motif: ACCGGAWRYN; match class: 1	TF:M01986_1	3.32839e-38	37.4778	2877	2346	533	21846	HUS1B,EPAS1,GNA14,HNF1B,MEF2B,GSTP2,F2,FGR,MSH6,FKBP6,ATCAY,H60B,CAPN3,ITGAL,SOCS2,SRBD1,MSH2,LRRC46,DNA2,KCNQ2,THADA,TRIM63,TST,RAD9B,STAG3,D930048N14RIK,LRPPRC,MKRN1,CCDC171,OMP,ZFP740,MT3,FRAT2,SERPINI1,FOXN2,SHISA7,DHODH,CAPRIN2,TEX11,PSAT1,XRCC6,PFKM,PPID,TSSK6,PRMT7,SSBP1,NAA11,MRPS31,NCAN,N4BP3,PMS1,ARL15,MCM10,FOXJ1,MRI1,REST,KIF18A,PARP1,KLHDC4,PHF21B,METTL8,RAD1,CHD9,ISY1,CBFA2T2,PSMG1,…
TF	Factor: GABP-alpha; motif: GGNRCCGGAAGTGN	TF:M10247	3.35984e-38	37.4737	4005	2346	682	21846	HUS1B,NOSTRIN,EPAS1,MEP1B,PDE9A,MEF2B,SPRY4,RPL3L,MSH6,FKBP6,HPDL,FHOD3,VRTN,GEMIN6,TET2,SRBD1,ATP1A3,LRRC46,P2RX3,NEFH,MSH4,POU2F2,TRIM63,SLC7A5,ZFP42,CEBPZ,METTL4,KAT2B,NGB,LRMP,MKRN1,CCDC171,RNF165,ZFP740,ADAMTS14,ADAT1,SOGA3,DHODH,PIM2,TEX11,SALL1,FANCD2,C2CD5,ARHGAP4,EFCAB12,PPID,TSSK6,BCAT2,SSBP1,SETD6,WDR31,NAA11,ZFP759,CEP44,ZFP930,RPAP1,PMS1,SYCE2,ZFP1,WDR76,FCHO1,1700019D03RIK,MIB2,MCM1…
TF	Factor: GABP-alpha; motif: GGNRCCGGAAGTGN; match class: 0	TF:M10247_0	3.35984e-38	37.4737	4005	2346	682	21846	HUS1B,NOSTRIN,EPAS1,MEP1B,PDE9A,MEF2B,SPRY4,RPL3L,MSH6,FKBP6,HPDL,FHOD3,VRTN,GEMIN6,TET2,SRBD1,ATP1A3,LRRC46,P2RX3,NEFH,MSH4,POU2F2,TRIM63,SLC7A5,ZFP42,CEBPZ,METTL4,KAT2B,NGB,LRMP,MKRN1,CCDC171,RNF165,ZFP740,ADAMTS14,ADAT1,SOGA3,DHODH,PIM2,TEX11,SALL1,FANCD2,C2CD5,ARHGAP4,EFCAB12,PPID,TSSK6,BCAT2,SSBP1,SETD6,WDR31,NAA11,ZFP759,CEP44,ZFP930,RPAP1,PMS1,SYCE2,ZFP1,WDR76,FCHO1,1700019D03RIK,MIB2,MCM1…
TF	Factor: CTCF; motif: NAGGGGGCGCNNKNNNN; match class: 0	TF:M08995_0	8.42173e-38	37.0746	14314	2346	1820	21846	HNF4A,HABP2,FCRLB,SRGN,PDZD3,INHBB,NKX6-3,SCN3A,EDN2,INHBE,PLA2G10,SFRP4,EPAS1,HYDIN,RXRG,GNA14,KHDC3,KLF15,INHBC,NLRP4F,SPATA31D1B,FGF3,NLRP6,INSC,STRA8,IGSF21,PIRT,UBASH3A,MYO1F,FITM1,SCUBE2,SOX1,BC021614,KCNJ3,ANKRD34A,TCF15,HOPX,TNFSF11,SMYD1,HNF1B,KCNK4,PDYN,GSX1,SEMA5B,HAL,NLGN3,ATP1B2,NTRK2,TNFAIP8L2,FGF15,OLIG2,PDE9A,GM5134,MEF2B,LRRIQ4,COL13A1,ST8SIA1,NOS3,SHISA3,PRDM14,SLC15A1,KIRREL2,G…
TF	Factor: CTCF; motif: NAGGGGGCGCNNKNNNN	TF:M08995	8.42173e-38	37.0746	14314	2346	1820	21846	HNF4A,HABP2,FCRLB,SRGN,PDZD3,INHBB,NKX6-3,SCN3A,EDN2,INHBE,PLA2G10,SFRP4,EPAS1,HYDIN,RXRG,GNA14,KHDC3,KLF15,INHBC,NLRP4F,SPATA31D1B,FGF3,NLRP6,INSC,STRA8,IGSF21,PIRT,UBASH3A,MYO1F,FITM1,SCUBE2,SOX1,BC021614,KCNJ3,ANKRD34A,TCF15,HOPX,TNFSF11,SMYD1,HNF1B,KCNK4,PDYN,GSX1,SEMA5B,HAL,NLGN3,ATP1B2,NTRK2,TNFAIP8L2,FGF15,OLIG2,PDE9A,GM5134,MEF2B,LRRIQ4,COL13A1,ST8SIA1,NOS3,SHISA3,PRDM14,SLC15A1,KIRREL2,G…
TF	Factor: ESE-1; motif: NSMGGAARYN	TF:M01977	6.23168e-37	36.2054	7672	2346	1119	21846	NKX6-3,NOSTRIN,EPAS1,RXRG,NLRP6,UBASH3A,MYO1F,TCF15,HOPX,SMYD1,GSX1,SEMA5B,MEP1B,MEF2B,GM3336,LAMA1,OTX2,RPL3L,TRIL,AI854703,SGK2,MSH6,SLC29A1,VPREB3,FKBP6,EXOC3L,POU4F2,DNAJB13,ZFP454,FHOD3,H60B,SCN2B,ZFP819,ZFP459,FGF4,SIX1,ITGAL,ZMAT4,GEMIN6,USP28,CHCHD10,A930004D18RIK,SLC9B1,COBL,TET2,SRBD1,ATP1A3,MSH2,RAB3IL1,CD37,PIWIL2,LRRC46,P2RX3,KCNQ2,NEFH,MSH4,POU2F2,VSIG2,THADA,MYPN,TRIM63,1700029P11R…
TF	Factor: ESE-1; motif: NSMGGAARYN; match class: 0	TF:M01977_0	6.23168e-37	36.2054	7672	2346	1119	21846	NKX6-3,NOSTRIN,EPAS1,RXRG,NLRP6,UBASH3A,MYO1F,TCF15,HOPX,SMYD1,GSX1,SEMA5B,MEP1B,MEF2B,GM3336,LAMA1,OTX2,RPL3L,TRIL,AI854703,SGK2,MSH6,SLC29A1,VPREB3,FKBP6,EXOC3L,POU4F2,DNAJB13,ZFP454,FHOD3,H60B,SCN2B,ZFP819,ZFP459,FGF4,SIX1,ITGAL,ZMAT4,GEMIN6,USP28,CHCHD10,A930004D18RIK,SLC9B1,COBL,TET2,SRBD1,ATP1A3,MSH2,RAB3IL1,CD37,PIWIL2,LRRC46,P2RX3,KCNQ2,NEFH,MSH4,POU2F2,VSIG2,THADA,MYPN,TRIM63,1700029P11R…
TF	Factor: ERG; motif: ACCGGAART; match class: 1	TF:M01752_1	8.57431e-37	36.0668	3662	2346	633	21846	NKX6-3,HUS1B,EPAS1,HYDIN,MEF2B,LAMA1,TNFSF13,FGR,MSH6,FKBP6,H60B,ITGAL,GEMIN6,SLC9B1,SRBD1,ATP1A3,MSH2,CD37,LRRC46,THADA,TRIM63,TST,STAG3,LRPPRC,MKRN1,CCDC171,GRTP1,ZFP740,MT3,FRAT2,SERPINI1,FOXN2,SHISA7,POLA1,DHODH,CAPRIN2,TEX11,CRADD,PFKM,PPID,TSSK6,PRMT7,SYCP1,SSBP1,NAA11,MRPS31,NCAN,DARS2,CEP44,PMS1,MUC1,TICRR,MCM10,FOXJ1,MRI1,CACYBP,LYAR,MTRF1,TRMT11,HAS3,REST,KIF18A,PARP1,KLHDC4,PHF21B,TRIM…
TF	Factor: C-Myc; motif: NGCCACGTGNN	TF:M07601	6.19548e-36	35.2079	6233	2346	948	21846	FCRLB,CEACAM1,INHBB,NKX6-3,EDN2,LY6G5C,SFRP4,SRMS,KHDC3,SPATA31D1B,NLRP6,IGSF21,UBASH3A,FITM1,TCF15,HOPX,SLC47A1,MEP1B,HAL,NTRK2,TGM3,FGF15,NOS3,SHISA3,PRDM14,GBX2,DMRT1,ASPHD1,FAM184B,LAMA1,TCAM1,TNFSF13,HORMAD1,PRSS41,DLEU7,ENPP3,EN2,FGR,QPRT,AI854703,NPL,SGK2,SLC9B2,TEKT1,SLC29A1,FKBP6,POU4F2,SPATS1,CHST3,SULT6B1,SLC2A5,ETV4,FOXD3,HPDL,DCLK2,LDHD,FHOD3,NR0B1,CHAC1,HESX1,CMKLR1,VRTN,BC055111,GD…
TF	Factor: C-Myc; motif: NGCCACGTGNN; match class: 0	TF:M07601_0	6.19548e-36	35.2079	6233	2346	948	21846	FCRLB,CEACAM1,INHBB,NKX6-3,EDN2,LY6G5C,SFRP4,SRMS,KHDC3,SPATA31D1B,NLRP6,IGSF21,UBASH3A,FITM1,TCF15,HOPX,SLC47A1,MEP1B,HAL,NTRK2,TGM3,FGF15,NOS3,SHISA3,PRDM14,GBX2,DMRT1,ASPHD1,FAM184B,LAMA1,TCAM1,TNFSF13,HORMAD1,PRSS41,DLEU7,ENPP3,EN2,FGR,QPRT,AI854703,NPL,SGK2,SLC9B2,TEKT1,SLC29A1,FKBP6,POU4F2,SPATS1,CHST3,SULT6B1,SLC2A5,ETV4,FOXD3,HPDL,DCLK2,LDHD,FHOD3,NR0B1,CHAC1,HESX1,CMKLR1,VRTN,BC055111,GD…
TF	Factor: ER71; motif: ACCGGAARYN	TF:M01988	6.91348e-36	35.1603	4326	2346	715	21846	NOSTRIN,EPAS1,HOPX,SEMA5B,MEP1B,MEF2B,OTX2,RPL3L,SGK2,MSH6,FKBP6,POU4F2,LDHD,FHOD3,H60B,A930004D18RIK,SLC9B1,SRBD1,ATP1A3,MSH2,P2RX3,KCNQ2,NEFH,MSH4,POU2F2,THADA,TRIM63,SLC7A5,ZFP42,TST,METTL4,TEX14,NGB,STAG3,LRMP,LRPPRC,4930432K21RIK,MKRN1,CCDC171,GRTP1,ZFP740,MT3,ABCC4,SOGA3,XKR5,FAM49A,DHODH,4930548H24RIK,PIM2,CAPRIN2,XRCC6,FANCD2,PFKM,C2CD5,RAD51C,EFCAB12,ZFP296,PPID,STOML1,TSSK6,PRMT7,BCAT2,…
TF	Factor: ER71; motif: ACCGGAARYN; match class: 0	TF:M01988_0	6.91348e-36	35.1603	4326	2346	715	21846	NOSTRIN,EPAS1,HOPX,SEMA5B,MEP1B,MEF2B,OTX2,RPL3L,SGK2,MSH6,FKBP6,POU4F2,LDHD,FHOD3,H60B,A930004D18RIK,SLC9B1,SRBD1,ATP1A3,MSH2,P2RX3,KCNQ2,NEFH,MSH4,POU2F2,THADA,TRIM63,SLC7A5,ZFP42,TST,METTL4,TEX14,NGB,STAG3,LRMP,LRPPRC,4930432K21RIK,MKRN1,CCDC171,GRTP1,ZFP740,MT3,ABCC4,SOGA3,XKR5,FAM49A,DHODH,4930548H24RIK,PIM2,CAPRIN2,XRCC6,FANCD2,PFKM,C2CD5,RAD51C,EFCAB12,ZFP296,PPID,STOML1,TSSK6,PRMT7,BCAT2,…
TF	Factor: Pet-1; motif: ACCGGAARYN; match class: 0	TF:M02037_0	1.03818e-35	34.9837	2985	2346	540	21846	NOSTRIN,MEP1B,MEF2B,RPL3L,MSH6,FKBP6,FHOD3,GEMIN6,SLC9B1,TET2,SRBD1,ATP1A3,MSH2,P2RX3,NEFH,MSH4,POU2F2,TRIM63,1700029P11RIK,ZFP42,METTL4,TEX14,LRMP,MKRN1,CCDC171,GRTP1,ZFP740,SOGA3,DHODH,CAPRIN2,FANCD2,C2CD5,RAD51C,EFCAB12,STOML1,TSSK6,BCAT2,SSBP1,WDR31,NAA11,MRPS31,ZFP759,POLD2,BOLA1,ATF4,CEP44,ZFP1,WDR76,MIB2,MCM10,EED,MRI1,METTL5,SETX,ZFP708,LARS,REST,RAD1,MSH3,ISY1,CBFA2T2,2810408A11RIK,BRCA1…
TF	Factor: Pet-1; motif: ACCGGAARYN	TF:M02037	1.03818e-35	34.9837	2985	2346	540	21846	NOSTRIN,MEP1B,MEF2B,RPL3L,MSH6,FKBP6,FHOD3,GEMIN6,SLC9B1,TET2,SRBD1,ATP1A3,MSH2,P2RX3,NEFH,MSH4,POU2F2,TRIM63,1700029P11RIK,ZFP42,METTL4,TEX14,LRMP,MKRN1,CCDC171,GRTP1,ZFP740,SOGA3,DHODH,CAPRIN2,FANCD2,C2CD5,RAD51C,EFCAB12,STOML1,TSSK6,BCAT2,SSBP1,WDR31,NAA11,MRPS31,ZFP759,POLD2,BOLA1,ATF4,CEP44,ZFP1,WDR76,MIB2,MCM10,EED,MRI1,METTL5,SETX,ZFP708,LARS,REST,RAD1,MSH3,ISY1,CBFA2T2,2810408A11RIK,BRCA1…
TF	Factor: SAP-1a; motif: NRRCCGGAAGYRN	TF:M10220	2.0685e-35	34.6843	9138	2346	1277	21846	HNF4A,CEACAM1,CUBN,HUS1B,SCN3A,TCF23,EPAS1,FCGR2B,MYO1G,FGF3,NLRP6,IGSF21,PIRT,FITM1,SOX1,BC021614,HOPX,SPN,MEP1B,NLGN3,PDE9A,GM5134,MEF2B,LRRIQ4,SHISA3,SLC15A1,DNMT3A,LRRC34,MYRF,SOAT2,LAMA1,CALCA,SPRY4,RPL3L,TRIL,DLEU7,EN2,QPRT,SGK2,MSH6,HHIP,PCK2,FOXR1,ROBO4,ERAS,GABRP,SKOR1,ETV4,HPDL,TARM1,LDHD,TMC3,HESX1,VRTN,BCL11A,ATCAY,LCK,H60B,DNAJC6,ZFP459,CAPN3,ZMAT4,SOCS2,GEMIN6,LHFPL5,A930004D18RIK,C…
TF	Factor: SAP-1a; motif: NRRCCGGAAGYRN; match class: 0	TF:M10220_0	2.0685e-35	34.6843	9138	2346	1277	21846	HNF4A,CEACAM1,CUBN,HUS1B,SCN3A,TCF23,EPAS1,FCGR2B,MYO1G,FGF3,NLRP6,IGSF21,PIRT,FITM1,SOX1,BC021614,HOPX,SPN,MEP1B,NLGN3,PDE9A,GM5134,MEF2B,LRRIQ4,SHISA3,SLC15A1,DNMT3A,LRRC34,MYRF,SOAT2,LAMA1,CALCA,SPRY4,RPL3L,TRIL,DLEU7,EN2,QPRT,SGK2,MSH6,HHIP,PCK2,FOXR1,ROBO4,ERAS,GABRP,SKOR1,ETV4,HPDL,TARM1,LDHD,TMC3,HESX1,VRTN,BCL11A,ATCAY,LCK,H60B,DNAJC6,ZFP459,CAPN3,ZMAT4,SOCS2,GEMIN6,LHFPL5,A930004D18RIK,C…
TF	Factor: Myc; motif: CACGTGS	TF:M00799	4.08734e-35	34.3886	5137	2346	813	21846	FCRLB,CEACAM1,INHBB,NKX6-3,EDN2,SFRP4,SRMS,KHDC3,SPATA31D1B,NLRP6,IGSF21,UBASH3A,TCF15,HOPX,SLC47A1,MEP1B,HAL,NTRK2,TGM3,FGF15,NOS3,SHISA3,PRDM14,GBX2,DMRT1,ASPHD1,FAM184B,LAMA1,TCAM1,TNFSF13,HORMAD1,PRSS41,DLEU7,ENPP3,EN2,FGR,QPRT,AI854703,NPL,SLC9B2,TEKT1,SLC29A1,FKBP6,POU4F2,SPATS1,CHST3,SULT6B1,SLC2A5,ETV4,FOXD3,HPDL,LDHD,FHOD3,NR0B1,CHAC1,HESX1,CMKLR1,VRTN,BC055111,GDF15,H60B,DLGAP3,SCN2B,DN…
TF	Factor: Myc; motif: CACGTGS; match class: 0	TF:M00799_0	4.08734e-35	34.3886	5137	2346	813	21846	FCRLB,CEACAM1,INHBB,NKX6-3,EDN2,SFRP4,SRMS,KHDC3,SPATA31D1B,NLRP6,IGSF21,UBASH3A,TCF15,HOPX,SLC47A1,MEP1B,HAL,NTRK2,TGM3,FGF15,NOS3,SHISA3,PRDM14,GBX2,DMRT1,ASPHD1,FAM184B,LAMA1,TCAM1,TNFSF13,HORMAD1,PRSS41,DLEU7,ENPP3,EN2,FGR,QPRT,AI854703,NPL,SLC9B2,TEKT1,SLC29A1,FKBP6,POU4F2,SPATS1,CHST3,SULT6B1,SLC2A5,ETV4,FOXD3,HPDL,LDHD,FHOD3,NR0B1,CHAC1,HESX1,CMKLR1,VRTN,BC055111,GDF15,H60B,DLGAP3,SCN2B,DN…
TF	Factor: TEL1; motif: CNCGGAANNN; match class: 1	TF:M01993_1	4.3611e-35	34.3604	4388	2346	720	21846	EPAS1,RXRG,GNA14,IGSF21,TCF15,SMYD1,MEF2B,ST8SIA1,CLNK,DMRT1,TRIL,MSH6,FKBP6,FOXR1,SPATS1,SKOR1,ETV4,HPDL,FHOD3,E2F2,H60B,USP28,TET2,SRBD1,MSH2,MRAS,KCNQ2,NEFH,THADA,TRIM63,FAM78A,TST,CEBPZ,ZFYVE28,METTL4,SERPINE3,SPATA31D1A,RAD9B,STAG3,MKRN1,CCDC171,GATA4,RNF165,ABCA1,GRTP1,ZFP740,RARG,ABCC4,PADI4,CDC5L,PRDM16,FOXN2,SLC13A5,SOGA3,XKR5,ACACB,POLA1,PIM2,TLE4,ACAN,PRX,PSAT1,KCNK5,PDGFRA,SLC35F2,SHM…
TF	Factor: Pax-3; motif: NNNNNNCGTCACGSTYNNNNN; match class: 0	TF:M00327_0	1.15259e-34	33.9383	12914	2346	1671	21846	HABP2,FCRLB,CEACAM1,SRGN,CUBN,KLB,PDZD3,INHBB,NKX6-3,NOSTRIN,PLA2G10,SFRP4,EPAS1,HYDIN,KLF15,INHBC,NLRP4F,SPATA31D1B,FGF3,INSC,STRA8,PIRT,MYO1F,FITM1,SCUBE2,TMPRSS11D,BC021614,FGF1,ANKRD34A,TCF15,HOPX,TNFSF11,SMYD1,HNF1B,KCNK4,PDYN,HAL,TNFAIP8L2,TGM3,FGF15,OLIG2,GM5134,MEF2B,LRRIQ4,COL13A1,ST8SIA1,SHISA3,PRDM14,GBX2,LRRC34,MYRF,GM3336,SOAT2,DMRT1,MYH3,TCERG1L,RFX4,PDZD4,TCAM1,TNFSF13,CALCA,SLC5A4…
TF	Factor: Pax-3; motif: NNNNNNCGTCACGSTYNNNNN	TF:M00327	1.15259e-34	33.9383	12914	2346	1671	21846	HABP2,FCRLB,CEACAM1,SRGN,CUBN,KLB,PDZD3,INHBB,NKX6-3,NOSTRIN,PLA2G10,SFRP4,EPAS1,HYDIN,KLF15,INHBC,NLRP4F,SPATA31D1B,FGF3,INSC,STRA8,PIRT,MYO1F,FITM1,SCUBE2,TMPRSS11D,BC021614,FGF1,ANKRD34A,TCF15,HOPX,TNFSF11,SMYD1,HNF1B,KCNK4,PDYN,HAL,TNFAIP8L2,TGM3,FGF15,OLIG2,GM5134,MEF2B,LRRIQ4,COL13A1,ST8SIA1,SHISA3,PRDM14,GBX2,LRRC34,MYRF,GM3336,SOAT2,DMRT1,MYH3,TCERG1L,RFX4,PDZD4,TCAM1,TNFSF13,CALCA,SLC5A4…
TF	Factor: USF2; motif: CASGYG; match class: 1	TF:M00726_1	1.30815e-34	33.8833	6310	2346	952	21846	FCRLB,CEACAM1,INHBB,NKX6-3,EDN2,LY6G5C,SFRP4,SRMS,KHDC3,SPATA31D1B,NLRP6,INSC,IGSF21,UBASH3A,FITM1,TCF15,HOPX,SLC47A1,MEP1B,HAL,NTRK2,TGM3,FGF15,NOS3,SHISA3,PRDM14,GBX2,DMRT1,ASPHD1,FAM184B,LAMA1,TCAM1,TNFSF13,HORMAD1,PRSS41,DLEU7,ENPP3,EN2,FGR,QPRT,AI854703,NPL,SGK2,SLC9B2,TEKT1,SLC29A1,FKBP6,POU4F2,SPATS1,CHST3,SULT6B1,SLC2A5,ETV4,FOXD3,HPDL,DCLK2,LDHD,FHOD3,NR0B1,CHAC1,HESX1,CMKLR1,VRTN,BC0551…
TF	Factor: USF2; motif: CASGYG; match class: 0	TF:M00726_0	1.30815e-34	33.8833	6310	2346	952	21846	FCRLB,CEACAM1,INHBB,NKX6-3,EDN2,LY6G5C,SFRP4,SRMS,KHDC3,SPATA31D1B,NLRP6,INSC,IGSF21,UBASH3A,FITM1,TCF15,HOPX,SLC47A1,MEP1B,HAL,NTRK2,TGM3,FGF15,NOS3,SHISA3,PRDM14,GBX2,DMRT1,ASPHD1,FAM184B,LAMA1,TCAM1,TNFSF13,HORMAD1,PRSS41,DLEU7,ENPP3,EN2,FGR,QPRT,AI854703,NPL,SGK2,SLC9B2,TEKT1,SLC29A1,FKBP6,POU4F2,SPATS1,CHST3,SULT6B1,SLC2A5,ETV4,FOXD3,HPDL,DCLK2,LDHD,FHOD3,NR0B1,CHAC1,HESX1,CMKLR1,VRTN,BC0551…
TF	Factor: USF2; motif: CASGYG	TF:M00726	1.30815e-34	33.8833	6310	2346	952	21846	FCRLB,CEACAM1,INHBB,NKX6-3,EDN2,LY6G5C,SFRP4,SRMS,KHDC3,SPATA31D1B,NLRP6,INSC,IGSF21,UBASH3A,FITM1,TCF15,HOPX,SLC47A1,MEP1B,HAL,NTRK2,TGM3,FGF15,NOS3,SHISA3,PRDM14,GBX2,DMRT1,ASPHD1,FAM184B,LAMA1,TCAM1,TNFSF13,HORMAD1,PRSS41,DLEU7,ENPP3,EN2,FGR,QPRT,AI854703,NPL,SGK2,SLC9B2,TEKT1,SLC29A1,FKBP6,POU4F2,SPATS1,CHST3,SULT6B1,SLC2A5,ETV4,FOXD3,HPDL,DCLK2,LDHD,FHOD3,NR0B1,CHAC1,HESX1,CMKLR1,VRTN,BC0551…
TF	Factor: E2F1; motif: NNNNNGCGSSAAAN; match class: 1	TF:M08874_1	1.37958e-34	33.8603	1506	2346	327	21846	INHBC,TCF15,GSX1,SEMA5B,NLGN3,FGF15,SHISA3,DMRT1,FOXR1,PIANP,E2F2,H60B,DNAJC6,CPNE5,SOCS2,CBS,PTCH2,TET2,HOXA4,FAM228B,NEFH,SNED1,SLC7A5,FAM78A,PFN4,CRABP1,FZD5,SYNDIG1,WT1,TEX14,PSPH,LIFR,STAG3,GATA4,ESRRB,GRTP1,ZIC5,PRDM16,OLIG1,SHISA7,POLA1,ACAN,TEX11,HELLS,PRX,CNNM2,XRCC6,SALL1,ADORA2B,PDGFRA,PFKM,PAX6,RAD51C,SLC39A8,JARID2,PPID,L1TD1,CBLN1,MANEAL,KLF4,SETD6,CHEK2,CDCA7,MCM5,DARS2,HELB,HAP1,T…
TF	Factor: ARNTLIKE; motif: NNNSCACGTG; match class: 0	TF:M08868_0	5.17249e-34	33.2863	5269	2346	825	21846	FCRLB,CEACAM1,INHBB,NKX6-3,EDN2,SFRP4,SRMS,KHDC3,SPATA31D1B,NLRP6,INSC,IGSF21,UBASH3A,TCF15,HOPX,SLC47A1,MEP1B,HAL,NTRK2,TGM3,FGF15,NOS3,SHISA3,PRDM14,GBX2,DMRT1,ASPHD1,FAM184B,LAMA1,TCAM1,TNFSF13,HORMAD1,PRSS41,DLEU7,EN2,FGR,QPRT,AI854703,NPL,SLC9B2,TEKT1,SLC29A1,FKBP6,POU4F2,SPATS1,CHST3,SULT6B1,SLC2A5,ETV4,FOXD3,HPDL,DCLK2,LDHD,FHOD3,NR0B1,CHAC1,HESX1,CMKLR1,VRTN,BC055111,GDF15,H60B,DLGAP3,SCN…
TF	Factor: ARNTLIKE; motif: NNNSCACGTG	TF:M08868	5.17249e-34	33.2863	5269	2346	825	21846	FCRLB,CEACAM1,INHBB,NKX6-3,EDN2,SFRP4,SRMS,KHDC3,SPATA31D1B,NLRP6,INSC,IGSF21,UBASH3A,TCF15,HOPX,SLC47A1,MEP1B,HAL,NTRK2,TGM3,FGF15,NOS3,SHISA3,PRDM14,GBX2,DMRT1,ASPHD1,FAM184B,LAMA1,TCAM1,TNFSF13,HORMAD1,PRSS41,DLEU7,EN2,FGR,QPRT,AI854703,NPL,SLC9B2,TEKT1,SLC29A1,FKBP6,POU4F2,SPATS1,CHST3,SULT6B1,SLC2A5,ETV4,FOXD3,HPDL,DCLK2,LDHD,FHOD3,NR0B1,CHAC1,HESX1,CMKLR1,VRTN,BC055111,GDF15,H60B,DLGAP3,SCN…
TF	Factor: c-Ets-1; motif: NNNRCCGGAWRYNNNN; match class: 1	TF:M01078_1	1.71462e-33	32.7658	2333	2346	444	21846	HUS1B,GNA14,MEF2B,MSH6,ATCAY,H60B,CHRNA9,SRBD1,ATP1A3,THADA,TRIM63,LRPPRC,CCDC171,ZFP740,MT3,SERPINI1,DHODH,CAPRIN2,TEX11,XRCC6,TWF2,FANCD2,PPID,TSSK6,PRMT7,SSBP1,NAA11,DARS2,PMS1,ARL15,FOXJ1,MRI1,METTL5,LYAR,MTRF1,SETX,REST,RAD1,PRODH,ISY1,CBFA2T2,PSMG1,INO80,WDR34,NIP7,SF3B3,LAP3,ZFP960,KXD1,MTBP,IQCC,CDT1,NR1D2,ZFP953,HEATR1,BAG4,UBA2,XAB2,HIRIP3,AMN,SLX1B,NOLC1,TAF5L,YBEY,BCCIP,EPCAM,SARS,RRN…
TF	Factor: AHR; motif: CACGCN	TF:M01855	4.88439e-33	32.3112	8467	2346	1193	21846	HNF4A,HKDC1,KLB,PDZD3,NKX6-3,EDN2,SRMS,RXRG,GNA14,FGF3,NLRP6,SOX17,STRA8,IGSF21,SOX1,KCNJ3,ANKRD34A,TCF15,TNFSF11,SMYD1,GSX1,HAL,ATP1B2,NTRK2,TNFAIP8L2,FGF15,OLIG2,GM5134,MEF2B,COL13A1,ST8SIA1,NOS3,SHISA3,PRDM14,KIRREL2,GBX2,DNMT3A,RBM44,DMRT1,RFX4,PDZD4,ITGB7,LAMA1,SLC5A4B,SPRY4,HORMAD1,PRSS41,CPNE9,FRAT1,ADM2,ARL4D,F2,EN2,MYB,FOXN4,NPHS1,SYT4,VPREB3,LRRC2,FOXR1,POU4F2,SPATS1,CHST3,ROBO4,ERAS,GA…
TF	Factor: AHR; motif: CACGCN; match class: 0	TF:M01855_0	4.88439e-33	32.3112	8467	2346	1193	21846	HNF4A,HKDC1,KLB,PDZD3,NKX6-3,EDN2,SRMS,RXRG,GNA14,FGF3,NLRP6,SOX17,STRA8,IGSF21,SOX1,KCNJ3,ANKRD34A,TCF15,TNFSF11,SMYD1,GSX1,HAL,ATP1B2,NTRK2,TNFAIP8L2,FGF15,OLIG2,GM5134,MEF2B,COL13A1,ST8SIA1,NOS3,SHISA3,PRDM14,KIRREL2,GBX2,DNMT3A,RBM44,DMRT1,RFX4,PDZD4,ITGB7,LAMA1,SLC5A4B,SPRY4,HORMAD1,PRSS41,CPNE9,FRAT1,ADM2,ARL4D,F2,EN2,MYB,FOXN4,NPHS1,SYT4,VPREB3,LRRC2,FOXR1,POU4F2,SPATS1,CHST3,ROBO4,ERAS,GA…
TF	Factor: Pax-3; motif: NNNNNNCGTCACGSTYNNNNN; match class: 1	TF:M00327_1	2.26115e-32	31.6457	6173	2346	927	21846	HABP2,CEACAM1,CUBN,KLB,INHBB,SFRP4,EPAS1,FGF3,PIRT,TMPRSS11D,ANKRD34A,TCF15,TNFSF11,HNF1B,PDYN,TNFAIP8L2,SHISA3,PRDM14,GBX2,GM3336,DMRT1,MYH3,TCAM1,SPRY4,SLC25A34,FRAT1,F2,EN2,AI854703,LRRC2,DYNC1I1,CHST3,SLC2A5,ADAP2,DCLK2,NR0B1,SKIDA1,CHAC1,E2F2,HESX1,CMKLR1,ATCAY,H60B,DNAJC6,ZFP819,CPNE5,CHRNA9,POLR3GL,LHFPL5,GALM,USP28,CDH23,RYR2,FGF10,AS3MT,CCDC3,ATP1A3,CORO2B,DNA2,NEFH,DLC1,MSH4,ZYG11A,MYPN…
TF	Factor: Elk-1; motif: NCCGGAAGTGN; match class: 0	TF:M10219_0	8.17735e-32	31.0874	14569	2346	1823	21846	HNF4A,FCRLB,HKDC1,CEACAM1,SRGN,CUBN,NKX6-3,HUS1B,SCN3A,NOSTRIN,EDN2,TCF23,SFRP4,SRMS,EPAS1,HYDIN,RXRG,GNA14,KHDC3,NLRP4F,FGF3,NLRP6,IGSF21,PIRT,MYO1F,FITM1,TMPRSS11D,SOX1,BC021614,HOPX,SMYD1,KCNK4,SEMA5B,SPN,MEP1B,HAL,NLGN3,ATP1B2,TGM3,FGF15,PDE9A,GM5134,MEF2B,LRRIQ4,ST8SIA1,NOS3,SHISA3,KIRREL2,GBX2,DNMT3A,LRRC34,MYRF,RBM44,SOAT2,MYH3,ASPHD1,ITGB7,LAMA1,TCAM1,TNFSF13,SPRY4,RPL3L,TRIL,PRSS41,SLC25…
TF	Factor: Elk-1; motif: NCCGGAAGTGN	TF:M10219	8.17735e-32	31.0874	14569	2346	1823	21846	HNF4A,FCRLB,HKDC1,CEACAM1,SRGN,CUBN,NKX6-3,HUS1B,SCN3A,NOSTRIN,EDN2,TCF23,SFRP4,SRMS,EPAS1,HYDIN,RXRG,GNA14,KHDC3,NLRP4F,FGF3,NLRP6,IGSF21,PIRT,MYO1F,FITM1,TMPRSS11D,SOX1,BC021614,HOPX,SMYD1,KCNK4,SEMA5B,SPN,MEP1B,HAL,NLGN3,ATP1B2,TGM3,FGF15,PDE9A,GM5134,MEF2B,LRRIQ4,ST8SIA1,NOS3,SHISA3,KIRREL2,GBX2,DNMT3A,LRRC34,MYRF,RBM44,SOAT2,MYH3,ASPHD1,ITGB7,LAMA1,TCAM1,TNFSF13,SPRY4,RPL3L,TRIL,PRSS41,SLC25…
TF	Factor: E2F-1; motif: TTTSGCGS; match class: 1	TF:M00431_1	8.57446e-32	31.0668	1580	2346	331	21846	GNA14,KLF15,TCF15,GSX1,ATP1B2,OLIG2,ST8SIA1,DMRT1,TRIL,EN2,FOXN4,TEKT1,ETV4,E2F2,CPNE5,SOCS2,FGF10,MSH2,BNC2,P2RX3,NEFH,SOX7,SLC7A5,ZIC2,CRABP1,FZD5,WT1,JPH4,TEX14,LIFR,STAG3,GRTP1,CDC5L,FOXN2,POLA1,ITPK1,ELMO1,PIM2,CAPRIN2,FAM169A,TEX11,HELLS,INSM1,CNNM2,XRCC6,PDGFRA,SLC1A5,PFKM,C2CD5,RAD51C,SLC39A8,SIK1,CBLN1,SYCP1,SOCS3,CDCA7,CHEK1,MCM5,SYCP3,DARS2,CEP44,SLC6A15,TIPIN,MYCN,PMS1,SFRP1,ZCWPW1,SR…
TF	Factor: XBP-1; motif: WNNGMCACGTC; match class: 0	TF:M01770_0	9.16735e-32	31.0378	10572	2346	1417	21846	FCRLB,HKDC1,SRGN,NKX6-3,NOSTRIN,TCF23,SFRP4,SRMS,EPAS1,HYDIN,RXRG,KHDC3,KLF15,FGF3,NLRP6,STRA8,IGSF21,PIRT,UBASH3A,FITM1,TMPRSS11D,SOX1,BC021614,ANKRD34A,TCF15,TNFSF11,HNF1B,SLC47A1,GSX1,HAL,NLGN3,TGM3,FGF15,PDE9A,GM5134,MEF2B,COL13A1,ST8SIA1,NOS3,SHISA3,PRDM14,SLC15A1,DNMT3A,MYRF,GM3336,SOAT2,DMRT1,TCERG1L,RFX4,ASPHD1,FAM184B,PDZD4,LAMA1,OTX2,TNFSF13,SLC5A4B,SPRY4,RPL3L,TRIL,HORMAD1,GUCA1A,SLC25…
TF	Factor: XBP-1; motif: WNNGMCACGTC	TF:M01770	9.16735e-32	31.0378	10572	2346	1417	21846	FCRLB,HKDC1,SRGN,NKX6-3,NOSTRIN,TCF23,SFRP4,SRMS,EPAS1,HYDIN,RXRG,KHDC3,KLF15,FGF3,NLRP6,STRA8,IGSF21,PIRT,UBASH3A,FITM1,TMPRSS11D,SOX1,BC021614,ANKRD34A,TCF15,TNFSF11,HNF1B,SLC47A1,GSX1,HAL,NLGN3,TGM3,FGF15,PDE9A,GM5134,MEF2B,COL13A1,ST8SIA1,NOS3,SHISA3,PRDM14,SLC15A1,DNMT3A,MYRF,GM3336,SOAT2,DMRT1,TCERG1L,RFX4,ASPHD1,FAM184B,PDZD4,LAMA1,OTX2,TNFSF13,SLC5A4B,SPRY4,RPL3L,TRIL,HORMAD1,GUCA1A,SLC25…
TF	Factor: c-Myc; motif: KACCACGTGSYY; match class: 1	TF:M01154_1	1.07485e-31	30.9687	3789	2346	632	21846	FCRLB,CEACAM1,INHBB,NKX6-3,EDN2,SFRP4,SRMS,KHDC3,SPATA31D1B,TCF15,HOPX,TGM3,FGF15,NOS3,SHISA3,ASPHD1,LAMA1,TCAM1,TNFSF13,HORMAD1,PRSS41,DLEU7,ENPP3,EN2,FGR,AI854703,NPL,SLC9B2,TEKT1,SLC29A1,FKBP6,SPATS1,SLC2A5,ETV4,FOXD3,HPDL,DCLK2,LDHD,PIANP,VRTN,BC055111,SCN2B,DNAJC6,ZFP819,ZFP459,POLR3GL,PIPOX,USP28,CBS,TET2,SRBD1,PIWIL2,MRAS,ADAD2,HOXA4,FAM228B,DLC1,ZYG11A,ELAVL4,THADA,GM128,MTHFD2,SLC7A5,TDH…
TF	Factor: HIF-1alpha; motif: NCACGT	TF:M02012	2.65413e-31	30.5761	6388	2346	948	21846	HNF4A,NKX6-3,SCN3A,SFRP4,SRMS,HYDIN,NLRP6,SOX17,UBASH3A,FITM1,TCF15,HOPX,HNF1B,SLC47A1,KCNK4,SEMA5B,HAL,NTRK2,FGF15,ST8SIA1,NOS3,SHISA3,PRDM14,GBX2,DMRT1,RFX4,FAM184B,LAMA1,TCAM1,TRIL,HORMAD1,DLEU7,FRAT1,ADM2,F2,EN2,FGR,FOXN4,MSH6,SLC9B2,TEKT1,SLC29A1,CPN1,FKBP6,POU4F2,CHST3,ERAS,SLC2A5,GABRP,SLC6A1,ETV4,ADAP2,ZFP454,FHOD3,NR0B1,SKIDA1,OLIG3,CMKLR1,BC055111,GDF15,GPT2,H60B,GBX1,SCN2B,ZFP819,ZMAT4…
TF	Factor: HIF-1alpha; motif: NCACGT; match class: 0	TF:M02012_0	2.65413e-31	30.5761	6388	2346	948	21846	HNF4A,NKX6-3,SCN3A,SFRP4,SRMS,HYDIN,NLRP6,SOX17,UBASH3A,FITM1,TCF15,HOPX,HNF1B,SLC47A1,KCNK4,SEMA5B,HAL,NTRK2,FGF15,ST8SIA1,NOS3,SHISA3,PRDM14,GBX2,DMRT1,RFX4,FAM184B,LAMA1,TCAM1,TRIL,HORMAD1,DLEU7,FRAT1,ADM2,F2,EN2,FGR,FOXN4,MSH6,SLC9B2,TEKT1,SLC29A1,CPN1,FKBP6,POU4F2,CHST3,ERAS,SLC2A5,GABRP,SLC6A1,ETV4,ADAP2,ZFP454,FHOD3,NR0B1,SKIDA1,OLIG3,CMKLR1,BC055111,GDF15,GPT2,H60B,GBX1,SCN2B,ZFP819,ZMAT4…
TF	Factor: Pax-5; motif: RRMSWGANWYCTNRAGCGKRACSRYNSM; match class: 1	TF:M00144_1	6.05769e-31	30.2177	5516	2346	843	21846	HNF4A,INHBB,INHBE,EPAS1,INSC,BC021614,TCF15,SLC47A1,KCNK4,GSX1,TNFAIP8L2,FGF15,OLIG2,PDE9A,MEF2B,LRRIQ4,SHISA3,PRDM14,GBX2,DNMT3A,LRRC34,RBM44,GM3336,DMRT1,TCERG1L,RFX4,LAMA1,CALCA,SPRY4,CPNE9,F2,EN2,FOXN4,QPRT,MSH6,SLC9B2,HHIP,VPREB3,FKBP6,SULT6B1,ERAS,SLC2A5,ETV4,FOXD3,ADAP2,ZFP454,DCLK2,ELAVL3,PIANP,NR0B1,CHAC1,E2F2,GPT2,CCDC160,GBX1,CPNE5,ANKRD35,NOTUM,POLR3GL,CBS,CHCHD10,HRK,CDYL2,SLC9B1,FGF…
TF	Factor: c-Myc:Max; motif: NNNNNNNCACGTGNNNNNNN; match class: 1	TF:M00615_1	6.60642e-31	30.18	7238	2346	1045	21846	FCRLB,CEACAM1,INHBB,NKX6-3,EDN2,LY6G5C,SFRP4,SRMS,KHDC3,SPATA31D1B,NLRP6,INSC,IGSF21,UBASH3A,FITM1,TCF15,HOPX,SLC47A1,PDYN,MEP1B,HAL,NTRK2,TGM3,FGF15,GM5134,NOS3,SHISA3,PRDM14,GBX2,GM3336,DMRT1,ASPHD1,FAM184B,LAMA1,TCAM1,TNFSF13,HORMAD1,PRSS41,DLEU7,ENPP3,EN2,FGR,FOXN4,QPRT,AI854703,NPL,SGK2,SLC9B2,TEKT1,SLC29A1,FKBP6,POU4F2,SPATS1,CHST3,SULT6B1,SLC2A5,ETV4,FOXD3,HPDL,DCLK2,LDHD,FHOD3,NR0B1,CHAC1…
TF	Factor: c-Myc:Max; motif: NNNNNNNCACGTGNNNNNNN	TF:M00615	6.60642e-31	30.18	7238	2346	1045	21846	FCRLB,CEACAM1,INHBB,NKX6-3,EDN2,LY6G5C,SFRP4,SRMS,KHDC3,SPATA31D1B,NLRP6,INSC,IGSF21,UBASH3A,FITM1,TCF15,HOPX,SLC47A1,PDYN,MEP1B,HAL,NTRK2,TGM3,FGF15,GM5134,NOS3,SHISA3,PRDM14,GBX2,GM3336,DMRT1,ASPHD1,FAM184B,LAMA1,TCAM1,TNFSF13,HORMAD1,PRSS41,DLEU7,ENPP3,EN2,FGR,FOXN4,QPRT,AI854703,NPL,SGK2,SLC9B2,TEKT1,SLC29A1,FKBP6,POU4F2,SPATS1,CHST3,SULT6B1,SLC2A5,ETV4,FOXD3,HPDL,DCLK2,LDHD,FHOD3,NR0B1,CHAC1…
TF	Factor: c-Myc:Max; motif: NNNNNNNCACGTGNNNNNNN; match class: 0	TF:M00615_0	6.60642e-31	30.18	7238	2346	1045	21846	FCRLB,CEACAM1,INHBB,NKX6-3,EDN2,LY6G5C,SFRP4,SRMS,KHDC3,SPATA31D1B,NLRP6,INSC,IGSF21,UBASH3A,FITM1,TCF15,HOPX,SLC47A1,PDYN,MEP1B,HAL,NTRK2,TGM3,FGF15,GM5134,NOS3,SHISA3,PRDM14,GBX2,GM3336,DMRT1,ASPHD1,FAM184B,LAMA1,TCAM1,TNFSF13,HORMAD1,PRSS41,DLEU7,ENPP3,EN2,FGR,FOXN4,QPRT,AI854703,NPL,SGK2,SLC9B2,TEKT1,SLC29A1,FKBP6,POU4F2,SPATS1,CHST3,SULT6B1,SLC2A5,ETV4,FOXD3,HPDL,DCLK2,LDHD,FHOD3,NR0B1,CHAC1…
TF	Factor: Ehf; motif: NNNANCCGGAAGTNN	TF:M02745	6.7767e-31	30.169	3827	2346	634	21846	NOSTRIN,EPAS1,HOPX,MEP1B,PDE9A,MEF2B,SPRY4,RPL3L,SGK2,MSH6,FKBP6,FHOD3,VRTN,SIX1,CHCHD10,ACTN3,COBL,TET2,SRBD1,ATP1A3,PIWIL2,LRRC46,P2RX3,KCNQ2,NEFH,MSH4,POU2F2,THADA,TRIM63,1700029P11RIK,ZFP42,CEBPZ,METTL4,STAG3,LRMP,LRPPRC,4930432K21RIK,MEI4,MKRN1,CCDC171,RNF165,ZFP740,XKR5,DHODH,2410141K09RIK,ACAN,SALL1,FANCD2,TTPA,C2CD5,ARHGAP4,EFCAB12,PPID,STOML1,TSSK6,CDK5R2,BCAT2,SSBP1,WDR31,NAA11,MRPS31,Z…
TF	Factor: Ehf; motif: NNNANCCGGAAGTNN; match class: 0	TF:M02745_0	6.7767e-31	30.169	3827	2346	634	21846	NOSTRIN,EPAS1,HOPX,MEP1B,PDE9A,MEF2B,SPRY4,RPL3L,SGK2,MSH6,FKBP6,FHOD3,VRTN,SIX1,CHCHD10,ACTN3,COBL,TET2,SRBD1,ATP1A3,PIWIL2,LRRC46,P2RX3,KCNQ2,NEFH,MSH4,POU2F2,THADA,TRIM63,1700029P11RIK,ZFP42,CEBPZ,METTL4,STAG3,LRMP,LRPPRC,4930432K21RIK,MEI4,MKRN1,CCDC171,RNF165,ZFP740,XKR5,DHODH,2410141K09RIK,ACAN,SALL1,FANCD2,TTPA,C2CD5,ARHGAP4,EFCAB12,PPID,STOML1,TSSK6,CDK5R2,BCAT2,SSBP1,WDR31,NAA11,MRPS31,Z…
TF	Factor: Arnt; motif: NNNNNRTCACGTGAYNNNNN; match class: 1	TF:M00539_1	6.96149e-31	30.1573	7091	2346	1028	21846	FCRLB,CEACAM1,INHBB,NKX6-3,EDN2,LY6G5C,SFRP4,SRMS,KHDC3,SPATA31D1B,NLRP6,INSC,STRA8,IGSF21,UBASH3A,FITM1,BC021614,TCF15,HOPX,HNF1B,SLC47A1,MEP1B,HAL,NTRK2,TGM3,FGF15,GM5134,NOS3,SHISA3,PRDM14,GBX2,DMRT1,ASPHD1,FAM184B,LAMA1,TCAM1,TNFSF13,HORMAD1,PRSS41,DLEU7,ENPP3,EN2,FGR,QPRT,AI854703,NPL,SGK2,SLC9B2,TEKT1,SLC29A1,FKBP6,POU4F2,SPATS1,CHST3,SULT6B1,SLC2A5,ETV4,FOXD3,HPDL,DCLK2,LDHD,FHOD3,NR0B1,CH…
TF	Factor: Arnt; motif: NNNNNRTCACGTGAYNNNNN; match class: 0	TF:M00539_0	6.96149e-31	30.1573	7091	2346	1028	21846	FCRLB,CEACAM1,INHBB,NKX6-3,EDN2,LY6G5C,SFRP4,SRMS,KHDC3,SPATA31D1B,NLRP6,INSC,STRA8,IGSF21,UBASH3A,FITM1,BC021614,TCF15,HOPX,HNF1B,SLC47A1,MEP1B,HAL,NTRK2,TGM3,FGF15,GM5134,NOS3,SHISA3,PRDM14,GBX2,DMRT1,ASPHD1,FAM184B,LAMA1,TCAM1,TNFSF13,HORMAD1,PRSS41,DLEU7,ENPP3,EN2,FGR,QPRT,AI854703,NPL,SGK2,SLC9B2,TEKT1,SLC29A1,FKBP6,POU4F2,SPATS1,CHST3,SULT6B1,SLC2A5,ETV4,FOXD3,HPDL,DCLK2,LDHD,FHOD3,NR0B1,CH…
TF	Factor: Arnt; motif: NNNNNRTCACGTGAYNNNNN	TF:M00539	6.96149e-31	30.1573	7091	2346	1028	21846	FCRLB,CEACAM1,INHBB,NKX6-3,EDN2,LY6G5C,SFRP4,SRMS,KHDC3,SPATA31D1B,NLRP6,INSC,STRA8,IGSF21,UBASH3A,FITM1,BC021614,TCF15,HOPX,HNF1B,SLC47A1,MEP1B,HAL,NTRK2,TGM3,FGF15,GM5134,NOS3,SHISA3,PRDM14,GBX2,DMRT1,ASPHD1,FAM184B,LAMA1,TCAM1,TNFSF13,HORMAD1,PRSS41,DLEU7,ENPP3,EN2,FGR,QPRT,AI854703,NPL,SGK2,SLC9B2,TEKT1,SLC29A1,FKBP6,POU4F2,SPATS1,CHST3,SULT6B1,SLC2A5,ETV4,FOXD3,HPDL,DCLK2,LDHD,FHOD3,NR0B1,CH…
TF	Factor: E2F-4; motif: GCGGGAAANA; match class: 1	TF:M02090_1	1.20017e-30	29.9208	4704	2346	743	21846	SRMS,HYDIN,INHBC,FGF3,SCUBE2,KCNJ3,HOPX,KCNK4,GSX1,SEMA5B,ATP1B2,FGF15,OLIG2,MEF2B,COL13A1,ST8SIA1,SHISA3,PRDM14,KIRREL2,DNMT3A,RBM44,DMRT1,TCERG1L,RFX4,ASPHD1,CALCA,EN2,FOXN4,AI854703,MSH6,FOXR1,POU4F2,ETV4,ADAP2,DCLK2,FHOD3,CHAC1,E2F2,CMKLR1,BCL11A,FGF4,CPNE5,NOTUM,SIX1,SOCS2,USP28,CBS,HRK,CDYL2,CDH23,RYR2,FGF10,GATA1,ITPKA,SV2A,BNC2,LRRC46,SMC1B,P2RX3,HOXA4,DNA2,FAM228B,NEFH,SNED1,SOX7,SLC7A5,…
TF	Factor: SP4; motif: NNWAGGCGTGNCNNN; match class: 0	TF:M02914_0	2.74132e-30	29.562	4927	2346	769	21846	HNF4A,FCRLB,HKDC1,PDZD3,LY6G5C,TCF23,EPAS1,MYO1G,SOX17,BC021614,TCF15,HOPX,KCNK4,TNFAIP8L2,PDE9A,GM5134,COL13A1,SHISA3,SLC15A1,RBM44,DMRT1,PDZD4,SLC5A4B,GUCA1A,SLC25A34,CPNE9,FRAT1,ADM2,ARL4D,EN2,MSH6,SLC9B2,TEKT1,FOXR1,SPATS1,ROBO4,SLC2A5,SLC6A1,ETV4,ZFP454,DCLK2,NR0B1,TMC3,BC055111,H60B,FBXO16,TET1,FGF4,GEMIN6,LHFPL5,CBS,TTLL13,PTCH2,SEPT1,AS3MT,PIWIL2,LRRC46,CYP27B1,DNA2,HAPLN4,KCNQ2,MSH4,ZYG1…
TF	Factor: SP4; motif: NNWAGGCGTGNCNNN	TF:M02914	2.74132e-30	29.562	4927	2346	769	21846	HNF4A,FCRLB,HKDC1,PDZD3,LY6G5C,TCF23,EPAS1,MYO1G,SOX17,BC021614,TCF15,HOPX,KCNK4,TNFAIP8L2,PDE9A,GM5134,COL13A1,SHISA3,SLC15A1,RBM44,DMRT1,PDZD4,SLC5A4B,GUCA1A,SLC25A34,CPNE9,FRAT1,ADM2,ARL4D,EN2,MSH6,SLC9B2,TEKT1,FOXR1,SPATS1,ROBO4,SLC2A5,SLC6A1,ETV4,ZFP454,DCLK2,NR0B1,TMC3,BC055111,H60B,FBXO16,TET1,FGF4,GEMIN6,LHFPL5,CBS,TTLL13,PTCH2,SEPT1,AS3MT,PIWIL2,LRRC46,CYP27B1,DNA2,HAPLN4,KCNQ2,MSH4,ZYG1…
TF	Factor: RNF96; motif: BCCCGCRGCC	TF:M01199	3.4863e-30	29.4576	6342	2346	938	21846	INHBB,HUS1B,GNA14,NLRP4F,FGF3,INSC,UBASH3A,SOX1,TCF15,HNF1B,KCNK4,GSX1,SEMA5B,FGF15,OLIG2,PDE9A,ST8SIA1,PRDM14,GBX2,DNMT3A,MYRF,TCERG1L,ASPHD1,FAM184B,PDZD4,LAMA1,OTX2,SPRY4,DLEU7,FRAT1,F2,EN2,MYB,FOXN4,NPL,MSH6,HHIP,SYT4,DYNC1I1,POU4F2,SKOR1,ETV4,FOXD3,ADAP2,DCLK2,ELAVL3,PIANP,E2F2,BCL11A,RHBG,GBX1,CPNE5,NOTUM,CBS,CHCHD10,HRK,CDYL2,TET2,CDH23,RYR2,FGF10,AS3MT,ITPKA,MSH2,CORO2B,BNC2,CASZ1,MRAS,HO…
TF	Factor: RNF96; motif: BCCCGCRGCC; match class: 0	TF:M01199_0	3.4863e-30	29.4576	6342	2346	938	21846	INHBB,HUS1B,GNA14,NLRP4F,FGF3,INSC,UBASH3A,SOX1,TCF15,HNF1B,KCNK4,GSX1,SEMA5B,FGF15,OLIG2,PDE9A,ST8SIA1,PRDM14,GBX2,DNMT3A,MYRF,TCERG1L,ASPHD1,FAM184B,PDZD4,LAMA1,OTX2,SPRY4,DLEU7,FRAT1,F2,EN2,MYB,FOXN4,NPL,MSH6,HHIP,SYT4,DYNC1I1,POU4F2,SKOR1,ETV4,FOXD3,ADAP2,DCLK2,ELAVL3,PIANP,E2F2,BCL11A,RHBG,GBX1,CPNE5,NOTUM,CBS,CHCHD10,HRK,CDYL2,TET2,CDH23,RYR2,FGF10,AS3MT,ITPKA,MSH2,CORO2B,BNC2,CASZ1,MRAS,HO…
TF	Factor: E2F; motif: NNTTTCGCGCN; match class: 1	TF:M08875_1	6.04881e-30	29.2183	1209	2346	270	21846	IGSF21,TCF15,GSX1,NLGN3,ATP1B2,ST8SIA1,SHISA3,H60B,CPNE5,SOCS2,CBS,CDYL2,BNC2,NEFH,CRABP1,WT1,TEX14,PSPH,LIFR,STAG3,GATA4,ESRRB,GRTP1,CDC5L,PLD6,OLIG1,SHISA7,POLA1,TEX11,HELLS,PSAT1,XRCC6,SALL1,PDGFRA,PFKM,TTPA,RAD51C,SLC39A8,JARID2,TMEM179,PPID,TSSK6,CBLN1,CENPV,KLF4,MSC,CDCA7,MCM5,DARS2,HELB,HAP1,CEP44,MYCN,WDR76,NLE1,EVC,SENP3,ZCWPW1,TFDP2,EED,CDCA7L,CACYBP,BRCA2,TFAP4,DEPTOR,H2AFZ,MSH3,CBFA2T…
TF	Factor: SAP-1a; motif: NRRCCGGAAGYRN; match class: 1	TF:M10220_1	8.16206e-30	29.0882	3298	2346	562	21846	HUS1B,EPAS1,FITM1,SPN,NLGN3,PDE9A,GM5134,MEF2B,SPRY4,SGK2,ETV4,VRTN,H60B,A930004D18RIK,CDH23,SRBD1,ATP1A3,KCNQ2,NEFH,THADA,GM128,TRIM63,SLC7A5,METTL4,SEMA4A,4930432K21RIK,GRTP1,ZFP740,FOXN2,POLA1,TEX11,HELLS,ADORA2B,CRADD,PFKM,ARHGAP4,ZFP296,PPID,TSSK6,PRMT7,D130040H23RIK,SSBP1,NAA11,MCM5,RASIP1,DARS2,CEP44,RPAP1,PMS1,C330021F23RIK,SRSF7,FOXJ1,RNF39,MRI1,CACYBP,LYAR,SETX,TRMT11,REST,KLHDC4,PHF21B…
TF	Factor: E2F-4; motif: NGGGGGCGGGRMNN; match class: 0	TF:M10211_0	8.88278e-30	29.0515	6984	2346	1011	21846	INHBB,PLA2G10,EPAS1,HYDIN,RXRG,NLRP4F,FGF3,IGSF21,SOX1,KCNJ3,HOPX,KCNK4,GSX1,SEMA5B,NTRK2,OLIG2,PDE9A,GM5134,COL13A1,ST8SIA1,SHISA3,KIRREL2,GBX2,DNMT3A,GSTP2,DMRT1,ASPHD1,FAM184B,PDZD4,TRIL,PRSS41,DLEU7,FRAT1,ARL4D,ENPP3,EN2,FOXN4,QPRT,AI854703,MSH6,HHIP,SLC29A1,CPN1,FKBP6,FOXR1,POU4F2,SPATS1,CHST3,ERAS,SLC2A5,SKOR1,SLC6A1,ETV4,FOXD3,DNAJB13,ADAP2,DCLK2,PLEKHB1,FHOD3,PIANP,E2F2,CMKLR1,VRTN,BCL11A…
TF	Factor: E2F-4; motif: NGGGGGCGGGRMNN	TF:M10211	8.88278e-30	29.0515	6984	2346	1011	21846	INHBB,PLA2G10,EPAS1,HYDIN,RXRG,NLRP4F,FGF3,IGSF21,SOX1,KCNJ3,HOPX,KCNK4,GSX1,SEMA5B,NTRK2,OLIG2,PDE9A,GM5134,COL13A1,ST8SIA1,SHISA3,KIRREL2,GBX2,DNMT3A,GSTP2,DMRT1,ASPHD1,FAM184B,PDZD4,TRIL,PRSS41,DLEU7,FRAT1,ARL4D,ENPP3,EN2,FOXN4,QPRT,AI854703,MSH6,HHIP,SLC29A1,CPN1,FKBP6,FOXR1,POU4F2,SPATS1,CHST3,ERAS,SLC2A5,SKOR1,SLC6A1,ETV4,FOXD3,DNAJB13,ADAP2,DCLK2,PLEKHB1,FHOD3,PIANP,E2F2,CMKLR1,VRTN,BCL11A…
TF	Factor: E2F-1; motif: NKTSSCGC; match class: 1	TF:M00428_1	2.15157e-29	28.6672	2921	2346	511	21846	GNA14,FGF3,SOX17,STRA8,TCF15,ATP1B2,NTRK2,FGF15,OLIG2,GM5134,ST8SIA1,GBX2,DNMT3A,DMRT1,TCERG1L,MYB,FOXN4,AI854703,NPL,TEKT1,FOXR1,PIANP,E2F2,CPNE5,NOTUM,SIX1,GEMIN6,FGF10,BNC2,LRRC46,HOXA4,DNA2,HAPLN4,KCNQ2,NEFH,ZYG11A,SLC7A5,ZIC2,FAM78A,CRABP1,FZD5,SYNDIG1,RANBP17,WT1,RNF125,JPH4,TEX14,LIFR,STAG3,MEI4,MKRN1,HNF1A,GRTP1,FRAT2,ABCC4,CDC5L,AQP3,PRDM16,FOXN2,SLC13A5,OLIG1,HERPUD1,POLA1,PLVAP,ELMO1,D…
TF	Factor: c-Myc; motif: RACCACGTGCTC	TF:M01145	2.74091e-29	28.5621	5941	2346	887	21846	FCRLB,CEACAM1,INHBB,NKX6-3,EDN2,LY6G5C,SFRP4,SRMS,KHDC3,KLF15,SPATA31D1B,INSC,UBASH3A,TCF15,HOPX,SMYD1,SLC47A1,HAL,NLGN3,TGM3,FGF15,NOS3,SHISA3,PRDM14,GBX2,SOAT2,DMRT1,ASPHD1,FAM184B,LAMA1,TCAM1,TNFSF13,RPL3L,HORMAD1,PRSS41,DLEU7,CPNE9,ENPP3,EN2,FGR,QPRT,NPL,SLC9B2,TEKT1,SLC29A1,FKBP6,POU4F2,SPATS1,CHST3,SULT6B1,SLC2A5,SLC6A1,ETV4,FOXD3,HPDL,DCLK2,LDHD,PIANP,CHAC1,HESX1,CMKLR1,VRTN,BC055111,GDF15…
TF	Factor: c-Myc; motif: RACCACGTGCTC; match class: 0	TF:M01145_0	2.74091e-29	28.5621	5941	2346	887	21846	FCRLB,CEACAM1,INHBB,NKX6-3,EDN2,LY6G5C,SFRP4,SRMS,KHDC3,KLF15,SPATA31D1B,INSC,UBASH3A,TCF15,HOPX,SMYD1,SLC47A1,HAL,NLGN3,TGM3,FGF15,NOS3,SHISA3,PRDM14,GBX2,SOAT2,DMRT1,ASPHD1,FAM184B,LAMA1,TCAM1,TNFSF13,RPL3L,HORMAD1,PRSS41,DLEU7,CPNE9,ENPP3,EN2,FGR,QPRT,NPL,SLC9B2,TEKT1,SLC29A1,FKBP6,POU4F2,SPATS1,CHST3,SULT6B1,SLC2A5,SLC6A1,ETV4,FOXD3,HPDL,DCLK2,LDHD,PIANP,CHAC1,HESX1,CMKLR1,VRTN,BC055111,GDF15…
TF	Factor: BCL6B; motif: NNNNCCGCCCCWNNNN	TF:M02844	2.76552e-29	28.5582	13668	2346	1725	21846	HNF4A,HABP2,FCRLB,HKDC1,CEACAM1,SRGN,PDZD3,INHBB,NOSTRIN,EDN2,PLA2G10,TCF23,SRMS,EPAS1,HYDIN,FCGR2B,RXRG,GNA14,MYO1G,NLRP4F,SPATA31D1B,FGF3,STRA8,IGSF21,PIRT,UBASH3A,MYO1F,FITM1,SCUBE2,SOX1,KCNJ3,ANKRD34A,TCF15,HOPX,TNFSF11,HNF1B,SLC47A1,GSX1,SEMA5B,SPN,ATP1B2,NTRK2,FGF15,OLIG2,PDE9A,GM5134,MEF2B,LRRIQ4,COL13A1,NOS3,SHISA3,SLC15A1,KIRREL2,GBX2,DNMT3A,LRRC34,GSTP2,DMRT1,TCERG1L,RFX4,ASPHD1,FAM184B…
TF	Factor: BCL6B; motif: NNNNCCGCCCCWNNNN; match class: 0	TF:M02844_0	2.76552e-29	28.5582	13668	2346	1725	21846	HNF4A,HABP2,FCRLB,HKDC1,CEACAM1,SRGN,PDZD3,INHBB,NOSTRIN,EDN2,PLA2G10,TCF23,SRMS,EPAS1,HYDIN,FCGR2B,RXRG,GNA14,MYO1G,NLRP4F,SPATA31D1B,FGF3,STRA8,IGSF21,PIRT,UBASH3A,MYO1F,FITM1,SCUBE2,SOX1,KCNJ3,ANKRD34A,TCF15,HOPX,TNFSF11,HNF1B,SLC47A1,GSX1,SEMA5B,SPN,ATP1B2,NTRK2,FGF15,OLIG2,PDE9A,GM5134,MEF2B,LRRIQ4,COL13A1,NOS3,SHISA3,SLC15A1,KIRREL2,GBX2,DNMT3A,LRRC34,GSTP2,DMRT1,TCERG1L,RFX4,ASPHD1,FAM184B…
TF	Factor: Fli-1; motif: GNNRCCGGAAGYGS; match class: 0	TF:M10234_0	3.21854e-29	28.4923	6479	2346	950	21846	CEACAM1,CUBN,HUS1B,SCN3A,PLA2G10,TCF23,EPAS1,GNA14,MYO1G,FGF3,NLRP6,IGSF21,FITM1,SPN,GM5134,MEF2B,LRRIQ4,SHISA3,DNMT3A,LRRC34,SOAT2,SPRY4,TRIL,MSH6,SLC29A1,FKBP6,FOXR1,POU4F2,SKOR1,HPDL,DNAJB13,VRTN,LCK,DLGAP3,ZMAT4,SOCS2,GEMIN6,LHFPL5,USP28,A930004D18RIK,SEPT1,SRBD1,P2RX3,MESP2,NEFH,SNED1,DLC1,POU2F2,THADA,GM128,HSD17B14,TRIM63,SLC7A5,ZFP42,FZD5,ZFYVE28,METTL4,SEMA4A,SULT5A1,ACTR3B,JPH4,TEX14,NU…
TF	Factor: Fli-1; motif: GNNRCCGGAAGYGS	TF:M10234	3.21854e-29	28.4923	6479	2346	950	21846	CEACAM1,CUBN,HUS1B,SCN3A,PLA2G10,TCF23,EPAS1,GNA14,MYO1G,FGF3,NLRP6,IGSF21,FITM1,SPN,GM5134,MEF2B,LRRIQ4,SHISA3,DNMT3A,LRRC34,SOAT2,SPRY4,TRIL,MSH6,SLC29A1,FKBP6,FOXR1,POU4F2,SKOR1,HPDL,DNAJB13,VRTN,LCK,DLGAP3,ZMAT4,SOCS2,GEMIN6,LHFPL5,USP28,A930004D18RIK,SEPT1,SRBD1,P2RX3,MESP2,NEFH,SNED1,DLC1,POU2F2,THADA,GM128,HSD17B14,TRIM63,SLC7A5,ZFP42,FZD5,ZFYVE28,METTL4,SEMA4A,SULT5A1,ACTR3B,JPH4,TEX14,NU…
TF	Factor: Elf-1; motif: AWCCCGGAAGTN; match class: 0	TF:M07415_0	3.24374e-29	28.489	8371	2346	1166	21846	CEACAM1,CUBN,NKX6-3,HUS1B,NOSTRIN,TCF23,EPAS1,HYDIN,RXRG,GNA14,MYO1F,SOX1,HOPX,HNF1B,SEMA5B,MEP1B,HAL,ATP1B2,TGM3,GM5134,MEF2B,DNMT3A,TNFSF13,SPRY4,RPL3L,TRIL,SLC25A34,FGR,AI854703,SGK2,MSH6,SLC9B2,VPREB3,PCK2,FKBP6,FOXR1,POU4F2,SPATS1,HPDL,DNAJB13,LDHD,FHOD3,PIANP,E2F2,VRTN,BCL11A,PYCR1,H60B,ZFP459,NOTUM,ITGAL,POLR3GL,PIPOX,USP28,ISOC2A,TTLL13,A930004D18RIK,SLC9B1,COBL,SEPT1,TET2,SRBD1,ATP1A3,RA…
TF	Factor: Elf-1; motif: AWCCCGGAAGTN	TF:M07415	3.24374e-29	28.489	8371	2346	1166	21846	CEACAM1,CUBN,NKX6-3,HUS1B,NOSTRIN,TCF23,EPAS1,HYDIN,RXRG,GNA14,MYO1F,SOX1,HOPX,HNF1B,SEMA5B,MEP1B,HAL,ATP1B2,TGM3,GM5134,MEF2B,DNMT3A,TNFSF13,SPRY4,RPL3L,TRIL,SLC25A34,FGR,AI854703,SGK2,MSH6,SLC9B2,VPREB3,PCK2,FKBP6,FOXR1,POU4F2,SPATS1,HPDL,DNAJB13,LDHD,FHOD3,PIANP,E2F2,VRTN,BCL11A,PYCR1,H60B,ZFP459,NOTUM,ITGAL,POLR3GL,PIPOX,USP28,ISOC2A,TTLL13,A930004D18RIK,SLC9B1,COBL,SEPT1,TET2,SRBD1,ATP1A3,RA…
TF	Factor: c-Myc; motif: RACCACGTGCTC; match class: 1	TF:M01145_1	4.3038e-29	28.3661	3573	2346	595	21846	CEACAM1,INHBB,NKX6-3,EDN2,LY6G5C,SFRP4,SRMS,SPATA31D1B,TCF15,HOPX,SLC47A1,FGF15,SHISA3,ASPHD1,LAMA1,TCAM1,TNFSF13,HORMAD1,PRSS41,DLEU7,ENPP3,EN2,FGR,NPL,SLC9B2,TEKT1,SLC29A1,FKBP6,SPATS1,SLC2A5,ETV4,FOXD3,HPDL,DCLK2,LDHD,PIANP,HESX1,CMKLR1,VRTN,BC055111,H60B,DNAJC6,ZFP819,ZFP459,USP28,CBS,SLC9B1,TET2,SRBD1,PIWIL2,MRAS,ADAD2,HOXA4,FAM228B,DLC1,ZYG11A,ELAVL4,THADA,GM128,MTHFD2,TRIM63,SLC7A5,TDH,PPA…
TF	Factor: BEN; motif: CWGCGAYA; match class: 0	TF:M01241_0	4.50017e-29	28.3468	6570	2346	960	21846	INHBB,PLA2G10,SFRP4,EPAS1,GNA14,IGSF21,SCUBE2,TCF15,HOPX,HNF1B,SLC47A1,GSX1,SEMA5B,ATP1B2,NTRK2,TGM3,FGF15,PDE9A,ST8SIA1,NOS3,PRDM14,SLC15A1,KIRREL2,MYH3,RFX4,ITGB7,LAMA1,TCAM1,CALCA,SPRY4,HORMAD1,CPNE9,FRAT1,F2,EN2,FGR,MYB,FOXN4,AI854703,MSH6,SLC29A1,CPN1,LRRC2,POU4F2,CHST3,SKOR1,ETV4,FOXD3,HPDL,ZFP454,ELAVL3,LDHD,FHOD3,PIANP,CHAC1,E2F2,VRTN,GPT2,BCL11A,ATCAY,FBXO16,NOTUM,SOCS2,LHFPL5,CBS,TTLL13…
TF	Factor: BEN; motif: CWGCGAYA	TF:M01241	4.50017e-29	28.3468	6570	2346	960	21846	INHBB,PLA2G10,SFRP4,EPAS1,GNA14,IGSF21,SCUBE2,TCF15,HOPX,HNF1B,SLC47A1,GSX1,SEMA5B,ATP1B2,NTRK2,TGM3,FGF15,PDE9A,ST8SIA1,NOS3,PRDM14,SLC15A1,KIRREL2,MYH3,RFX4,ITGB7,LAMA1,TCAM1,CALCA,SPRY4,HORMAD1,CPNE9,FRAT1,F2,EN2,FGR,MYB,FOXN4,AI854703,MSH6,SLC29A1,CPN1,LRRC2,POU4F2,CHST3,SKOR1,ETV4,FOXD3,HPDL,ZFP454,ELAVL3,LDHD,FHOD3,PIANP,CHAC1,E2F2,VRTN,GPT2,BCL11A,ATCAY,FBXO16,NOTUM,SOCS2,LHFPL5,CBS,TTLL13…
TF	Factor: Max; motif: NNANCACGTGNTNN	TF:M00119	5.36462e-29	28.2705	7344	2346	1049	21846	FCRLB,CEACAM1,INHBB,NKX6-3,SCN3A,EDN2,LY6G5C,SFRP4,SRMS,FCGR2B,KHDC3,KLF15,SPATA31D1B,NLRP6,INSC,IGSF21,UBASH3A,FITM1,TCF15,HOPX,SLC47A1,MEP1B,HAL,NLGN3,NTRK2,TGM3,FGF15,NOS3,SHISA3,PRDM14,GBX2,SOAT2,DMRT1,ASPHD1,FAM184B,LAMA1,TCAM1,TNFSF13,RPL3L,HORMAD1,PRSS41,DLEU7,ENPP3,EN2,FGR,QPRT,AI854703,NPL,SGK2,SLC9B2,TEKT1,SLC29A1,FKBP6,POU4F2,SPATS1,CHST3,SULT6B1,SLC2A5,ETV4,FOXD3,HPDL,DCLK2,LDHD,FHOD3…
TF	Factor: Max; motif: NNANCACGTGNTNN; match class: 1	TF:M00119_1	5.36462e-29	28.2705	7344	2346	1049	21846	FCRLB,CEACAM1,INHBB,NKX6-3,SCN3A,EDN2,LY6G5C,SFRP4,SRMS,FCGR2B,KHDC3,KLF15,SPATA31D1B,NLRP6,INSC,IGSF21,UBASH3A,FITM1,TCF15,HOPX,SLC47A1,MEP1B,HAL,NLGN3,NTRK2,TGM3,FGF15,NOS3,SHISA3,PRDM14,GBX2,SOAT2,DMRT1,ASPHD1,FAM184B,LAMA1,TCAM1,TNFSF13,RPL3L,HORMAD1,PRSS41,DLEU7,ENPP3,EN2,FGR,QPRT,AI854703,NPL,SGK2,SLC9B2,TEKT1,SLC29A1,FKBP6,POU4F2,SPATS1,CHST3,SULT6B1,SLC2A5,ETV4,FOXD3,HPDL,DCLK2,LDHD,FHOD3…
TF	Factor: Max; motif: NNANCACGTGNTNN; match class: 0	TF:M00119_0	5.36462e-29	28.2705	7344	2346	1049	21846	FCRLB,CEACAM1,INHBB,NKX6-3,SCN3A,EDN2,LY6G5C,SFRP4,SRMS,FCGR2B,KHDC3,KLF15,SPATA31D1B,NLRP6,INSC,IGSF21,UBASH3A,FITM1,TCF15,HOPX,SLC47A1,MEP1B,HAL,NLGN3,NTRK2,TGM3,FGF15,NOS3,SHISA3,PRDM14,GBX2,SOAT2,DMRT1,ASPHD1,FAM184B,LAMA1,TCAM1,TNFSF13,RPL3L,HORMAD1,PRSS41,DLEU7,ENPP3,EN2,FGR,QPRT,AI854703,NPL,SGK2,SLC9B2,TEKT1,SLC29A1,FKBP6,POU4F2,SPATS1,CHST3,SULT6B1,SLC2A5,ETV4,FOXD3,HPDL,DCLK2,LDHD,FHOD3…
TF	Factor: HAIRYLIKE; motif: NNNNCANGTG; match class: 0	TF:M08885_0	1.35863e-28	27.8669	5780	2346	865	21846	HNF4A,FCRLB,HKDC1,SRGN,PDZD3,NKX6-3,LY6G5C,SFRP4,SRMS,EPAS1,HYDIN,GNA14,IGSF21,UBASH3A,FITM1,TMPRSS11D,TCF15,HOPX,SLC47A1,GSX1,HAL,ATP1B2,NTRK2,TGM3,FGF15,NOS3,SHISA3,GBX2,RBM44,DMRT1,ASPHD1,LAMA1,TCAM1,RPL3L,HORMAD1,PRSS41,DLEU7,ARL4D,EN2,FGR,AI854703,NPL,TEKT1,SLC29A1,FKBP6,ERAS,SLC2A5,ETV4,FOXD3,HPDL,ELAVL3,LDHD,PLEKHB1,NR0B1,CHAC1,E2F2,HESX1,VRTN,BC055111,RHD,GDF15,DLGAP3,SCN2B,ZFP819,FBXO16,…
[truncated: 836 more rows]

## Sheet: Upregulated genes
Table S3B. Gene ontology analysis of genes upregulated in both SMC1A-R586W clones.
source	term_name	term_id	adjusted_p_value	negative_log10_of_adjusted_p_value	term_size	query_size	intersection_size	effective_domain_size	intersections
[truncated: 2,481 more rows]
