# Supplementary material for: A cohesin cancer mutation reveals a role for the hinge domain in genome organization and gene expression
Source: PLoS Genet. 2021 Mar 24;17(3):e1009435. doi: 10.1371/journal.pgen.1009435 (PMC7990204; doi:10.1371/journal.pgen.1009435)
Supplement: S4 Table — (XLSX) [file pgen.1009435.s010.xlsx]

## Sheet: Sheet2
Table S4. QC data on Hi-C libraries prepared from wildtype and SMC1A-R586W mESCs.
	Sequencing QC			Hi-C contacts				Called features
Sample	Sequenced pairs	Alignable reads	PCR duplicates	Total	Inter-chromosomal	Short-range(<20kb) intrachromosomal	Long-range (>20kb) intrachromosomal	Loops	Domains (10kb resolution)
Wildtype (rep 1)	437378117	360652625	75971290	227392461	46155612	49470602	131766150	1762	1961
Wildtype (rep 2)	742658163	673673116	73813485	389797680	33334232	66940654	260370732	3355	3901
SMC1A-R586W clone 1 (rep1)	529252522	419833652	99898478	243,516,623	93172851	53,737,427	96605891	1392	782
SMC1A-R586W clone 2 (rep1)	511819053	419476985	94249960	259112665	37770194	59825477	161516841	1937	1657
Wildtype merged	1180036280	1034325741	152284971	615265280	108523410	115101487	391639487	4091	4761
SMC1A-R586W merged	1121940623	977502844	161471233	551872137	194611837	102984222	254274766	2825	2677
