# Supplementary material for: A cohesin cancer mutation reveals a role for the hinge domain in genome organization and gene expression
Source: PLoS Genet. 2021 Mar 24;17(3):e1009435. doi: 10.1371/journal.pgen.1009435 (PMC7990204; doi:10.1371/journal.pgen.1009435)
Supplement: S5 Table — (XLSX) [file pgen.1009435.s011.xlsx]

## Sheet: Sheet1
Table S5. Oligonucleotides used for RT-qPCR in this study
Oligo ID	Sequence (5'-3')
Pou5f1/Oct4 F	AAAGCAACTCAGAGGGAACCTCCTC
Pou5f1/Oct4 R	GCTTGGCAAACTGTTCTAGCTCCTTC
Sox2 F	GAGTGGAAACTTTTGTCCGAGA
Sox2 R	GAAGCGTGTACTTATCCTTCTTCAT
Nanog F	CCTCAGCCTCCAGCAGATGC
Nanog R	CCGCTTGCACTTCATCCTTTG
Gapdh F	GCCTTCCGTGTTCCTACC
Gapdh R	CCTCAGTGTAGCCCAAGATG
Pgk1 F	AACCTCCGCTTTCATGTAGAG
Pgk1 R	GACATCTCCTAGTTTGGACAGTG
Nipbl F	GTAGTGATGTGGATGGAGAACC
Nipbl R	CCTTCTCCGATGATGGTAAGTG
Smc1a F	CCGAGAGAGGGAAATGAAAGAC
Smc1a R	GGATGTTACGCACACCAATTTC
Wapl F	TGGATTTTACAGAGGACTTGCCTG
Wapl R	GTGGTGCAGGAGCCTTAAAA
Pds5a F	TCAAACGTCTGAAGATGGTAGTGA
Pds5a R	ACGAGAAGGCGCACATCTTT
Pds5b F	ACCGGAGGGGTACAGACATTT
Pds5b R	TTTAACCGCCTCACCATCTCC
