# Supplementary material for: A cohesin cancer mutation reveals a role for the hinge domain in genome organization and gene expression
Source: PLoS Genet. 2021 Mar 24;17(3):e1009435. doi: 10.1371/journal.pgen.1009435 (PMC7990204; doi:10.1371/journal.pgen.1009435)
Supplement: S6 Table — (XLSX) [file pgen.1009435.s012.xlsx]

## Sheet: S1C and S1F_Fig
	S1B_Fig			S1F_Fig
Gene:	Smc1a			Oct4/Pou5f1			Sox2			Nanog
	rep1	rep2	rep3	rep1	rep2	rep3	rep1	rep2	rep3	rep1	rep2	rep3
WT	1.00418	1.07542	1.18313	1.00504	1.12964	1.19012	1.11443	0.977213	1.19012	1.19703	0.997184	1.02683
SMC1A-R586W cl1	1.05667	0.853945	0.399524	0.670481	0.587957	0.2765	0.715182	0.566226	0.263498	1.11289	0.737602	0.194336
SMC1A-R586W cl2	1.17269	0.956846	0.445899	0.714643	0.514201	0.166396	0.785798	0.503129	0.151791	0.93127	0.711397	0.0867715
	Relative expression of indicated genes, normalized to average of WT expression across three replicates.

## Sheet: S1H_Fig
WT	R586W cl1	R586W cl2
202000	38100	70600
233000	39200	71600
216000	35200	68500
259000	35600	61500
341000	27200	72600
198000	43300	107000
284000	18000	82700
242000	32900	92300
263000	41600	23600
238000	51600	62000
285000	48500	78800
128000	75400	68700
247000	40200	78300
264000	41400	71000
296000	33700	79000
239000	42400	69300
264000	60500	71200
252000	42900	59600
235000	40500	70700
217000	31400	66600
198000	35700	63400
228000	37400	74400
178000	38800	75500
300000	53100	76900
131000	21900	62800
166000	35800	64100
225000	22700	62800
330000	41200	79900
170000	41400	54700
264000	51000	75500
257000	30100	71300
308000	35500	70900
222000	40700	63000
119000	47200	63200
238000	42600	65400
174000	33100	64700
155000	36700	49400
223000	43700	8140
175000	49800	84800
219000	32300	79400
271000	53700	75100
197000	47400	85500
231000	16400	48800
231000	36100	88500
195000	13800	89100
176000	35700	87900
218000	47900	76400
155000	57900	60100
173000	27400	63700
225000	44000	47100
255000	31000	80600
180000	34500	63800
146000	32300	78100
121000	31100	84100
176000	28800	64900
139000	38100	68000
136000	26200	59500
156000	38200	63700
155000	46300	68000
212000	28800	64400
178000	27600	51600
109044	31200	91000
125214	30600	59800
120553	28400	44600
124820	30600	68100
131115	32700	85500
120722	40500	63000
86013	30100	53500
131374	37800	47200
158950	48940.8	58200
159307	83116.8	96200
172637	68367.1	21200
64871.8	56714.2	26200
121544	105390	95663.5
132346	99247.6	73034
145887	86263.2	82026.9
140056	107721	56419.5
158008	82367.7	76410.3
66111.8	100587	82034.9
143290	93410	72669.2
168067	125402	64865.6
106529	68321	90913.2
184851	86768.3	70740.5
165571	125245	67943.7
170988	106984	81305.3
192006	62459.4	73743.1
173747	81915.9	193968
148548	96926.6	55357.9
105491	37879.9	56280.1
108666	91666.8	10677.5
162488	136457	56308.5
118375	31954.4	49530.1
159183	58306.5	81086
173035	70223.9	67712.1
158938	46398.8	64156.5
151021	22099.7	93134
133087	97555	98893.4
150917	93697.6	85913.5
124406	99328.3	65976.9
155099	111244	79065
154914	38888.1	54826.3
163884	30401.2	66996.7
163650	60102	109219
139639	69069.2	57352.3
145584	68795.8	56833.1
169857	50838.4	87203.2
165908	62215.3	91229.2
151328	80147	88988.1
166430	52671.3	82532.8
143359	84283.1	61632.2
141824	55863	135446
119019	76746.7	48765.9
128000	68637.8	70124.5
180184	61318	56424.8
144208	60836.9	101838
160763	90657.6	83543.7
96687.8	49635.8	53463
131673	56802.9	58692.6
101376	37431.6	43685.5
102378	82024.2	80481.6
6343.49	80676	119964
144676	98859.7	83786
168199	95470	56217.1
146008	115478	75659.4
152216	69622.1	101259
115486	59494.9	97082.8
120239	47343.2	91577.2
173338	89793.1	87250.2
81300	72300.8	77408.8
107000	77358.2	89109.7
107000	104706	102628
109000	57536.1	95627.1
105000	92443.4	116037
98200	86210	88600
96400	101601	83100
95000	96955	68000
105000	127406	72000
113000	75634.6	67200
112000	91800	88300
115000	137000	101000
119000	128000	82400
125000	138000	93000
130000	97900	83300
121000	133000	83600
129000	202000	84600
141000	4910	89700
119000	105000	88600
140000	97000	131000
108000	91400	83600
106000	70100	60400
113000	85300	68200
141000	78600	124000
157000	135000	80300
113000	111000	87600
94600	129000	99000
92600	141000	86100
132000	95900	95700
207000	141000	104000
153000	113000	99100
137000	14300	91500
113000	110000	102000
224000	110000	86800
135000	76200	114000
143000	88800	129000
175000	84300	101000
130000	74100	80500
173000	80500	97200
68600	110000	99500
115000	95900	95300
132000	77700	84700
232000	97200	105000
113000	95300	103000
17800	92400	108000
139000	93700	101000
92600	123000	97000
92600	29300	96400
171000	119000	101000
164000	118000	127000
145000	103000	81700
160000	165000	167000
187000	113000	108000
149000	98800	124000
149000	107135	103000
141000	112385	83700
178000	95453.2	65300
117000	92746.1	89300
121000	93600	86500
248000	334514	87000
163000	105000	94700
170000	97606.4	82500
163000	30100	79300
139000	136971	80100
165119	104000	102000
305818	72373.6	97900
136041	111963	91400
171380	94167.1	101000
161189	88736	81300
	86556.1	82800
	101964	54800
	103000	47500
	94595.8	70600
	97700	95700
	90498.7	105000
	75669.2	64451.1
	92303.2	103116
	173265	93265.3
	5731.06

## Sheet: S1I_Fig
Cell line	WT					R586W cl1					R586W cl2
Time (hr)	rep1	rep2	rep3	rep4	rep5	rep1	rep2	rep3	rep4	rep5	rep1	rep2	rep3	rep4	rep5
0	0.05	0.05	0.05	0.05	0.05	0.05	0.05	0.025	0.05	0.05	0.05	0.05	0.05	0.05	0.05
16	0.15	0.17	0.16	0.26	0.16	0.25	0.26	0.09	0.25	0.17	0.19	0.17	0.13	0.17	0.11
24	0.2	0.22	0.3	0.39	0.28	0.18	0.16	0.08	0.28	0.3	0.28	0.13	0.18	0.41	0.1
40	1.07	0.98	1.4	1.16	1.3	0.67	1.16	0.29	0.71	0.85	0.77	0.38	0.88	0.5	0.5
48	2.45	0.9	2.32	2.26	1.86	1.57	1.26	0.3	1.01	1.52	1.26	0.5	1.26	1.03	0.39
72	4.75	4.32	4.39	3.44	5.04	4.02	3.3	1.3	3.16	4.06	2.37	2.73	3.16	1.51	1.24
	Data reported are raw cell counts (x10^6)

## Sheet: S1J_Fig
Cell cycle stage:	WT			R586W cl1			R586W cl2
	rep1	rep2	rep3	rep1	rep2	rep3	rep1	rep2	rep3
G1	28.8	32.2	43.4	25	35.5	47.7	31	38.3	34.9
S/G2	35.3	40.8	35.6	34	37.9	35.4	34.1	38.6	41.3
M	24.4	19.5	15.2	31.6	20.9	12.2	21.6	21	19.8
	Percentage of cells in given cell cycle stage, as determined by propidium iodide staining assessed by flow cytometry.

## Sheet: S1K_Fig
	WT		R586W cl1		R586W cl2
Time (days)	rep1	rep2	rep1	rep2	rep1	rep2
1	0	0	0	0	0	0
2	0	0	0	0	0	0
3	0	0	0	0	0	0
4	0	0	0	0	0	0
5	22.7	0	0	0	0	0
6	27.3	4.2	0	0	0	4
7	27.3	4.2	0	0	4.8	12
8	27.3	4.2	0	0	4.8	16
9	27.3	8.3	0	0	4.8	16
10	27.3	8.3	0	0	4.8	16
	Data reported as % of wells with beating cardiomyocytes on the given day.

## Sheet: Fig 3J
	SMC1A			RAD21			NIPBL			H3
	rep1	rep2	rep3	rep1	rep2	rep3	rep1	rep2	rep3	rep1	rep2	rep3
WT	0.828791	0.915984	0.972516	0.982277	0.969595	0.98274	0.536722	0.240437	0.244856	0.632921	0.869715	0.87494
R586W cl1	0.811261	0.866528	0.953377	0.953189	0.929543	0.952443	0.0229555	0.290917	0.339685	0.660651	0.812378	0.741683
R586W cl2	0.737812	0.77784	0.931852	0.887472	0.899742	0.925814	0.0325275	0.277688	0.327944	0.207907	0.728547	0.684317
	Fraction of bound signal over total signal (bound + unbound)

## Sheet: S6A-E Fig
S6A input		WT			R586W cl1			R586W cl2
	WB:	rep1	rep2	rep3	rep1	rep2	rep3	rep1	rep2	rep3
	SMC1A	1	1	1	1	1	1	1	1	1
	NIPBL	0.304077	0.255211	0.736938	0.391032	0.146738	0.659626	0.451859	0.259213	0.67853
	STAG2	0.496703	1.05798	0.430941	0.579062	0.69728	0.240048	0.4709	0.617648	0.234062
S6B SMC1 IP		WT			R586W cl1			R586W cl2
	WB:	rep1	rep2	rep3	rep1	rep2	rep3	rep1	rep2	rep3
	SMC1A	1	1	1	1	1	1	1	1	1
	NIPBL	0.304077	0.255211	0.736938	0.391032	0.146738	0.659626	0.451859	0.259213	0.67853
	STAG2	0.496703	1.05798	0.430941	0.579062	0.69728	0.240048	0.4709	0.617648	0.234062
S6C NIPBL IP		WT			R586W cl1			R586W cl2
	WB:	rep1	rep2	rep3	rep1	rep2	rep3	rep1	rep2	rep3
	SMC1A	0.372532	0.0956609	3.7189	0.266756	0.0649912	13.6433	0.332306	0.0444664	6.93453
	NIPBL	1	1	1	1	1	1	1	1	1
	STAG2	0.265115	0.0589573	-0.0291615	0.151339	0.0229759	0	0.206242	0	0
S6D input		SMC1A			NIPBL			STAG2
	WB:	rep1	rep2	rep3	rep1	rep2	rep3	rep1	rep2	rep3
	SMC1A	1	1	1	1	1	1	1	1	1
	NIPBL	0.902611	1.06678	0.95999	1.07262	2.05809	0.517626	1.78676	1.2608	0.496666
	STAG2	0.937622	0.696721	0.842124	1.10769	2.1808	0.780106	0.566066	1.09412	0.50759
S6E STAG2 IP		WT			R586W cl1			R586W cl2
	WB:	rep1	rep2	rep3	rep1	rep2	rep3	rep1	rep2	rep3
	SMC1A	0.391608	0.389339	1.04946	0.484239	0.467413	1.05109	0.514085	0.576913	1.40486
	NIPBL	0.18941	0.207196	0.944282	0.086765	0.0580503	0.962989	0.268804	0.0121286	1.4289
	STAG2	1	1	1	1	1	1	1	1	1

## Sheet: Fig5 and S6F
	WT/siControl				WT/siNipbl				WT/siWapl				c97/siControl				c97/siNipbl				c97/siWapl				c98/siControl				c98/siNipbl				c98/siWapl
Time (hr)	rep1	rep2	rep3	rep4	rep1	rep2	rep3	rep4	rep1	rep2	rep3	rep4	rep1	rep2	rep3	rep4	rep1	rep2	rep3	rep4	rep1	rep2	rep3	rep4	rep1	rep2	rep3	rep4	rep1	rep2	rep3	rep4	rep1	rep2	rep3	rep4
0	0.05	0.05	0.05	0.05	0.05	0.05	0.05	0.05	N.D.	0.05	0.05	N.D.	0.05	0.05	0.05	0.05	0.05	0.05	0.05	0.05	N.D.	0.05	0.05	N.D.	0.05	0.05	0.05	0.05	0.05	0.05	0.05	0.05	N.D.	0.05	0.05	N.D.
24	0.17	0.11	0.1	0.14	0.12	0.11	0.07	0.14	N.D.	0.1	0.09	N.D.	0.04	0.04	0.04	0.06	0.03	0.03	0.03	0.04	N.D.	0.02	0.05	N.D.	0.05	0.02	0.02	0.15	0.03	0.02	0.02	0.06	N.D.	0.05	0.02	N.D.
48	1.08	0.53	0.42	0.74	0.69	0.6	0.45	0.62	N.D.	0.61	0.51	N.D.	0.18	0.21	0.18	0.52	0.09	0.08	0.09	0.2	N.D.	0.13	0.2	N.D.	0.16	0.11	0.07	0.62	0.05	0.06	0.04	0.16	N.D.	0.17	0.07	N.D.
64	2.17	2.01	N.D.	N.D.	1.73	1.71	N.D.	N.D.	N.D.	1.65	N.D.	N.D.	0.52	0.54	N.D.	N.D.	0.17	0.18	N.D.	N.D.	N.D.	0.32	N.D.	N.D.	0.35	0.37	N.D.	N.D.	0.11	0.07	N.D.	N.D.	N.D.	0.4	N.D.	N.D.
72	2.98	1.76	1.64	3.23	2.31	1.46	1.4	2.22	N.D.	1.65	1.49	N.D.	0.82	0.74	0.6	2.15	0.29	0.19	0.22	1.32	N.D.	0.47	0.52	N.D.	0.68	0.49	0.23	2.19	0.12	0.09	0.07	1.03	N.D.	0.57	0.29	N.D.
	Data are given as raw cell counts (x10^6) at given time point. N.D., not determined.

## Sheet: Fig5 and S6J
	WT/siControl		WT/siPds5a+b		c97/siControl		c97/siPds5a+b		c98/siControl		c98/siPds5a+b
Time (hr)	rep1	rep2	rep1	rep2	rep1	rep2	rep1	rep2	rep1	rep2	rep1	rep2
0	0.05	0.05	0.05	0.05	0.05	0.05	0.05	0.05	0.05	0.05	0.05	0.05
24	0.07	0.07	0.06	0.05	0.06	0.05	0.04	0.04	0.03	0.04	0.03	0.03
48	0.51	0.49	0.26	0.25	0.3	0.3	0.13	0.13	0.11	0.22	0.12	0.13
60	1.07	1.07	0.56	0.53	0.61	0.58	0.23	0.28	0.26	0.53	0.26	0.32
72	1.95	1.98	1.26	1.06	1.08	1	0.53	0.41	0.5	0.85	0.5	0.67
	Data are given as raw cell counts (x10^6) at given time point.

## Sheet: Fig5 and S6 knockdown eff
	Nipbl expression
	WT			R586W cl1			R586W cl2
siRNA:	rep2	rep3	rep4	rep2	rep3	rep4	rep2	rep3	rep4
siNipbl	0.202	0.241	0.35	0.221	0.22	0.4	0.204	0.33	N.D.
siWapl	1.057	1.151	N.D.	1.143	1.174	N.D	1.037	N.D.	N.D.
	Gene expression given relative to cells transfected with siControl. Replicates correspond to replicates in cell counting experiments in Figs 6 and S6. N.D., not determined.
	Pds5a and Pds5b expression
	WT		R586W cl1		R586W cl2
Gene:	rep1	rep2	rep1	rep2	rep1	rep2
Pds5a	0.38	0.339	0.266	0.405	0.404	0.437
Pds5b	0.341	0.361	0.272	0.412	0.381	0.38
	Gene expression values given for cells transfected with siPds5a + siPds5b relative to cells transfected with siControl. Replicates correspond to replicates in cell counting experiments in Figs 6 and S6.
	Wapl expression
	WT			R586W cl1			R586W cl2
siRNA:	rep2	rep3	rep4	rep2	rep3	rep4	rep2	rep3	rep4
siNipbl	1.036	1.007	N.D.	0.988	0.942	N.D.	1.065	N.D.	N.D.
siWapl	0.128	0.158	N.D.	0.137	0.177	N.D.	0.153	N.D.	N.D.
	Gene expression given relative to cells transfected with siControl. Replicates correspond to replicates in cell counting experiments in Figs 6 and S6. N.D., not determined.
